# Supplementary material for: Nuclear Phosphoproteome Reveals Prolyl Isomerase PIN1 as a Modulator of Oncogene-Induced Senescence
Source: Mol Cell Proteomics. 2024 Jan 10;23(2):100715. doi: 10.1016/j.mcpro.2024.100715 (PMC10864342; doi:10.1016/j.mcpro.2024.100715)
Supplement: Supplemental Tables S1–S12 [file mmc2.xlsx]

## Sheet: Table S1
Supplementary Table 1: Global Dataset MaxQuant Output (ProteinGroups)
Protein IDs	Majority protein IDs	Peptide counts (all)	Peptide counts (razor+unique)	Peptide counts (unique)	Protein names	Gene names	Fasta headers	Number of proteins	Peptides	Razor + unique peptides	Unique peptides	Peptides D0-1	Peptides D0-2	Peptides D0-3	Peptides D2-1	Peptides D2-2	Peptides D2-3	Peptides D4-1	Peptides D4-2	Peptides D4-3	Peptides D6-1	Peptides D6-2	Peptides D6-3	Razor + unique peptides D0-1	Razor + unique peptides D0-2	Razor + unique peptides D0-3	Razor + unique peptides D2-1	Razor + unique peptides D2-2	Razor + unique peptides D2-3	Razor + unique peptides D4-1	Razor + unique peptides D4-2	Razor + unique peptides D4-3	Razor + unique peptides D6-1	Razor + unique peptides D6-2	Razor + unique peptides D6-3	Unique peptides D0-1	Unique peptides D0-2	Unique peptides D0-3	Unique peptides D2-1	Unique peptides D2-2	Unique peptides D2-3	Unique peptides D4-1	Unique peptides D4-2	Unique peptides D4-3	Unique peptides D6-1	Unique peptides D6-2	Unique peptides D6-3	Sequence coverage [%]	Unique + razor sequence coverage [%]
P06493;A0A024QZP7;P06493-2;A0A087WZZ9;E5RIU6	P06493;A0A024QZP7;P06493-2;A0A087WZZ9	11;11;8;7;5	9;9;7;5;3	9;9;7;5;3	Cyclin-dependent kinase 1	CDK1;CDC2	sp|P06493|CDK1_HUMAN Cyclin-dependent kinase 1 OS=Homo sapiens OX=9606 GN=CDK1 PE=1 SV=3;tr|A0A024QZP7|A0A024QZP7_HUMAN Cell division cycle 2, G1 to S and G2 to M, isoform CRA_a OS=Homo sapiens OX=9606 GN=CDK1 PE=1 SV=1;sp|P06493-2|CDK1_HUMAN Isoform 2 of	5	11	9	9	1	2	2	9	11	8	2	1	1	1	1	1	0	1	1	7	9	6	0	0	0	0	0	0	0	1	1	7	9	6	0	0	0	0	0	0	48.5	42.1
Q9H1N7;A0A024QZW4;A0A3B3IRN3;Q9H1N7-2;Q9H1N7-3	Q9H1N7;A0A024QZW4;A0A3B3IRN3;Q9H1N7-2;Q9H1N7-3	3;3;2;2;2	3;3;2;2;2	3;3;2;2;2	Adenosine 3-phospho 5-phosphosulfate transporter 2	SLC35B3	sp|Q9H1N7|S35B3_HUMAN Adenosine 3-phospho 5-phosphosulfate transporter 2 OS=Homo sapiens OX=9606 GN=SLC35B3 PE=1 SV=1;tr|A0A024QZW4|A0A024QZW4_HUMAN Adenosine 3-phospho 5-phosphosulfate transporter 2 OS=Homo sapiens OX=9606 GN=SLC35B3 PE=1 SV=1;tr|A0A3	5	3	3	3	2	3	3	1	1	1	2	2	2	2	2	2	2	3	3	1	1	1	2	2	2	2	2	2	2	3	3	1	1	1	2	2	2	2	2	2	5	5
Q3KR37;E9PRD6;A0A024R3M2;J3KNL5;A0A1B0GWG7;A0A1B0GUD6;Q3KR37-2;Q3KR37-4;A0A2R8Y5X2;A0A0J9YY71;A0A0J9YXF6;A0A0J9YXZ1;Q3KR37-3	Q3KR37;E9PRD6;A0A024R3M2;J3KNL5;A0A1B0GWG7;A0A1B0GUD6;Q3KR37-2;Q3KR37-4;A0A2R8Y5X2	5;5;5;5;5;5;5;5;4;2;2;2;2	3;3;3;3;3;3;3;3;2;1;1;1;2	3;3;3;3;3;3;3;3;2;1;1;1;2	GRAM domain-containing protein 1B	GRAMD1B;hCG_39893	sp|Q3KR37|ASTRB_HUMAN Protein Aster-B OS=Homo sapiens OX=9606 GN=GRAMD1B PE=1 SV=1;tr|E9PRD6|E9PRD6_HUMAN Protein Aster-B (Fragment) OS=Homo sapiens OX=9606 GN=GRAMD1B PE=1 SV=1;tr|A0A024R3M2|A0A024R3M2_HUMAN HCG39893, isoform CRA_a OS=Homo sapiens OX=9606	13	5	3	3	0	1	1	0	4	3	1	1	2	1	0	1	0	0	0	0	3	1	0	0	1	0	0	0	0	0	0	0	3	1	0	0	1	0	0	0	8.3	5.6
A0A024R4E5;Q00341;Q00341-2;H0Y394;H7C0A4;C9JIZ1;C9J5E5;H7C2D1;H7BZC3;C9JZI8;C9JHZ8;C9JES8;C9JHS7;C9JK79;C9JT62;C9JHN6;C9JEJ8;C9JBS3;C9JQ82;C9JMQ6;H7C3D0;C9J739;C9JHS9	A0A024R4E5;Q00341;Q00341-2;H0Y394	66;65;59;47;22;16;14;12;12;12;11;11;10;6;6;5;5;5;4;3;2;1;1	66;65;59;47;22;16;14;12;12;12;11;11;10;6;6;5;5;5;4;3;2;1;1	66;65;59;47;22;16;14;12;12;12;11;11;10;6;6;5;5;5;4;3;2;1;1	Vigilin	HDLBP	tr|A0A024R4E5|A0A024R4E5_HUMAN High density lipoprotein binding protein (Vigilin), isoform CRA_a OS=Homo sapiens OX=9606 GN=HDLBP PE=1 SV=1;sp|Q00341|VIGLN_HUMAN Vigilin OS=Homo sapiens OX=9606 GN=HDLBP PE=1 SV=2;sp|Q00341-2|VIGLN_HUMAN Isoform 2 of Vigili	23	66	66	66	54	52	55	58	59	58	60	61	61	62	58	60	54	52	55	58	59	58	60	61	61	62	58	60	54	52	55	58	59	58	60	61	61	62	58	60	61.7	61.7
Q9BXJ8;A0A087WZA9;A0A024R4K9;A0A087X266;Q9BXJ8-2	Q9BXJ8;A0A087WZA9;A0A024R4K9;A0A087X266;Q9BXJ8-2	3;3;3;3;3	3;3;3;3;3	3;3;3;3;3	Transmembrane protein 120A	TMEM120A;TMPIT	sp|Q9BXJ8|TACAN_HUMAN Ion channel TACAN OS=Homo sapiens OX=9606 GN=TMEM120A PE=1 SV=1;tr|A0A087WZA9|A0A087WZA9_HUMAN Ion channel TACAN (Fragment) OS=Homo sapiens OX=9606 GN=TMEM120A PE=1 SV=1;tr|A0A024R4K9|A0A024R4K9_HUMAN Ion channel TACAN OS=Homo sapiens	5	3	3	3	3	3	3	3	2	3	3	3	3	2	2	2	3	3	3	3	2	3	3	3	3	2	2	2	3	3	3	3	2	3	3	3	3	2	2	2	10.8	10.8
P60002;K7EN05;K7EPC8;A0A024R7E8;K7EQ44;K7EMV4	P60002;K7EN05;K7EPC8;A0A024R7E8;K7EQ44;K7EMV4	1;1;1;1;1;1	1;1;1;1;1;1	1;1;1;1;1;1	Transcription elongation factor 1 homolog	ELOF1	sp|P60002|ELOF1_HUMAN Transcription elongation factor 1 homolog OS=Homo sapiens OX=9606 GN=ELOF1 PE=1 SV=1;tr|K7EN05|K7EN05_HUMAN Transcription elongation factor 1 homolog OS=Homo sapiens OX=9606 GN=ELOF1 PE=1 SV=1;tr|K7EPC8|K7EPC8_HUMAN Transcription elon	6	1	1	1	0	1	1	1	1	1	1	1	1	1	1	1	0	1	1	1	1	1	1	1	1	1	1	1	0	1	1	1	1	1	1	1	1	1	1	1	21.7	21.7
P25787;A0A024RA52;A0A7I2YQP7;C9JCK5;A0A7I2V2H3;H3BT36	P25787;A0A024RA52;A0A7I2YQP7;C9JCK5;A0A7I2V2H3	15;15;10;10;8;2	15;15;10;10;8;2	15;15;10;10;8;2	Proteasome subunit alpha type-2;Proteasome subunit alpha type	PSMA2	sp|P25787|PSA2_HUMAN Proteasome subunit alpha type-2 OS=Homo sapiens OX=9606 GN=PSMA2 PE=1 SV=2;tr|A0A024RA52|A0A024RA52_HUMAN Proteasome subunit alpha type OS=Homo sapiens OX=9606 GN=PSMA2 PE=1 SV=1;tr|A0A7I2YQP7|A0A7I2YQP7_HUMAN UPF0415 protein C7orf25 O	6	15	15	15	13	13	13	11	10	12	12	13	13	13	13	12	13	13	13	11	10	12	12	13	13	13	13	12	13	13	13	11	10	12	12	13	13	13	13	12	70.1	70.1
A0A024RAC6;Q14241	A0A024RAC6;Q14241	9;8	9;8	9;8	Transcription elongation factor B polypeptide 3	TCEB3	tr|A0A024RAC6|A0A024RAC6_HUMAN Elongin-A OS=Homo sapiens OX=9606 GN=ELOA PE=1 SV=1;sp|Q14241|ELOA1_HUMAN Elongin-A OS=Homo sapiens OX=9606 GN=ELOA PE=1 SV=2	2	9	9	9	3	5	4	3	5	4	5	4	5	4	3	4	3	5	4	3	5	4	5	4	5	4	3	4	3	5	4	3	5	4	5	4	5	4	3	4	15.7	15.7
A0A024RBG1;Q9NZJ9-3;Q9NZJ9-2;Q9NZJ9;A0A0C4DGJ4;Q96G61;Q8NFP7;F8VRL4;F8VRR0	A0A024RBG1;Q9NZJ9-3;Q9NZJ9-2;Q9NZJ9;A0A0C4DGJ4	3;3;3;2;2;1;1;1;1	3;3;3;2;2;1;1;1;1	3;3;3;2;2;1;1;1;1	Diphosphoinositol polyphosphate phosphohydrolase 2	NUDT4	sp|A0A024RBG1|NUD4B_HUMAN Diphosphoinositol polyphosphate phosphohydrolase NUDT4B OS=Homo sapiens OX=9606 GN=NUDT4B PE=3 SV=1;sp|Q9NZJ9-3|NUDT4_HUMAN Isoform 3 of Diphosphoinositol polyphosphate phosphohydrolase 2 OS=Homo sapiens OX=9606 GN=NUDT4;sp|Q9NZJ9	9	3	3	3	1	1	1	2	2	2	2	2	2	1	2	1	1	1	1	2	2	2	2	2	2	1	2	1	1	1	1	2	2	2	2	2	2	1	2	1	34.8	34.8
Q96BI1;A0A024RCG2;E9PRM7;A0A0J9YWM3;E9PMN7;A0A0J9YXN9	Q96BI1;A0A024RCG2;E9PRM7;A0A0J9YWM3	6;6;4;4;1;1	6;6;4;4;1;1	6;6;4;4;1;1	Solute carrier family 22 member 18	SLC22A18	sp|Q96BI1|S22AI_HUMAN Solute carrier family 22 member 18 OS=Homo sapiens OX=9606 GN=SLC22A18 PE=1 SV=3;tr|A0A024RCG2|A0A024RCG2_HUMAN Solute carrier family 22 (Organic cation transporter), member 18, isoform CRA_a OS=Homo sapiens OX=9606 GN=SLC22A18 PE=1 S	6	6	6	6	2	2	3	4	3	3	6	4	2	2	5	2	2	2	3	4	3	3	6	4	2	2	5	2	2	2	3	4	3	3	6	4	2	2	5	2	21.2	21.2
Q9UMR5-3;G8JLL2;A0A140T8X7;A0A024RCQ8;A0A0G2JH76;A0A0G2JLA3;A0A0G2JLL3;A0A140T9Y1;A0A0G2JKR3;A0A0G2JHB6;A0A0G2JK02;A0A0G2JIU6;Q9UMR5-2;Q9UMR5;A0A0G2JLK6;A0A0G2JK07;A0A0G2JID8;A2ABN7;A0A0G2JLK3	Q9UMR5-3;G8JLL2;A0A140T8X7;A0A024RCQ8;A0A0G2JH76;A0A0G2JLA3;A0A0G2JLL3;A0A140T9Y1;A0A0G2JKR3;A0A0G2JHB6;A0A0G2JK02;A0A0G2JIU6;Q9UMR5-2;Q9UMR5	3;3;3;3;3;3;3;3;3;3;3;3;3;3;1;1;1;1;1	3;3;3;3;3;3;3;3;3;3;3;3;3;3;1;1;1;1;1	3;3;3;3;3;3;3;3;3;3;3;3;3;3;1;1;1;1;1	Lysosomal thioesterase PPT2	PPT2;hCG_1999928	sp|Q9UMR5-3|PPT2_HUMAN Isoform 3 of Lysosomal thioesterase PPT2 OS=Homo sapiens OX=9606 GN=PPT2;tr|G8JLL2|G8JLL2_HUMAN Lysosomal thioesterase PPT2 (Fragment) OS=Homo sapiens OX=9606 GN=PPT2 PE=1 SV=1;tr|A0A140T8X7|A0A140T8X7_HUMAN Lysosomal thioesterase PP	19	3	3	3	2	2	3	1	2	2	2	2	1	2	2	2	2	2	3	1	2	2	2	2	1	2	2	2	2	2	3	1	2	2	2	2	1	2	2	2	13	13
P46379;P46379-2;A0A024RCR6;A0A7I2V508;P46379-3;A0A0G2JK23;A0A0G2JL47;P46379-5;P46379-4;X6REW1;A0A0G2JJM1;F6S6P2;F6X9W3;F6VEM6;F6U341;F6UR09;A0A7I2V3H1;A0A0G2JJR8;F6XTU0;F6WML8;A0A1B0GX79;H0Y710;F6U1F2;H0Y4L1;F6TC96;A0A0G2JIB3;H0Y759;A0A0G2JJ92;A0A0G2JIA9;H0Y7K4	P46379;P46379-2;A0A024RCR6;A0A7I2V508;P46379-3;A0A0G2JK23;A0A0G2JL47;P46379-5;P46379-4;X6REW1;A0A0G2JJM1	21;21;21;21;21;21;19;19;18;11;11;10;5;5;5;5;5;5;4;4;4;4;4;3;3;1;1;1;1;1	21;21;21;21;21;21;19;19;18;11;11;10;5;5;5;5;5;5;4;4;4;4;4;3;3;1;1;1;1;1	21;21;21;21;21;21;19;19;18;11;11;10;5;5;5;5;5;5;4;4;4;4;4;3;3;1;1;1;1;1	Large proline-rich protein BAG6	BAG6;BAT3	sp|P46379|BAG6_HUMAN Large proline-rich protein BAG6 OS=Homo sapiens OX=9606 GN=BAG6 PE=1 SV=2;sp|P46379-2|BAG6_HUMAN Isoform 2 of Large proline-rich protein BAG6 OS=Homo sapiens OX=9606 GN=BAG6;tr|A0A024RCR6|A0A024RCR6_HUMAN BCL2-associated athanogene 6 O	30	21	21	21	10	10	11	16	13	14	18	18	17	17	14	13	10	10	11	16	13	14	18	18	17	17	14	13	10	10	11	16	13	14	18	18	17	17	14	13	31.7	31.7
A0A067XG54;Q8NB49-3;Q8NB49;Q8NB49-2;Q8NB49-4;H7C0E8	A0A067XG54;Q8NB49-3;Q8NB49;Q8NB49-2;Q8NB49-4	27;27;26;26;26;6	27;27;26;26;26;6	25;25;24;24;24;6	Phospholipid-transporting ATPase;Phospholipid-transporting ATPase IG	ATP11C	tr|A0A067XG54|A0A067XG54_HUMAN Phospholipid-transporting ATPase OS=Homo sapiens OX=9606 GN=ATP11C PE=1 SV=1;sp|Q8NB49-3|AT11C_HUMAN Isoform 3 of Phospholipid-transporting ATPase IG OS=Homo sapiens OX=9606 GN=ATP11C;sp|Q8NB49|AT11C_HUMAN Phospholipid-transp	6	27	27	25	21	22	21	16	19	15	16	13	12	13	12	18	21	22	21	16	19	15	16	13	12	13	12	18	19	20	19	14	17	14	14	11	10	11	12	16	29.6	29.6
Q96NW7;A0A075B6E9;A0A494C1A4;Q96NW7-2;F8WE45	Q96NW7;A0A075B6E9;A0A494C1A4;Q96NW7-2	5;5;5;5;1	3;3;3;3;1	3;3;3;3;1	Leucine-rich repeat-containing protein 7	LRRC7	sp|Q96NW7|LRRC7_HUMAN Leucine-rich repeat-containing protein 7 OS=Homo sapiens OX=9606 GN=LRRC7 PE=1 SV=1;tr|A0A075B6E9|A0A075B6E9_HUMAN Leucine-rich repeat-containing protein 7 OS=Homo sapiens OX=9606 GN=LRRC7 PE=1 SV=1;tr|A0A494C1A4|A0A494C1A4_HUMAN Leuc	5	5	3	3	4	3	4	1	2	3	3	2	2	2	2	2	2	1	2	1	1	1	1	1	1	1	2	1	2	1	2	1	1	1	1	1	1	1	2	1	3.5	1.9
P11532;A0A087WTU7;A0A5H1ZRP8;A0A087WV90;P11532-4;A0A075B6G3;P11532-11;P11532-2;P11532-3;H0Y304;A0A5H1ZRQ8;A0A5H1ZRP9;A0A5H1ZRQ1;A0A5H1ZRP7;P11532-17;P11532-12;A0A5H1ZRR9;P11532-5;P11532-8;P11532-7;P11532-13;P11532-14;P11532-6;P11532-15;P11532-16;P11532-9;P11532-18;H0Y3E8;Q4G0X0	P11532;A0A087WTU7;A0A5H1ZRP8;A0A087WV90;P11532-4;A0A075B6G3;P11532-11;P11532-2;P11532-3;H0Y304;A0A5H1ZRQ8;A0A5H1ZRP9;A0A5H1ZRQ1;A0A5H1ZRP7;P11532-17;P11532-12;A0A5H1ZRR9;P11532-5;P11532-8;P11532-7;P11532-13;P11532-14;P11532-6;P11532-15;P11532-16;P11532-9	7;7;7;7;7;7;7;5;5;4;4;4;4;4;4;4;4;4;4;4;4;4;4;4;4;4;3;3;2	5;5;5;5;5;5;5;4;4;3;3;3;3;3;3;3;3;3;3;3;3;3;3;3;3;3;3;3;1	5;5;5;5;5;5;5;4;4;3;3;3;3;3;3;3;3;3;3;3;3;3;3;3;3;3;3;3;1	Dystrophin	DMD	sp|P11532|DMD_HUMAN Dystrophin OS=Homo sapiens OX=9606 GN=DMD PE=1 SV=3;tr|A0A087WTU7|A0A087WTU7_HUMAN Dystrophin OS=Homo sapiens OX=9606 GN=DMD PE=1 SV=1;tr|A0A5H1ZRP8|A0A5H1ZRP8_HUMAN Dystrophin OS=Homo sapiens OX=9606 GN=DMD PE=1 SV=1;tr|A0A087WV90|A0A0	29	7	5	5	2	2	2	5	4	4	3	3	4	1	4	3	0	0	0	3	2	2	1	1	2	0	2	1	0	0	0	3	2	2	1	1	2	0	2	1	2.5	2.1
Q9H8E8;A0A7I2V3N1;A0A7I2V574;A0A075B6H4;Q9H8E8-2	Q9H8E8;A0A7I2V3N1;A0A7I2V574;A0A075B6H4;Q9H8E8-2	2;2;2;2;2	2;2;2;2;2	2;2;2;2;2	Cysteine-rich protein 2-binding protein	CSRP2BP	sp|Q9H8E8|CSR2B_HUMAN Cysteine-rich protein 2-binding protein OS=Homo sapiens OX=9606 GN=KAT14 PE=1 SV=3;tr|A0A7I2V3N1|A0A7I2V3N1_HUMAN Cysteine-rich protein 2-binding protein OS=Homo sapiens OX=9606 GN=KAT14 PE=4 SV=1;tr|A0A7I2V574|A0A7I2V574_HUMAN Cystei	5	2	2	2	1	0	0	0	1	0	0	0	0	0	0	0	1	0	0	0	1	0	0	0	0	0	0	0	1	0	0	0	1	0	0	0	0	0	0	0	4.7	4.7
P58107;A0A075B730	P58107;A0A075B730	8;8	1;1	1;1	Epiplakin	EPPK1	sp|P58107|EPIPL_HUMAN Epiplakin OS=Homo sapiens OX=9606 GN=EPPK1 PE=1 SV=3;tr|A0A075B730|A0A075B730_HUMAN Epiplakin OS=Homo sapiens OX=9606 GN=EPPK1 PE=1 SV=2	2	8	1	1	6	6	6	7	7	7	7	8	7	6	7	7	0	0	0	0	0	0	0	1	0	0	0	0	0	0	0	0	0	0	0	1	0	0	0	0	7.6	0.3
Q5VU43;A0A087WX83;Q5VU43-4;Q5VU43-3;A0A075B749;Q5VU43-7;Q5VU43-6;A0A087WYE4;A0A0A0MRG9;F8WCI3;F8WF55;E9PS60;Q5VU43-12;F8WBJ0;Q5VU43-8;Q5VU43-9;Q5VU43-11;A0A087WWI2;Q5VU43-10	Q5VU43;A0A087WX83;Q5VU43-4;Q5VU43-3;A0A075B749;Q5VU43-7;Q5VU43-6	8;8;8;8;8;6;6;2;2;2;2;2;2;2;2;2;2;2;2	8;8;8;8;8;6;6;2;2;2;2;2;2;2;2;2;2;2;2	2;2;2;2;2;0;0;0;0;0;0;0;0;0;0;0;0;0;0	Myomegalin	PDE4DIP	sp|Q5VU43|MYOME_HUMAN Myomegalin OS=Homo sapiens OX=9606 GN=PDE4DIP PE=1 SV=3;tr|A0A087WX83|A0A087WX83_HUMAN Myomegalin OS=Homo sapiens OX=9606 GN=PDE4DIP PE=1 SV=1;sp|Q5VU43-4|MYOME_HUMAN Isoform 4 of Myomegalin OS=Homo sapiens OX=9606 GN=PDE4DIP;sp|Q5VU4	19	8	8	2	2	2	1	1	1	2	1	3	1	1	1	1	2	2	1	1	1	2	1	3	1	1	1	1	0	0	0	1	1	0	0	1	0	0	0	0	3.8	3.8
Q16881;Q16881-4;A0A087WSY9;A0A087WSW9;Q16881-3;F8W809;Q16881-6;Q16881-2;Q16881-5;A0A182DWI3;E9PIR7;E9PKD3;A0A0B4J225;E9PIZ5;E9PKI4;E9PLT3;E9PQI3;E9PRI8;E9PJU2	Q16881;Q16881-4;A0A087WSY9;A0A087WSW9;Q16881-3;F8W809;Q16881-6;Q16881-2;Q16881-5;A0A182DWI3;E9PIR7	30;30;30;30;30;29;29;29;29;29;27;12;7;7;5;5;4;2;1	30;30;30;30;30;29;29;29;29;29;27;12;7;7;5;5;4;2;1	5;5;5;5;5;4;4;4;4;4;4;4;4;4;4;4;4;0;1	Thioredoxin reductase 1, cytoplasmic	TXNRD1	sp|Q16881|TRXR1_HUMAN Thioredoxin reductase 1, cytoplasmic OS=Homo sapiens OX=9606 GN=TXNRD1 PE=1 SV=3;sp|Q16881-4|TRXR1_HUMAN Isoform 4 of Thioredoxin reductase 1, cytoplasmic OS=Homo sapiens OX=9606 GN=TXNRD1;tr|A0A087WSY9|A0A087WSY9_HUMAN Thioredoxin re	19	30	30	5	27	27	27	26	25	26	26	25	26	26	24	23	27	27	27	26	25	26	26	25	26	26	24	23	4	4	4	5	3	2	3	3	3	3	2	3	58.2	58.2
Q8IX05;A0A087WT00;O60449-3;O60449-2	Q8IX05;A0A087WT00;O60449-3;O60449-2	1;1;1;1	1;1;1;1	1;1;1;1	CD302 antigen	CD302	sp|Q8IX05|CD302_HUMAN CD302 antigen OS=Homo sapiens OX=9606 GN=CD302 PE=1 SV=1;tr|A0A087WT00|A0A087WT00_HUMAN CD302 antigen OS=Homo sapiens OX=9606 GN=CD302 PE=4 SV=1;sp|O60449-3|LY75_HUMAN Isoform 3 of Lymphocyte antigen 75 OS=Homo sapiens OX=9606 GN=LY75	4	1	1	1	1	0	0	0	0	0	0	0	0	0	0	0	1	0	0	0	0	0	0	0	0	0	0	0	1	0	0	0	0	0	0	0	0	0	0	0	6	6
Q6P1K2;V9GYI0;V9GYH6;A0A087WT04;U3KQ54;Q6P1K2-3;Q6P1K2-6;Q6P1K2-2;Q6P1K2-5	Q6P1K2;V9GYI0;V9GYH6;A0A087WT04;U3KQ54;Q6P1K2-3;Q6P1K2-6;Q6P1K2-2;Q6P1K2-5	1;1;1;1;1;1;1;1;1	1;1;1;1;1;1;1;1;1	1;1;1;1;1;1;1;1;1	Polyamine-modulated factor 1	PMF1;PMF1-BGLAP	sp|Q6P1K2|PMF1_HUMAN Polyamine-modulated factor 1 OS=Homo sapiens OX=9606 GN=PMF1 PE=1 SV=2;tr|V9GYI0|V9GYI0_HUMAN Polyamine-modulated factor 1 OS=Homo sapiens OX=9606 GN=PMF1 PE=4 SV=1;tr|V9GYH6|V9GYH6_HUMAN Polyamine-modulated factor 1 (Fragment) OS=Homo	9	1	1	1	0	0	0	0	0	0	0	1	0	0	0	0	0	0	0	0	0	0	0	1	0	0	0	0	0	0	0	0	0	0	0	1	0	0	0	0	5.9	5.9
P36969;K7ERP4;A0A087X2I2;A0A087WT12;P36969-2;K7EJ20;K7EKX7;K7ENB4;A0A0A0MTT1;R4GNE4;A0A087X247	P36969;K7ERP4;A0A087X2I2;A0A087WT12;P36969-2;K7EJ20;K7EKX7;K7ENB4;A0A0A0MTT1;R4GNE4	8;8;8;8;8;7;6;6;5;5;3	8;8;8;8;8;7;6;6;5;5;3	8;8;8;8;8;7;6;6;5;5;3	Phospholipid hydroperoxide glutathione peroxidase, mitochondrial;Glutathione peroxidase	GPX4	sp|P36969|GPX4_HUMAN Phospholipid hydroperoxide glutathione peroxidase OS=Homo sapiens OX=9606 GN=GPX4 PE=1 SV=3;tr|K7ERP4|K7ERP4_HUMAN Glutathione peroxidase (Fragment) OS=Homo sapiens OX=9606 GN=GPX4 PE=1 SV=1;tr|A0A087X2I2|A0A087X2I2_HUMAN Glutathione p	11	8	8	8	8	4	6	4	5	5	4	4	3	6	3	4	8	4	6	4	5	5	4	4	3	6	3	4	8	4	6	4	5	5	4	4	3	6	3	4	48.2	48.2
Q9NV06;A0A087WT20;B3KME9;A0A087X1F8;E5RHM4;Q9NV06-2	Q9NV06;A0A087WT20;B3KME9;A0A087X1F8	14;14;9;7;5;1	14;14;9;7;5;1	14;14;9;7;5;1	DDB1- and CUL4-associated factor 13	DCAF13	sp|Q9NV06|DCA13_HUMAN DDB1- and CUL4-associated factor 13 OS=Homo sapiens OX=9606 GN=DCAF13 PE=1 SV=2;tr|A0A087WT20|A0A087WT20_HUMAN DDB1- and CUL4-associated factor 13 OS=Homo sapiens OX=9606 GN=DCAF13 PE=1 SV=1;tr|B3KME9|B3KME9_HUMAN DDB1- and CUL4-assoc	6	14	14	14	7	8	6	9	11	10	9	10	10	9	10	12	7	8	6	9	11	10	9	10	10	9	10	12	7	8	6	9	11	10	9	10	10	9	10	12	40.2	40.2
P30519;A0A087WT44;P30519-2;I3L159;I3L1F5;I3L1Y2;I3L4P8;A0A1B0GXH0;I3L463;I3L276	P30519;A0A087WT44;P30519-2;I3L159;I3L1F5	16;16;16;9;9;6;5;5;5;4	16;16;16;9;9;6;5;5;5;4	16;16;16;9;9;6;5;5;5;4	Heme oxygenase 2	HMOX2	sp|P30519|HMOX2_HUMAN Heme oxygenase 2 OS=Homo sapiens OX=9606 GN=HMOX2 PE=1 SV=2;tr|A0A087WT44|A0A087WT44_HUMAN Heme oxygenase (biliverdin-producing) OS=Homo sapiens OX=9606 GN=HMOX2 PE=1 SV=1;sp|P30519-2|HMOX2_HUMAN Isoform 2 of Heme oxygenase 2 OS=Homo	10	16	16	16	13	14	14	13	16	13	13	14	14	14	14	14	13	14	14	13	16	13	13	14	14	14	14	14	13	14	14	13	16	13	13	14	14	14	14	14	61.4	61.4
Q4V328;A0A087WT45;Q4V328-4;A0A087WXA6;Q4V328-3;Q4V328-2	Q4V328;A0A087WT45;Q4V328-4;A0A087WXA6;Q4V328-3;Q4V328-2	4;4;3;2;2;2	4;4;3;2;2;2	4;4;3;2;2;2	GRIP1-associated protein 1	GRIPAP1	sp|Q4V328|GRAP1_HUMAN GRIP1-associated protein 1 OS=Homo sapiens OX=9606 GN=GRIPAP1 PE=1 SV=2;tr|A0A087WT45|A0A087WT45_HUMAN GRIP1-associated protein 1 OS=Homo sapiens OX=9606 GN=GRIPAP1 PE=1 SV=1;sp|Q4V328-4|GRAP1_HUMAN Isoform 4 of GRIP1-associated prote	6	4	4	4	0	0	0	1	0	1	0	1	0	2	0	1	0	0	0	1	0	1	0	1	0	2	0	1	0	0	0	1	0	1	0	1	0	2	0	1	9.5	9.5
Q9NQ66;A0A0D9SF51;A0A0D9SG17;A0A1B0GWB6;A0A087WW73;A0A087WT80;Q9NQ66-2;H0YCJ2;A0A0D9SFJ4;Q8IV92	Q9NQ66;A0A0D9SF51;A0A0D9SG17;A0A1B0GWB6;A0A087WW73;A0A087WT80;Q9NQ66-2;H0YCJ2	4;4;4;4;4;4;4;2;1;1	4;4;4;4;4;4;4;2;1;1	4;4;4;4;4;4;4;2;1;1	1-phosphatidylinositol 4,5-bisphosphate phosphodiesterase beta-1;Phosphoinositide phospholipase C	PLCB1	sp|Q9NQ66|PLCB1_HUMAN 1-phosphatidylinositol 4,5-bisphosphate phosphodiesterase beta-1 OS=Homo sapiens OX=9606 GN=PLCB1 PE=1 SV=1;tr|A0A0D9SF51|A0A0D9SF51_HUMAN Phosphoinositide phospholipase C (Fragment) OS=Homo sapiens OX=9606 GN=PLCB1 PE=1 SV=1;tr|A0A0D	10	4	4	4	0	0	1	1	1	1	1	0	0	0	0	1	0	0	1	1	1	1	1	0	0	0	0	1	0	0	1	1	1	1	1	0	0	0	0	1	4.4	4.4
Q9UI10-2;A0A087WTA5;Q9UI10-3;H7C2L8	Q9UI10-2;A0A087WTA5;Q9UI10-3	14;14;14;4	1;1;1;0	1;1;1;0	Translation initiation factor eIF-2B subunit delta	EIF2B4	sp|Q9UI10-2|EI2BD_HUMAN Isoform 2 of Translation initiation factor eIF-2B subunit delta OS=Homo sapiens OX=9606 GN=EIF2B4;tr|A0A087WTA5|A0A087WTA5_HUMAN Translation initiation factor eIF-2B subunit delta OS=Homo sapiens OX=9606 GN=EIF2B4 PE=1 SV=1;sp|Q9UI1	4	14	1	1	6	4	7	11	5	7	7	11	8	7	10	5	0	0	0	1	0	1	0	1	1	0	0	0	0	0	0	1	0	1	0	1	1	0	0	0	44.9	3.7
P08123;A0A087WTA8	P08123;A0A087WTA8	59;59	59;59	59;59	Collagen alpha-2(I) chain	COL1A2	sp|P08123|CO1A2_HUMAN Collagen alpha-2(I) chain OS=Homo sapiens OX=9606 GN=COL1A2 PE=1 SV=7;tr|A0A087WTA8|A0A087WTA8_HUMAN Collagen alpha-2(I) chain OS=Homo sapiens OX=9606 GN=COL1A2 PE=1 SV=1	2	59	59	59	59	58	58	37	39	38	29	29	28	17	19	21	59	58	58	37	39	38	29	29	28	17	19	21	59	58	58	37	39	38	29	29	28	17	19	21	71.8	71.8
Q86T75;A0A087WTH4;A0A087WVG8;P0DPF2;H7BY70	Q86T75;A0A087WTH4;A0A087WVG8;P0DPF2;H7BY70	1;1;1;1;1	1;1;1;1;1	1;1;1;1;1	Neuroblastoma breakpoint family member 11	NBPF11;NBPF8	sp|Q86T75|NBPFB_HUMAN Neuroblastoma breakpoint family member 11 OS=Homo sapiens OX=9606 GN=NBPF11 PE=2 SV=3;tr|A0A087WTH4|A0A087WTH4_HUMAN Neuroblastoma breakpoint family member 11 (Fragment) OS=Homo sapiens OX=9606 GN=NBPF11 PE=4 SV=1;tr|A0A087WVG8|A0A087	5	1	1	1	0	0	0	0	0	0	0	0	0	1	0	0	0	0	0	0	0	0	0	0	0	1	0	0	0	0	0	0	0	0	0	0	0	1	0	0	1.4	1.4
Q12913;A0A087WTK0;A0A087WVC6;Q12913-3;Q12913-2;E9PPH3	Q12913;A0A087WTK0;A0A087WVC6;Q12913-3;Q12913-2	6;6;6;6;3;1	6;6;6;6;3;1	6;6;6;6;3;1	Receptor-type tyrosine-protein phosphatase eta;Protein-tyrosine-phosphatase	PTPRJ	sp|Q12913|PTPRJ_HUMAN Receptor-type tyrosine-protein phosphatase eta OS=Homo sapiens OX=9606 GN=PTPRJ PE=1 SV=3;tr|A0A087WTK0|A0A087WTK0_HUMAN Protein-tyrosine-phosphatase OS=Homo sapiens OX=9606 GN=PTPRJ PE=1 SV=1;tr|A0A087WVC6|A0A087WVC6_HUMAN Protein-ty	6	6	6	6	2	3	4	4	3	2	1	1	2	3	1	3	2	3	4	4	3	2	1	1	2	3	1	3	2	3	4	4	3	2	1	1	2	3	1	3	6.1	6.1
Q9Y6N7;A0A087WTM1;Q9Y6N7-6;Q9Y6N7-5;Q9Y6N7-4;Q9Y6N7-3;Q9Y6N7-2;A0A087WZ85;A0A0A0MSX4;H7C4Y7	Q9Y6N7;A0A087WTM1;Q9Y6N7-6;Q9Y6N7-5;Q9Y6N7-4;Q9Y6N7-3;Q9Y6N7-2;A0A087WZ85;A0A0A0MSX4	16;16;16;16;16;16;16;15;15;2	16;16;16;16;16;16;16;15;15;2	16;16;16;16;16;16;16;15;15;2	Roundabout homolog 1	ROBO1	sp|Q9Y6N7|ROBO1_HUMAN Roundabout homolog 1 OS=Homo sapiens OX=9606 GN=ROBO1 PE=1 SV=1;tr|A0A087WTM1|A0A087WTM1_HUMAN Roundabout homolog 1 OS=Homo sapiens OX=9606 GN=ROBO1 PE=1 SV=1;sp|Q9Y6N7-6|ROBO1_HUMAN Isoform 6 of Roundabout homolog 1 OS=Homo sapiens O	10	16	16	16	9	10	9	7	8	4	8	7	6	10	7	10	9	10	9	7	8	4	8	7	6	10	7	10	9	10	9	7	8	4	8	7	6	10	7	10	14.7	14.7
Q9Y2I8;C9JGR9;E7EQ49;A0A087WTQ2;A0A3B3IT47;Q9Y2I8-3;Q9Y2I8-2	Q9Y2I8;C9JGR9;E7EQ49;A0A087WTQ2;A0A3B3IT47;Q9Y2I8-3;Q9Y2I8-2	2;2;2;2;2;2;2	2;2;2;2;2;2;2	2;2;2;2;2;2;2	WD repeat-containing protein 37	WDR37	sp|Q9Y2I8|WDR37_HUMAN WD repeat-containing protein 37 OS=Homo sapiens OX=9606 GN=WDR37 PE=1 SV=2;tr|C9JGR9|C9JGR9_HUMAN WD repeat-containing protein 37 (Fragment) OS=Homo sapiens OX=9606 GN=WDR37 PE=1 SV=1;tr|E7EQ49|E7EQ49_HUMAN WD repeat-containing protei	7	2	2	2	1	0	1	0	0	0	0	1	0	0	0	0	1	0	1	0	0	0	0	1	0	0	0	0	1	0	1	0	0	0	0	1	0	0	0	0	5.5	5.5
A0A087WTU4	A0A087WTU4	2	2	1		ARHGAP23	tr|A0A087WTU4|A0A087WTU4_HUMAN Rho GTPase-activating protein 23 (Fragment) OS=Homo sapiens OX=9606 GN=ARHGAP23 PE=1 SV=6	1	2	2	1	0	0	1	1	1	1	1	0	1	1	1	2	0	0	1	1	1	1	1	0	1	1	1	2	0	0	0	0	0	0	0	0	0	0	0	1	17	17
Q96T88;Q96T88-2;A0A087WVR3;A0A087WTW0;A0A087WWG9	Q96T88;Q96T88-2;A0A087WVR3;A0A087WTW0;A0A087WWG9	15;15;15;15;9	15;15;15;15;9	14;14;14;14;8	E3 ubiquitin-protein ligase UHRF1	UHRF1	sp|Q96T88|UHRF1_HUMAN E3 ubiquitin-protein ligase UHRF1 OS=Homo sapiens OX=9606 GN=UHRF1 PE=1 SV=1;sp|Q96T88-2|UHRF1_HUMAN Isoform 2 of E3 ubiquitin-protein ligase UHRF1 OS=Homo sapiens OX=9606 GN=UHRF1;tr|A0A087WVR3|A0A087WVR3_HUMAN RING-type E3 ubiquitin	5	15	15	14	3	5	2	10	9	9	3	5	4	1	1	1	3	5	2	10	9	9	3	5	4	1	1	1	2	4	1	9	8	8	2	4	3	0	1	0	30	30
Q96RQ1;A0A087WU02;H0YI50;H0YI58;F8VPA6;F8W0R1;F8VR88;F8VUZ2;H0YHS0;H0YHJ8;F8VRW9	Q96RQ1;A0A087WU02;H0YI50	9;9;6;4;4;3;3;3;1;1;1	9;9;6;4;4;3;3;3;1;1;1	9;9;6;4;4;3;3;3;1;1;1	Endoplasmic reticulum-Golgi intermediate compartment protein 2	ERGIC2	sp|Q96RQ1|ERGI2_HUMAN Endoplasmic reticulum-Golgi intermediate compartment protein 2 OS=Homo sapiens OX=9606 GN=ERGIC2 PE=1 SV=2;tr|A0A087WU02|A0A087WU02_HUMAN Endoplasmic reticulum-Golgi intermediate compartment protein 2 OS=Homo sapiens OX=9606 GN=ERGIC2	11	9	9	9	6	7	6	7	7	6	6	6	7	8	8	7	6	7	6	7	7	6	6	6	7	8	8	7	6	7	6	7	7	6	6	6	7	8	8	7	36.9	36.9
P21926;A6NNI4;A0A2R8Y478;A0A7I2V3T0;A0A7I2V3T7;G8JLH6;A0A087WU13;F5GXT1	P21926;A6NNI4;A0A2R8Y478;A0A7I2V3T0;A0A7I2V3T7;G8JLH6;A0A087WU13;F5GXT1	5;5;5;5;5;5;5;5	5;5;5;5;5;5;5;5	5;5;5;5;5;5;5;5	CD9 antigen;Tetraspanin	CD9	sp|P21926|CD9_HUMAN CD9 antigen OS=Homo sapiens OX=9606 GN=CD9 PE=1 SV=4;tr|A6NNI4|A6NNI4_HUMAN Tetraspanin OS=Homo sapiens OX=9606 GN=CD9 PE=1 SV=1;tr|A0A2R8Y478|A0A2R8Y478_HUMAN Tetraspanin OS=Homo sapiens OX=9606 GN=CD9 PE=1 SV=1;tr|A0A7I2V3T0|A0A7I2V3T	8	5	5	5	4	4	5	4	4	4	5	5	4	5	4	5	4	4	5	4	4	4	5	5	4	5	4	5	4	4	5	4	4	4	5	5	4	5	4	5	20.6	20.6
Q9H0U3;A0A087WU53;Q9H0U3-2	Q9H0U3;A0A087WU53	10;10;4	10;10;4	10;10;4	Magnesium transporter protein 1	MAGT1	sp|Q9H0U3|MAGT1_HUMAN Magnesium transporter protein 1 OS=Homo sapiens OX=9606 GN=MAGT1 PE=1 SV=1;tr|A0A087WU53|A0A087WU53_HUMAN Dolichyl-diphosphooligosaccharide--protein glycosyltransferase subunit MAGT1 OS=Homo sapiens OX=9606 GN=MAGT1 PE=1 SV=1	3	10	10	10	7	8	8	9	9	8	8	8	8	7	8	7	7	8	8	9	9	8	8	8	8	7	8	7	7	8	8	9	9	8	8	8	8	7	8	7	31.6	31.6
Q8WYA6;A0A087WUB9;Q8WYA6-4;Q8WYA6-3;Q8WYA6-2;A2A2P1	Q8WYA6;A0A087WUB9;Q8WYA6-4;Q8WYA6-3;Q8WYA6-2	15;15;14;12;12;2	15;15;14;12;12;2	15;15;14;12;12;2	Beta-catenin-like protein 1	CTNNBL1	sp|Q8WYA6|CTBL1_HUMAN Beta-catenin-like protein 1 OS=Homo sapiens OX=9606 GN=CTNNBL1 PE=1 SV=1;tr|A0A087WUB9|A0A087WUB9_HUMAN Beta-catenin-like protein 1 OS=Homo sapiens OX=9606 GN=CTNNBL1 PE=1 SV=1;sp|Q8WYA6-4|CTBL1_HUMAN Isoform 4 of Beta-catenin-like pr	6	15	15	15	8	8	6	7	11	7	9	6	8	8	6	6	8	8	6	7	11	7	9	6	8	8	6	6	8	8	6	7	11	7	9	6	8	8	6	6	33.6	33.6
Q15005;A0A087WUC6;E9PL01;E9PI68;E9PRB9;H0YE04	Q15005;A0A087WUC6;E9PL01;E9PI68;E9PRB9	14;14;13;13;8;4	14;14;13;13;8;4	14;14;13;13;8;4	Signal peptidase complex subunit 2	SPCS2	sp|Q15005|SPCS2_HUMAN Signal peptidase complex subunit 2 OS=Homo sapiens OX=9606 GN=SPCS2 PE=1 SV=3;tr|A0A087WUC6|A0A087WUC6_HUMAN Microsomal signal peptidase 25 kDa subunit OS=Homo sapiens OX=9606 GN=SPCS2 PE=1 SV=1;tr|E9PL01|E9PL01_HUMAN Microsomal signa	6	14	14	14	9	9	8	11	11	10	11	11	11	11	12	12	9	9	8	11	11	10	11	11	11	11	12	12	9	9	8	11	11	10	11	11	11	11	12	12	51.3	51.3
Q96PV6;C9JMY0;A0A087WUE4;Q96PV6-1;A0A0G2JNN3;E7EWC7;B0VJY8;A0A0G2JPW6;Q96PV6-3	Q96PV6;C9JMY0;A0A087WUE4;Q96PV6-1;A0A0G2JNN3	6;6;6;6;5;2;1;1;1	6;6;6;6;5;2;1;1;1	6;6;6;6;5;2;1;1;1	Leukocyte receptor cluster member 8	LENG8	sp|Q96PV6|LENG8_HUMAN Leukocyte receptor cluster member 8 OS=Homo sapiens OX=9606 GN=LENG8 PE=1 SV=3;tr|C9JMY0|C9JMY0_HUMAN Leukocyte receptor cluster member 8 OS=Homo sapiens OX=9606 GN=LENG8 PE=1 SV=2;tr|A0A087WUE4|A0A087WUE4_HUMAN Leukocyte receptor clu	9	6	6	6	1	2	1	0	3	4	2	2	0	2	3	2	1	2	1	0	3	4	2	2	0	2	3	2	1	2	1	0	3	4	2	2	0	2	3	2	11.8	11.8
O14979;A0A087WUK2	O14979;A0A087WUK2	13;13	1;1	1;1	Heterogeneous nuclear ribonucleoprotein D-like	HNRNPDL	sp|O14979|HNRDL_HUMAN Heterogeneous nuclear ribonucleoprotein D-like OS=Homo sapiens OX=9606 GN=HNRNPDL PE=1 SV=3;tr|A0A087WUK2|A0A087WUK2_HUMAN Heterogeneous nuclear ribonucleoprotein D-like OS=Homo sapiens OX=9606 GN=HNRNPDL PE=1 SV=1	2	13	1	1	12	13	13	12	13	12	12	13	12	12	12	12	1	1	1	1	1	1	1	1	1	0	1	1	1	1	1	1	1	1	1	1	1	0	1	1	22.9	3.6
P07203;A0A087WUQ6;A0A2R8Y6B6;A0A7I2YMD7;A0A7I2UQ36;P07203-2	P07203;A0A087WUQ6;A0A2R8Y6B6	15;15;12;3;3;3	15;15;12;3;3;3	15;15;12;3;3;3	Glutathione peroxidase 1;Glutathione peroxidase	GPX1	sp|P07203|GPX1_HUMAN Glutathione peroxidase 1 OS=Homo sapiens OX=9606 GN=GPX1 PE=1 SV=4;tr|A0A087WUQ6|A0A087WUQ6_HUMAN Glutathione peroxidase OS=Homo sapiens OX=9606 GN=GPX1 PE=1 SV=1;tr|A0A2R8Y6B6|A0A2R8Y6B6_HUMAN Glutathione peroxidase 1 OS=Homo sapiens	6	15	15	15	12	13	13	13	10	11	12	12	13	12	13	12	12	13	13	13	10	11	12	12	13	12	13	12	12	13	13	13	10	11	12	12	13	12	13	12	84.7	84.7
O60841;A0A087WUT6	O60841;A0A087WUT6	44;44	44;44	44;44	Eukaryotic translation initiation factor 5B	EIF5B	sp|O60841|IF2P_HUMAN Eukaryotic translation initiation factor 5B OS=Homo sapiens OX=9606 GN=EIF5B PE=1 SV=4;tr|A0A087WUT6|A0A087WUT6_HUMAN Eukaryotic translation initiation factor 5B OS=Homo sapiens OX=9606 GN=EIF5B PE=1 SV=1	2	44	44	44	26	26	29	30	30	30	36	34	34	35	29	37	26	26	29	30	30	30	36	34	34	35	29	37	26	26	29	30	30	30	36	34	34	35	29	37	43.9	43.9
Q9Y6K9;A0A087X0G7;A0A087WUW6;A0A087X1B1;Q9Y6K9-2;Q9Y6K9-3;A0A087WV30;C9JN51;C9J2V2;C9JH59	Q9Y6K9;A0A087X0G7;A0A087WUW6;A0A087X1B1;Q9Y6K9-2;Q9Y6K9-3	7;7;7;7;7;4;3;3;2;1	7;7;7;7;7;4;3;3;2;1	7;7;7;7;7;4;3;3;2;1	NF-kappa-B essential modulator	IKBKG	sp|Q9Y6K9|NEMO_HUMAN NF-kappa-B essential modulator OS=Homo sapiens OX=9606 GN=IKBKG PE=1 SV=2;tr|A0A087X0G7|A0A087X0G7_HUMAN NF-kappa-B essential modulator OS=Homo sapiens OX=9606 GN=IKBKG PE=1 SV=1;tr|A0A087WUW6|A0A087WUW6_HUMAN NF-kappa-B essential modu	10	7	7	7	5	6	5	5	4	5	7	6	7	7	4	6	5	6	5	5	4	5	7	6	7	7	4	6	5	6	5	5	4	5	7	6	7	7	4	6	26.7	26.7
O75928;B4DGW0;A0A087WUY7;O75928-2;O75925;O75928-3;O75925-2	O75928;B4DGW0;A0A087WUY7;O75928-2;O75925;O75928-3;O75925-2	2;2;2;2;1;1;1	2;2;2;2;1;1;1	2;2;2;2;1;1;1	E3 SUMO-protein ligase PIAS2;E3 SUMO-protein ligase PIAS1	PIAS2;PIAS1	sp|O75928|PIAS2_HUMAN E3 SUMO-protein ligase PIAS2 OS=Homo sapiens OX=9606 GN=PIAS2 PE=1 SV=3;tr|B4DGW0|B4DGW0_HUMAN E3 SUMO-protein ligase PIAS2 OS=Homo sapiens OX=9606 GN=PIAS2 PE=1 SV=1;tr|A0A087WUY7|A0A087WUY7_HUMAN E3 SUMO-protein ligase PIAS2 (Fragme	7	2	2	2	0	1	0	1	1	2	1	1	1	1	1	1	0	1	0	1	1	2	1	1	1	1	1	1	0	1	0	1	1	2	1	1	1	1	1	1	3.7	3.7
Q99417;A0A087WV05;A0A0D9SEI7	Q99417;A0A087WV05	6;6;1	6;6;1	6;6;1	C-Myc-binding protein	MYCBP	sp|Q99417|MYCBP_HUMAN c-Myc-binding protein OS=Homo sapiens OX=9606 GN=MYCBP PE=1 SV=3;tr|A0A087WV05|A0A087WV05_HUMAN Uncharacterized protein OS=Homo sapiens OX=9606 PE=3 SV=1	3	6	6	6	4	3	3	4	5	4	4	5	3	5	3	6	4	3	3	4	5	4	4	5	3	5	3	6	4	3	3	4	5	4	4	5	3	5	3	6	71.8	71.8
O95684;O95684-2;A0A087WV25;Q8N103-3;O95684-3	O95684;O95684-2;A0A087WV25;Q8N103-3;O95684-3	2;2;2;1;1	2;2;2;1;1	2;2;2;1;1	FGFR1 oncogene partner	FGFR1OP	sp|O95684|CEP43_HUMAN Centrosomal protein 43 OS=Homo sapiens OX=9606 GN=CEP43 PE=1 SV=1;sp|O95684-2|CEP43_HUMAN Isoform 2 of Centrosomal protein 43 OS=Homo sapiens OX=9606 GN=CEP43;tr|A0A087WV25|A0A087WV25_HUMAN Centrosomal protein 43 OS=Homo sapiens OX=96	5	2	2	2	0	1	1	2	1	1	2	1	2	0	0	0	0	1	1	2	1	1	2	1	2	0	0	0	0	1	1	2	1	1	2	1	2	0	0	0	13.8	13.8
Q0VGL1;A0A087WV46;C9JXA7	Q0VGL1;A0A087WV46;C9JXA7	2;2;2	2;2;2	2;2;2	Ragulator complex protein LAMTOR4;Ragulator complex protein LAMTOR4, N-terminally processed	LAMTOR4	sp|Q0VGL1|LTOR4_HUMAN Ragulator complex protein LAMTOR4 OS=Homo sapiens OX=9606 GN=LAMTOR4 PE=1 SV=1;tr|A0A087WV46|A0A087WV46_HUMAN Late endosomal/lysosomal adaptor and MAPK and MTOR activator 4 OS=Homo sapiens OX=9606 GN=LAMTOR4 PE=1 SV=1;tr|C9JXA7|C9JXA7	3	2	2	2	1	2	2	2	2	2	2	2	2	1	2	1	1	2	2	2	2	2	2	2	2	1	2	1	1	2	2	2	2	2	2	2	2	1	2	1	53.5	53.5
O00124;A0A087WV67;A0A087WUA4;O00124-2	O00124;A0A087WV67;A0A087WUA4;O00124-2	4;4;3;3	4;4;3;3	1;1;1;1	UBX domain-containing protein 8	UBXN8	sp|O00124|UBXN8_HUMAN UBX domain-containing protein 8 OS=Homo sapiens OX=9606 GN=UBXN8 PE=1 SV=2;tr|A0A087WV67|A0A087WV67_HUMAN UBX domain-containing protein 8 OS=Homo sapiens OX=9606 GN=UBXN8 PE=1 SV=1;tr|A0A087WUA4|A0A087WUA4_HUMAN UBX domain-containing	4	4	4	1	0	1	1	2	1	2	1	2	2	2	1	1	0	1	1	2	1	2	1	2	2	2	1	1	0	0	0	0	0	0	0	0	0	1	0	0	23.3	23.3
P62341;A0A087WVA1;Q6IAK0;F8WBD0	P62341;A0A087WVA1;Q6IAK0	5;5;3;1	5;5;3;1	5;5;3;1	Selenoprotein T	SELT	sp|P62341|SELT_HUMAN Thioredoxin reductase-like selenoprotein T OS=Homo sapiens OX=9606 GN=SELENOT PE=1 SV=2;tr|A0A087WVA1|A0A087WVA1_HUMAN Selenoprotein T OS=Homo sapiens OX=9606 GN=SELENOT PE=1 SV=1;tr|Q6IAK0|Q6IAK0_HUMAN Selenoprotein T OS=Homo sapiens	4	5	5	5	1	2	2	3	4	4	4	4	4	3	3	3	1	2	2	3	4	4	4	4	4	3	3	3	1	2	2	3	4	4	4	4	4	3	3	3	32.3	32.3
Q9Y3D8;A0A087WVD7;A0A087WY94;D6RDH4;Q9Y3D8-2	Q9Y3D8;A0A087WVD7;A0A087WY94;D6RDH4;Q9Y3D8-2	2;2;1;1;1	2;2;1;1;1	2;2;1;1;1	Adenylate kinase isoenzyme 6	AK6;TAF9	sp|Q9Y3D8|KAD6_HUMAN Adenylate kinase isoenzyme 6 OS=Homo sapiens OX=9606 GN=AK6 PE=1 SV=1;tr|A0A087WVD7|A0A087WVD7_HUMAN Adenylate kinase isoenzyme 6 OS=Homo sapiens OX=9606 GN=AK6 PE=1 SV=1;tr|A0A087WY94|A0A087WY94_HUMAN Adenylate kinase isoenzyme 6 OS=H	5	2	2	2	0	0	1	1	0	1	1	2	1	1	1	0	0	0	1	1	0	1	1	2	1	1	1	0	0	0	1	1	0	1	1	2	1	1	1	0	19.2	19.2
Q9NZM3;A0A087WVF7;Q9NZM3-4;Q9NZM3-3;Q9NZM3-2;E7EPJ2;F8W719	Q9NZM3;A0A087WVF7;Q9NZM3-4;Q9NZM3-3;Q9NZM3-2;E7EPJ2	14;14;14;14;14;7;3	13;13;13;13;13;6;3	13;13;13;13;13;6;3	Intersectin-2	ITSN2	sp|Q9NZM3|ITSN2_HUMAN Intersectin-2 OS=Homo sapiens OX=9606 GN=ITSN2 PE=1 SV=3;tr|A0A087WVF7|A0A087WVF7_HUMAN Intersectin-2 OS=Homo sapiens OX=9606 GN=ITSN2 PE=1 SV=1;sp|Q9NZM3-4|ITSN2_HUMAN Isoform 4 of Intersectin-2 OS=Homo sapiens OX=9606 GN=ITSN2;sp|Q9	7	14	13	13	7	10	8	5	6	8	2	3	6	5	5	5	6	9	7	5	6	8	2	3	6	5	5	5	6	9	7	5	6	8	2	3	6	5	5	5	11.6	11.1
Q8WTW3;A0A087WVI0;E9PBL8;J3QKY9;J3QLT5;J3KSY3;J3KRP4	Q8WTW3;A0A087WVI0;E9PBL8	10;10;10;3;3;1;1	10;10;10;3;3;1;1	10;10;10;3;3;1;1	Conserved oligomeric Golgi complex subunit 1	COG1	sp|Q8WTW3|COG1_HUMAN Conserved oligomeric Golgi complex subunit 1 OS=Homo sapiens OX=9606 GN=COG1 PE=1 SV=1;tr|A0A087WVI0|A0A087WVI0_HUMAN Conserved oligomeric Golgi complex subunit 1 OS=Homo sapiens OX=9606 GN=COG1 PE=1 SV=1;tr|E9PBL8|E9PBL8_HUMAN Conserv	7	10	10	10	1	0	2	5	0	4	0	3	1	2	1	2	1	0	2	5	0	4	0	3	1	2	1	2	1	0	2	5	0	4	0	3	1	2	1	2	14.7	14.7
Q6UB35;A0A087WVM4;B7ZM99;H0Y327;Q6UB35-2;Q5JYA8;Q5JYA3;Q4VXM0;Q4VXV2;Q4VXM1	Q6UB35;A0A087WVM4;B7ZM99	33;33;33;10;7;5;5;4;3;2	33;33;33;10;7;5;5;4;3;2	33;33;33;10;7;5;5;4;3;2	Monofunctional C1-tetrahydrofolate synthase, mitochondrial	MTHFD1L	sp|Q6UB35|C1TM_HUMAN Monofunctional C1-tetrahydrofolate synthase, mitochondrial OS=Homo sapiens OX=9606 GN=MTHFD1L PE=1 SV=1;tr|A0A087WVM4|A0A087WVM4_HUMAN Formyltetrahydrofolate synthetase OS=Homo sapiens OX=9606 GN=MTHFD1L PE=1 SV=1;tr|B7ZM99|B7ZM99_HUMA	10	33	33	33	28	23	23	24	28	27	25	25	25	25	24	25	28	23	23	24	28	27	25	25	25	25	24	25	28	23	23	24	28	27	25	25	25	25	24	25	55.4	55.4
Q00610;A0A087WVQ6;Q00610-2;J3KS13;K7EJJ5;J3KRF5;J3KSQ2;J3QL20;A0A087WV74;A0A087WXH4;F5H5N6	Q00610;A0A087WVQ6;Q00610-2	120;120;120;43;17;10;8;6;2;2;1	120;120;120;43;17;10;8;6;2;2;1	99;99;99;40;17;10;7;6;0;0;0	Clathrin heavy chain 1;Clathrin heavy chain	CLTC	sp|Q00610|CLH1_HUMAN Clathrin heavy chain 1 OS=Homo sapiens OX=9606 GN=CLTC PE=1 SV=5;tr|A0A087WVQ6|A0A087WVQ6_HUMAN Clathrin heavy chain OS=Homo sapiens OX=9606 GN=CLTC PE=1 SV=1;sp|Q00610-2|CLH1_HUMAN Isoform 2 of Clathrin heavy chain 1 OS=Homo sapiens O	11	120	120	99	107	107	110	111	109	113	108	111	108	114	112	109	107	107	110	111	109	113	108	111	108	114	112	109	86	86	89	90	88	92	87	90	87	93	91	88	79.1	79.1
Q9BWW4;A0A087WVT6;Q9BWW4-2;Q9BWW4-3;Q9NW25;P81877;Q5T863;D6RAC5;U3KQ46;A0A087X159;P81877-2;P81877-4;P81877-5;P81877-3	Q9BWW4;A0A087WVT6;Q9BWW4-2;Q9BWW4-3;Q9NW25	3;3;3;3;2;1;1;1;1;1;1;1;1;1	3;3;3;3;2;1;1;1;1;1;1;1;1;1	2;2;2;2;2;0;1;0;0;0;0;0;0;0	Single-stranded DNA-binding protein 3	SSBP3	sp|Q9BWW4|SSBP3_HUMAN Single-stranded DNA-binding protein 3 OS=Homo sapiens OX=9606 GN=SSBP3 PE=1 SV=1;tr|A0A087WVT6|A0A087WVT6_HUMAN Single-stranded DNA-binding protein 3 OS=Homo sapiens OX=9606 GN=SSBP3 PE=1 SV=1;sp|Q9BWW4-2|SSBP3_HUMAN Isoform 2 of Sing	14	3	3	2	2	2	2	3	1	2	3	2	1	2	2	2	2	2	2	3	1	2	3	2	1	2	2	2	2	2	2	2	1	2	2	1	1	2	1	1	12.4	12.4
Q9Y5U8;Q5TI65;A0A087WVZ0	Q9Y5U8;Q5TI65;A0A087WVZ0	1;1;1	1;1;1	1;1;1	Mitochondrial pyruvate carrier 1	MPC1;BRP44L	sp|Q9Y5U8|MPC1_HUMAN Mitochondrial pyruvate carrier 1 OS=Homo sapiens OX=9606 GN=MPC1 PE=1 SV=1;tr|Q5TI65|Q5TI65_HUMAN Mitochondrial pyruvate carrier OS=Homo sapiens OX=9606 GN=MPC1 PE=1 SV=1;tr|A0A087WVZ0|A0A087WVZ0_HUMAN Mitochondrial pyruvate carrier OS	3	1	1	1	1	0	1	0	0	1	1	1	1	0	0	1	1	0	1	0	0	1	1	1	1	0	0	1	1	0	1	0	0	1	1	1	1	0	0	1	19.3	19.3
Q9Y371;A0A087WW40;Q9Y371-2;Q9Y371-3	Q9Y371;A0A087WW40;Q9Y371-2	9;9;9;4	9;9;9;4	9;9;9;4	Endophilin-B1	SH3GLB1	sp|Q9Y371|SHLB1_HUMAN Endophilin-B1 OS=Homo sapiens OX=9606 GN=SH3GLB1 PE=1 SV=1;tr|A0A087WW40|A0A087WW40_HUMAN Endophilin-B1 OS=Homo sapiens OX=9606 GN=SH3GLB1 PE=1 SV=1;sp|Q9Y371-2|SHLB1_HUMAN Isoform 2 of Endophilin-B1 OS=Homo sapiens OX=9606 GN=SH3GLB1	4	9	9	9	6	6	6	7	8	7	7	8	8	8	7	8	6	6	6	7	8	7	7	8	8	8	7	8	6	6	6	7	8	7	7	8	8	8	7	8	34.2	34.2
Q9C0D9;A0A087WW58;C9JAG1	Q9C0D9;A0A087WW58;C9JAG1	3;3;2	3;3;2	3;3;2	Ethanolaminephosphotransferase 1	EPT1	sp|Q9C0D9|EPT1_HUMAN Ethanolaminephosphotransferase 1 OS=Homo sapiens OX=9606 GN=SELENOI PE=1 SV=3;tr|A0A087WW58|A0A087WW58_HUMAN Ethanolaminephosphotransferase 1 OS=Homo sapiens OX=9606 GN=SELENOI PE=1 SV=1;tr|C9JAG1|C9JAG1_HUMAN Ethanolaminephosphotransf	3	3	3	3	2	2	0	1	2	2	1	2	2	1	2	2	2	2	0	1	2	2	1	2	2	1	2	2	2	2	0	1	2	2	1	2	2	1	2	2	8.1	8.1
O94885;A0A087WW74	O94885;A0A087WW74	4;4	4;4	4;4	SAM and SH3 domain-containing protein 1	SASH1	sp|O94885|SASH1_HUMAN SAM and SH3 domain-containing protein 1 OS=Homo sapiens OX=9606 GN=SASH1 PE=1 SV=3;tr|A0A087WW74|A0A087WW74_HUMAN SAM and SH3 domain-containing protein 1 OS=Homo sapiens OX=9606 GN=SASH1 PE=1 SV=1	2	4	4	4	0	0	1	2	1	1	1	3	0	0	0	0	0	0	1	2	1	1	1	3	0	0	0	0	0	0	1	2	1	1	1	3	0	0	0	0	3.9	3.9
A0A087WWF1;Q8WWX9	A0A087WWF1;Q8WWX9	5;5	5;5	5;5	Selenoprotein M	SELM	tr|A0A087WWF1|A0A087WWF1_HUMAN Selenoprotein M OS=Homo sapiens OX=9606 GN=SELENOM PE=1 SV=1;sp|Q8WWX9|SELM_HUMAN Selenoprotein M OS=Homo sapiens OX=9606 GN=SELENOM PE=1 SV=3	2	5	5	5	5	5	5	3	4	4	4	3	3	4	4	4	5	5	5	3	4	4	4	3	3	4	4	4	5	5	5	3	4	4	4	3	3	4	4	4	55.6	55.6
P49005;C9JHC7;F8W8R3;A0A087WWF6;C9IZD2;C9J8Z7;C9JLE1	P49005;C9JHC7;F8W8R3;A0A087WWF6;C9IZD2;C9J8Z7;C9JLE1	2;2;2;2;1;1;1	2;2;2;2;1;1;1	2;2;2;2;1;1;1	DNA polymerase delta subunit 2	POLD2	sp|P49005|DPOD2_HUMAN DNA polymerase delta subunit 2 OS=Homo sapiens OX=9606 GN=POLD2 PE=1 SV=1;tr|C9JHC7|C9JHC7_HUMAN DNA polymerase delta subunit 2 (Fragment) OS=Homo sapiens OX=9606 GN=POLD2 PE=1 SV=1;tr|F8W8R3|F8W8R3_HUMAN DNA polymerase delta subunit	7	2	2	2	1	1	1	2	0	1	0	0	0	0	0	0	1	1	1	2	0	1	0	0	0	0	0	0	1	1	1	2	0	1	0	0	0	0	0	0	6.2	6.2
Q9P2T1;H0YMB3;F8WAN9;A0A087WWM4;H0YLV5;Q9P2T1-2;H0YNJ6;Q9P2T1-3;H0YLB8;H0YK13;H0YNS9;H0YK71;H0YNH0;H0YN22;H0YMW6;P36959;H0YKE1;H0YMV5;H0YL68;H0YMR9	Q9P2T1;H0YMB3;F8WAN9;A0A087WWM4;H0YLV5;Q9P2T1-2;H0YNJ6;Q9P2T1-3;H0YLB8	5;5;5;5;5;5;5;4;3;2;2;2;2;1;1;1;1;1;1;1	5;5;5;5;5;5;5;4;3;2;2;2;2;1;1;1;1;1;1;1	5;5;5;5;5;5;5;4;3;2;2;2;2;1;1;1;1;1;1;1	GMP reductase 2;GMP reductase	GMPR2	sp|Q9P2T1|GMPR2_HUMAN GMP reductase 2 OS=Homo sapiens OX=9606 GN=GMPR2 PE=1 SV=1;tr|H0YMB3|H0YMB3_HUMAN GMP reductase OS=Homo sapiens OX=9606 GN=GMPR2 PE=1 SV=1;tr|F8WAN9|F8WAN9_HUMAN GMP reductase OS=Homo sapiens OX=9606 GN=GMPR2 PE=1 SV=1;tr|A0A087WWM4|A	20	5	5	5	1	2	1	2	2	0	1	3	3	3	2	2	1	2	1	2	2	0	1	3	3	3	2	2	1	2	1	2	2	0	1	3	3	3	2	2	16.4	16.4
Q96T37;A0A494C001;A0A499FJY3;A0A087WWP4;Q96T37-4;Q96T37-2;Q96T37-3	Q96T37;A0A494C001;A0A499FJY3;A0A087WWP4;Q96T37-4;Q96T37-2;Q96T37-3	20;20;20;20;20;20;20	20;20;20;20;20;20;20	19;19;19;19;19;19;19	Putative RNA-binding protein 15	RBM15	sp|Q96T37|RBM15_HUMAN RNA-binding protein 15 OS=Homo sapiens OX=9606 GN=RBM15 PE=1 SV=2;tr|A0A494C001|A0A494C001_HUMAN RNA-binding protein 15 OS=Homo sapiens OX=9606 GN=RBM15 PE=1 SV=2;tr|A0A499FJY3|A0A499FJY3_HUMAN RNA-binding protein 15 OS=Homo sapiens O	7	20	20	19	10	10	12	16	12	15	12	13	14	14	13	16	10	10	12	16	12	15	12	13	14	14	13	16	9	9	11	16	12	15	12	13	14	14	12	15	27	27
Q5VWQ0;A0A0C4DGT8;A0A087WWP8;H7C2D3;C9JM20;A0A0C4DH79;Q5VWQ0-4	Q5VWQ0;A0A0C4DGT8;A0A087WWP8	3;3;3;1;1;1;1	3;3;3;1;1;1;1	2;2;2;0;0;1;1	Round spermatid basic protein 1	RSBN1	sp|Q5VWQ0|RSBN1_HUMAN Lysine-specific demethylase 9 OS=Homo sapiens OX=9606 GN=RSBN1 PE=1 SV=2;tr|A0A0C4DGT8|A0A0C4DGT8_HUMAN Lysine-specific demethylase 9 OS=Homo sapiens OX=9606 GN=RSBN1 PE=1 SV=1;tr|A0A087WWP8|A0A087WWP8_HUMAN Lysine-specific demethylas	7	3	3	2	1	0	1	0	1	0	0	0	1	0	0	1	1	0	1	0	1	0	0	0	1	0	0	1	0	0	0	0	1	0	0	0	1	0	0	1	4.4	4.4
Q96FV9;A0A087WWS1;R4GMN4	Q96FV9;A0A087WWS1;R4GMN4	10;10;5	10;10;5	8;8;5	THO complex subunit 1	THOC1	sp|Q96FV9|THOC1_HUMAN THO complex subunit 1 OS=Homo sapiens OX=9606 GN=THOC1 PE=1 SV=1;tr|A0A087WWS1|A0A087WWS1_HUMAN THO complex subunit 1 OS=Homo sapiens OX=9606 GN=THOC1 PE=1 SV=1;tr|R4GMN4|R4GMN4_HUMAN THO complex subunit 1 (Fragment) OS=Homo sapiens O	3	10	10	8	5	7	5	9	8	8	8	5	9	8	9	7	5	7	5	9	8	8	8	5	9	8	9	7	3	5	4	7	7	7	6	4	8	7	8	6	20.9	20.9
Q86TC9;A0A087WX60;Q86TC9-2;Q86TC9-3	Q86TC9;A0A087WX60;Q86TC9-2	7;7;7;2	6;6;6;2	6;6;6;2	Myopalladin	MYPN	sp|Q86TC9|MYPN_HUMAN Myopalladin OS=Homo sapiens OX=9606 GN=MYPN PE=1 SV=2;tr|A0A087WX60|A0A087WX60_HUMAN Myopalladin OS=Homo sapiens OX=9606 GN=MYPN PE=1 SV=1;sp|Q86TC9-2|MYPN_HUMAN Isoform 2 of Myopalladin OS=Homo sapiens OX=9606 GN=MYPN	4	7	6	6	4	2	4	4	3	3	5	4	2	4	3	5	3	1	3	3	2	2	4	3	1	3	2	4	3	1	3	3	2	2	4	3	1	3	2	4	8.3	7.4
O15403;A0A087WX92	O15403;A0A087WX92	4;4	4;4	4;4	Monocarboxylate transporter 7	SLC16A6	sp|O15403|MOT7_HUMAN Monocarboxylate transporter 7 OS=Homo sapiens OX=9606 GN=SLC16A6 PE=1 SV=2;tr|A0A087WX92|A0A087WX92_HUMAN Monocarboxylate transporter 7 OS=Homo sapiens OX=9606 GN=SLC16A6 PE=1 SV=1	2	4	4	4	0	0	0	0	0	0	1	0	0	2	3	2	0	0	0	0	0	0	1	0	0	2	3	2	0	0	0	0	0	0	1	0	0	2	3	2	7.5	7.5
O95299;E7ESZ7;A0A087WXC5;A0A7I2V594;A0A7I2YQU0;A0A7I2V419;A0A7I2V327;A0A7I2V4N8;A0A7I2V2N6;H7C2X4;H7C1Y7;A0A7I2V5B2;A0A7I2V5U7;A0A7I2V2X3;A0A7I2V2W9;A0A7I2V458;A0A7I2V438;A0A7I2V5L0;O95299-2;A0A7I2V3H5;A0A7I2V2F6;C9J6X0;A0A7I2V3D4;A0A7I2V2I6;Q8N1B9;H7C2W5;A0A7I2V2J5	O95299;E7ESZ7;A0A087WXC5;A0A7I2V594;A0A7I2YQU0;A0A7I2V419;A0A7I2V327;A0A7I2V4N8;A0A7I2V2N6;H7C2X4;H7C1Y7;A0A7I2V5B2;A0A7I2V5U7;A0A7I2V2X3;A0A7I2V2W9;A0A7I2V458;A0A7I2V438;A0A7I2V5L0;O95299-2;A0A7I2V3H5	17;17;17;17;16;14;14;14;14;14;14;14;14;14;14;14;13;13;13;11;7;6;6;6;6;5;2	17;17;17;17;16;14;14;14;14;14;14;14;14;14;14;14;13;13;13;11;7;6;6;6;6;5;2	17;17;17;17;16;14;14;14;14;14;14;14;14;14;14;14;13;13;13;11;7;6;6;6;6;5;2	NADH dehydrogenase [ubiquinone] 1 alpha subcomplex subunit 10, mitochondrial	NDUFA10	sp|O95299|NDUAA_HUMAN NADH dehydrogenase [ubiquinone] 1 alpha subcomplex subunit 10, mitochondrial OS=Homo sapiens OX=9606 GN=NDUFA10 PE=1 SV=1;tr|E7ESZ7|E7ESZ7_HUMAN NADH dehydrogenase [ubiquinone] 1 alpha subcomplex subunit 10, mitochondrial OS=Homo sapi	27	17	17	17	14	13	13	14	15	12	16	14	13	14	13	14	14	13	13	14	15	12	16	14	13	14	13	14	14	13	13	14	15	12	16	14	13	14	13	14	62.3	62.3
Q96T83;A0A087WXD1	Q96T83;A0A087WXD1	7;7	7;7	6;6	Sodium/hydrogen exchanger 7;Sodium/hydrogen exchanger	SLC9A7	sp|Q96T83|SL9A7_HUMAN Sodium/hydrogen exchanger 7 OS=Homo sapiens OX=9606 GN=SLC9A7 PE=1 SV=1;tr|A0A087WXD1|A0A087WXD1_HUMAN Sodium/hydrogen exchanger OS=Homo sapiens OX=9606 GN=SLC9A7 PE=1 SV=1	2	7	7	6	5	5	5	4	5	4	5	4	6	6	5	7	5	5	5	4	5	4	5	4	6	6	5	7	5	5	5	4	5	4	5	4	5	6	5	6	15.2	15.2
Q9NP64;A0A087WYV3;A0A0D9SEW3;A0A087WXF8;Q9NP64-2;Q9NP64-3;A0A087WXU5	Q9NP64;A0A087WYV3;A0A0D9SEW3;A0A087WXF8;Q9NP64-2;Q9NP64-3;A0A087WXU5	4;4;4;4;4;4;2	4;4;4;4;4;4;2	4;4;4;4;4;4;2	Nucleolar protein of 40 kDa	ZCCHC17	sp|Q9NP64|NO40_HUMAN Nucleolar protein of 40 kDa OS=Homo sapiens OX=9606 GN=ZCCHC17 PE=1 SV=1;tr|A0A087WYV3|A0A087WYV3_HUMAN Nucleolar protein of 40 kDa OS=Homo sapiens OX=9606 GN=ZCCHC17 PE=1 SV=1;tr|A0A0D9SEW3|A0A0D9SEW3_HUMAN Nucleolar protein of 40 kDa	7	4	4	4	1	3	2	2	1	2	2	1	2	3	2	3	1	3	2	2	1	2	2	1	2	3	2	3	1	3	2	2	1	2	2	1	2	3	2	3	21.6	21.6
P18621;A0A087WXM6;J3QQT2;J3KRX5;A0A0A6YYL6;P18621-3;J3QLC8;A0A0A0MRF8;P18621-2;J3KRB3;A0A087WWH0;J3QS96;A0A087WY81;J3KSJ0	P18621;A0A087WXM6;J3QQT2;J3KRX5;A0A0A6YYL6;P18621-3;J3QLC8;A0A0A0MRF8;P18621-2;J3KRB3;A0A087WWH0;J3QS96;A0A087WY81	9;9;9;9;9;9;8;8;8;6;6;6;5;2	9;9;9;9;9;9;8;8;8;6;6;6;5;2	9;9;9;9;9;9;8;8;8;6;6;6;5;2	60S ribosomal protein L17	RPL17;RPL17-C18orf32	sp|P18621|RL17_HUMAN 60S ribosomal protein L17 OS=Homo sapiens OX=9606 GN=RPL17 PE=1 SV=3;tr|A0A087WXM6|A0A087WXM6_HUMAN 60S ribosomal protein L17 (Fragment) OS=Homo sapiens OX=9606 GN=RPL17 PE=1 SV=1;tr|J3QQT2|J3QQT2_HUMAN 60S ribosomal protein L17 (Fragm	14	9	9	9	8	7	8	9	9	9	9	9	9	9	9	8	8	7	8	9	9	9	9	9	9	9	9	8	8	7	8	9	9	9	9	9	9	9	9	8	47.3	47.3
Q765P7;A0A087WXN9	Q765P7;A0A087WXN9	4;4	4;4	4;4	MTSS1-like protein	MTSS1L	sp|Q765P7|MTSS2_HUMAN Protein MTSS 2 OS=Homo sapiens OX=9606 GN=MTSS2 PE=1 SV=1;tr|A0A087WXN9|A0A087WXN9_HUMAN Protein MTSS 2 OS=Homo sapiens OX=9606 GN=MTSS2 PE=1 SV=1	2	4	4	4	1	2	1	2	2	1	2	2	2	1	1	2	1	2	1	2	2	1	2	2	2	1	1	2	1	2	1	2	2	1	2	2	2	1	1	2	9.2	9.2
O00712;O00712-5;A0A087WXP2;Q5W0Y9;A0A1B0GWJ4;Q5VW27;Q5VW30;Q5VW26;O00712-2;A0A1B0GTC1	O00712;O00712-5;A0A087WXP2;Q5W0Y9;A0A1B0GWJ4;Q5VW27;Q5VW30;Q5VW26;O00712-2;A0A1B0GTC1	2;2;2;2;2;2;2;2;2;1	1;1;1;1;1;1;1;1;1;1	1;1;1;1;1;1;1;1;1;1	Nuclear factor 1 B-type;Nuclear factor 1	NFIB	sp|O00712|NFIB_HUMAN Nuclear factor 1 B-type OS=Homo sapiens OX=9606 GN=NFIB PE=1 SV=2;sp|O00712-5|NFIB_HUMAN Isoform 5 of Nuclear factor 1 B-type OS=Homo sapiens OX=9606 GN=NFIB;tr|A0A087WXP2|A0A087WXP2_HUMAN CCAAT-box-binding transcription factor OS=Homo	10	2	1	1	1	0	1	0	1	0	1	0	2	1	0	1	0	0	0	0	0	0	0	0	1	0	0	0	0	0	0	0	0	0	0	0	1	0	0	0	8.6	6
P18564;A0A087WXP3;E9PEE8;P18564-2	P18564;A0A087WXP3;E9PEE8;P18564-2	2;2;2;2	2;2;2;2	2;2;2;2	Integrin beta-6;Integrin beta	ITGB6	sp|P18564|ITB6_HUMAN Integrin beta-6 OS=Homo sapiens OX=9606 GN=ITGB6 PE=1 SV=2;tr|A0A087WXP3|A0A087WXP3_HUMAN Integrin beta OS=Homo sapiens OX=9606 GN=ITGB6 PE=1 SV=1;tr|E9PEE8|E9PEE8_HUMAN Integrin beta OS=Homo sapiens OX=9606 GN=ITGB6 PE=1 SV=1;sp|P1856	4	2	2	2	1	1	1	2	2	1	1	1	1	2	2	1	1	1	1	2	2	1	1	1	1	2	2	1	1	1	1	2	2	1	1	1	1	2	2	1	3.7	3.7
Q9NWS8;A0A087WXU0;A0A2R8Y4J4;Q9NWS8-2;A0A2R8Y4P5;A0A2R8YFC3	Q9NWS8;A0A087WXU0;A0A2R8Y4J4;Q9NWS8-2	5;5;4;4;2;1	5;5;4;4;2;1	5;5;4;4;2;1	Required for meiotic nuclear division protein 1 homolog	RMND1	sp|Q9NWS8|RMND1_HUMAN Required for meiotic nuclear division protein 1 homolog OS=Homo sapiens OX=9606 GN=RMND1 PE=1 SV=2;tr|A0A087WXU0|A0A087WXU0_HUMAN Required for meiotic nuclear division protein 1 homolog OS=Homo sapiens OX=9606 GN=RMND1 PE=1 SV=1;tr|A0	6	5	5	5	4	3	3	3	5	4	3	4	4	5	4	4	4	3	3	3	5	4	3	4	4	5	4	4	4	3	3	3	5	4	3	4	4	5	4	4	13.1	13.1
Q9NP79;A0A087WY55;Q5TGM0;Q9NP79-2	Q9NP79;A0A087WY55;Q5TGM0;Q9NP79-2	9;9;5;5	9;9;5;5	9;9;5;5	Vacuolar protein sorting-associated protein VTA1 homolog	VTA1	sp|Q9NP79|VTA1_HUMAN Vacuolar protein sorting-associated protein VTA1 homolog OS=Homo sapiens OX=9606 GN=VTA1 PE=1 SV=1;tr|A0A087WY55|A0A087WY55_HUMAN Chromosome 6 open reading frame 55, isoform CRA_b OS=Homo sapiens OX=9606 GN=VTA1 PE=1 SV=1;tr|Q5TGM0|Q5T	4	9	9	9	7	6	5	5	6	4	7	9	5	7	7	7	7	6	5	5	6	4	7	9	5	7	7	7	7	6	5	5	6	4	7	9	5	7	7	7	39.7	39.7
Q03519;A0A0G2JLV0;A0A087WYD6;X5CMH5;A0A140T9S0;E7ENX8;Q03519-2	Q03519;A0A0G2JLV0;A0A087WYD6;X5CMH5;A0A140T9S0;E7ENX8;Q03519-2	13;13;13;13;11;11;11	13;13;13;13;11;11;11	12;12;12;12;11;11;11	Antigen peptide transporter 2	TAP2	sp|Q03519|TAP2_HUMAN Antigen peptide transporter 2 OS=Homo sapiens OX=9606 GN=TAP2 PE=1 SV=1;tr|A0A0G2JLV0|A0A0G2JLV0_HUMAN Antigen peptide transporter 2 OS=Homo sapiens OX=9606 GN=TAP2 PE=1 SV=1;tr|A0A087WYD6|A0A087WYD6_HUMAN Antigen peptide transporter 2	7	13	13	12	11	11	11	8	9	10	8	9	10	8	8	10	11	11	11	8	9	10	8	9	10	8	8	10	10	10	10	8	8	9	7	8	9	8	7	9	25.2	25.2
Q5T4B2;A0A087WYE2;Q5T4B2-2;X6RL83;B7ZBS8;B7ZBS9;B7ZBT0	Q5T4B2;A0A087WYE2;Q5T4B2-2	11;11;11;3;1;1;1	11;11;11;3;1;1;1	11;11;11;3;1;1;1	Probable inactive glycosyltransferase 25 family member 3	CERCAM	sp|Q5T4B2|GT253_HUMAN Inactive glycosyltransferase 25 family member 3 OS=Homo sapiens OX=9606 GN=CERCAM PE=1 SV=1;tr|A0A087WYE2|A0A087WYE2_HUMAN Inactive glycosyltransferase 25 family member 3 OS=Homo sapiens OX=9606 GN=CERCAM PE=1 SV=1;sp|Q5T4B2-2|GT253_H	7	11	11	11	6	6	7	6	8	7	5	8	7	8	6	6	6	6	7	6	8	7	5	8	7	8	6	6	6	6	7	6	8	7	5	8	7	8	6	6	21.3	21.3
Q6UXV4;A0A087WYF7;A0A087WUX8	Q6UXV4;A0A087WYF7;A0A087WUX8	10;10;9	10;10;9	10;10;9	MICOS complex subunit MIC27	APOOL	sp|Q6UXV4|MIC27_HUMAN MICOS complex subunit MIC27 OS=Homo sapiens OX=9606 GN=APOOL PE=1 SV=1;tr|A0A087WYF7|A0A087WYF7_HUMAN MICOS complex subunit OS=Homo sapiens OX=9606 GN=APOOL PE=1 SV=1;tr|A0A087WUX8|A0A087WUX8_HUMAN MICOS complex subunit OS=Homo sapien	3	10	10	10	9	7	9	9	10	8	8	9	10	10	9	9	9	7	9	9	10	8	8	9	10	10	9	9	9	7	9	9	10	8	8	9	10	10	9	9	58.6	58.6
Q8IXJ6;Q8IXJ6-2;F8WF57;F8WDM4;C9JR33;C9J3U7;F8WCF4;C9JZQ0;B5MCS1;A0A0A0MRF5;E7EWX6;A0A087WYM3;Q8IXJ6-4;Q8IXJ6-3	Q8IXJ6;Q8IXJ6-2;F8WF57;F8WDM4;C9JR33;C9J3U7;F8WCF4;C9JZQ0;B5MCS1;A0A0A0MRF5;E7EWX6;A0A087WYM3;Q8IXJ6-4;Q8IXJ6-3	2;2;2;2;2;2;2;2;2;2;2;2;2;2	2;2;2;2;2;2;2;2;2;2;2;2;2;2	2;2;2;2;2;2;2;2;2;2;2;2;2;2	NAD-dependent protein deacetylase sirtuin-2	SIRT2	sp|Q8IXJ6|SIR2_HUMAN NAD-dependent protein deacetylase sirtuin-2 OS=Homo sapiens OX=9606 GN=SIRT2 PE=1 SV=2;sp|Q8IXJ6-2|SIR2_HUMAN Isoform 2 of NAD-dependent protein deacetylase sirtuin-2 OS=Homo sapiens OX=9606 GN=SIRT2;tr|F8WF57|F8WF57_HUMAN NAD-dependen	14	2	2	2	1	1	0	1	0	0	1	1	1	1	1	1	1	1	0	1	0	0	1	1	1	1	1	1	1	1	0	1	0	0	1	1	1	1	1	1	6.4	6.4
Q7Z478;A0A087WYN9;H0Y8L1	Q7Z478;A0A087WYN9	45;45;2	45;45;2	44;44;2	ATP-dependent RNA helicase DHX29	DHX29	sp|Q7Z478|DHX29_HUMAN ATP-dependent RNA helicase DHX29 OS=Homo sapiens OX=9606 GN=DHX29 PE=1 SV=2;tr|A0A087WYN9|A0A087WYN9_HUMAN ATP-dependent RNA helicase DHX29 OS=Homo sapiens OX=9606 GN=DHX29 PE=1 SV=1	3	45	45	44	25	26	20	32	31	30	30	29	29	29	33	24	25	26	20	32	31	30	30	29	29	29	33	24	24	25	19	31	30	29	29	28	28	28	32	23	46.7	46.7
Q8IZQ5;A0A087WYP2;H0YE28;H3BV83	Q8IZQ5;A0A087WYP2;H0YE28	6;6;5;1	6;6;5;1	6;6;5;1	Selenoprotein H	SELH;C11orf31	sp|Q8IZQ5|SELH_HUMAN Selenoprotein H OS=Homo sapiens OX=9606 GN=SELENOH PE=1 SV=2;tr|A0A087WYP2|A0A087WYP2_HUMAN Selenoprotein H OS=Homo sapiens OX=9606 GN=SELENOH PE=1 SV=1;tr|H0YE28|H0YE28_HUMAN Selenoprotein H (Fragment) OS=Homo sapiens OX=9606 GN=SELEN	4	6	6	6	3	4	5	4	6	3	5	4	5	4	4	5	3	4	5	4	6	3	5	4	5	4	4	5	3	4	5	4	6	3	5	4	5	4	4	5	54.9	54.9
A0A087WZ13;E9PAU2;Q8IY67-2;Q8IY67;K7EKR9;K7EQG2;Q8IY67-3	A0A087WZ13;E9PAU2;Q8IY67-2;Q8IY67	22;22;21;16;3;2;2	22;22;21;16;3;2;2	22;22;21;16;3;2;2	Ribonucleoprotein PTB-binding 1	RAVER1	tr|A0A087WZ13|A0A087WZ13_HUMAN Ribonucleoprotein PTB-binding 1 OS=Homo sapiens OX=9606 GN=RAVER1 PE=1 SV=1;tr|E9PAU2|E9PAU2_HUMAN Ribonucleoprotein PTB-binding 1 OS=Homo sapiens OX=9606 GN=RAVER1 PE=1 SV=1;sp|Q8IY67-2|RAVR1_HUMAN Isoform 2 of Ribonucleopro	7	22	22	22	8	15	13	14	11	10	9	14	12	8	8	12	8	15	13	14	11	10	9	14	12	8	8	12	8	15	13	14	11	10	9	14	12	8	8	12	59.3	59.3
Q9H6U8;A0A087WZ62;Q9H6U8-3;H0YCW6;Q9H6U8-2;Q9H6U8-4;A0A087WV58;A0A087WVC0;A0A087WZY8;A0A087WTZ3	Q9H6U8;A0A087WZ62;Q9H6U8-3;H0YCW6;Q9H6U8-2;Q9H6U8-4	9;9;9;7;7;7;2;2;2;1	9;9;9;7;7;7;2;2;2;1	9;9;9;7;7;7;2;2;2;1	Alpha-1,2-mannosyltransferase ALG9	ALG9	sp|Q9H6U8|ALG9_HUMAN Alpha-1,2-mannosyltransferase ALG9 OS=Homo sapiens OX=9606 GN=ALG9 PE=1 SV=2;tr|A0A087WZ62|A0A087WZ62_HUMAN Mannosyltransferase OS=Homo sapiens OX=9606 PE=3 SV=1;sp|Q9H6U8-3|ALG9_HUMAN Isoform 3 of Alpha-1,2-mannosyltransferase ALG9 OS	10	9	9	9	6	7	6	7	8	7	8	8	9	6	7	7	6	7	6	7	8	7	8	8	9	6	7	7	6	7	6	7	8	7	8	8	9	6	7	7	22.9	22.9
Q9HBI1;A0A087WZB5;Q9HBI1-3;Q9HBI1-2;B0QYP8	Q9HBI1;A0A087WZB5;Q9HBI1-3;Q9HBI1-2;B0QYP8	4;4;4;4;2	2;2;2;2;2	2;2;2;2;2	Beta-parvin	PARVB	sp|Q9HBI1|PARVB_HUMAN Beta-parvin OS=Homo sapiens OX=9606 GN=PARVB PE=1 SV=1;tr|A0A087WZB5|A0A087WZB5_HUMAN Beta-parvin OS=Homo sapiens OX=9606 GN=PARVB PE=1 SV=1;sp|Q9HBI1-3|PARVB_HUMAN Isoform 3 of Beta-parvin OS=Homo sapiens OX=9606 GN=PARVB;sp|Q9HBI1-2	5	4	2	2	2	2	2	3	4	2	4	3	3	4	2	4	0	0	0	1	2	0	2	1	1	2	0	2	0	0	0	1	2	0	2	1	1	2	0	2	13.7	8
P49366;Q5J8M5;A0A087WZK0;P49366-2;P49366-3;M0R253;M0QX43;B4E3M2;A0A3B3IU31;M0R1T2;M0R264;M0QZT3;M0R0J4;M0QYZ7;M0R1T4;M0R0V2	P49366;Q5J8M5;A0A087WZK0;P49366-2;P49366-3;M0R253;M0QX43;B4E3M2	5;5;5;5;3;3;3;3;2;2;2;1;1;1;1;1	5;5;5;5;3;3;3;3;2;2;2;1;1;1;1;1	5;5;5;5;3;3;3;3;2;2;2;1;1;1;1;1	Deoxyhypusine synthase	DHPS	sp|P49366|DHYS_HUMAN Deoxyhypusine synthase OS=Homo sapiens OX=9606 GN=DHPS PE=1 SV=1;tr|Q5J8M5|Q5J8M5_HUMAN Deoxyhypusine synthase OS=Homo sapiens OX=9606 GN=DHPS PE=1 SV=1;tr|A0A087WZK0|A0A087WZK0_HUMAN Deoxyhypusine synthase OS=Homo sapiens OX=9606 GN=D	16	5	5	5	1	1	1	0	0	0	3	2	3	3	1	0	1	1	1	0	0	0	3	2	3	3	1	0	1	1	1	0	0	0	3	2	3	3	1	0	24.1	24.1
Q5T7M9;A0A087WZK6;A0A087X2C2;A0A087WZ97;Q5T7M9-2	Q5T7M9;A0A087WZK6;A0A087X2C2;A0A087WZ97	5;5;5;4;1	5;5;5;4;1	5;5;5;4;1	Protein FAM69A	FAM69A	sp|Q5T7M9|DIK1A_HUMAN Divergent protein kinase domain 1A OS=Homo sapiens OX=9606 GN=DIPK1A PE=1 SV=1;tr|A0A087WZK6|A0A087WZK6_HUMAN Divergent protein kinase domain 1A OS=Homo sapiens OX=9606 GN=DIPK1A PE=1 SV=1;tr|A0A087X2C2|A0A087X2C2_HUMAN Divergent prot	5	5	5	5	2	3	3	1	2	1	2	0	1	0	0	1	2	3	3	1	2	1	2	0	1	0	0	1	2	3	3	1	2	1	2	0	1	0	0	1	23.1	23.1
O00584;D6RHI9;A0A087WZM2;H0YAE9;D6REQ6;J3QQ64;A0A087WWI1;O00584-2	O00584;D6RHI9;A0A087WZM2;H0YAE9;D6REQ6	4;4;4;3;3;1;1;1	4;4;4;3;3;1;1;1	4;4;4;3;3;1;1;1	Ribonuclease T2	RNASET2	sp|O00584|RNT2_HUMAN Ribonuclease T2 OS=Homo sapiens OX=9606 GN=RNASET2 PE=1 SV=2;tr|D6RHI9|D6RHI9_HUMAN Ribonuclease T2 (Fragment) OS=Homo sapiens OX=9606 GN=RNASET2 PE=1 SV=8;tr|A0A087WZM2|A0A087WZM2_HUMAN Ribonuclease T2 OS=Homo sapiens OX=9606 GN=RNASE	8	4	4	4	3	4	4	2	2	3	2	2	2	1	2	3	3	4	4	2	2	3	2	2	2	1	2	3	3	4	4	2	2	3	2	2	2	1	2	3	21.5	21.5
O43837;A0A087WZN1;O43837-2;A0A087X2E5;O43837-3;A0A0D9SG66	O43837;A0A087WZN1;O43837-2;A0A087X2E5	19;19;17;17;7;5	19;19;17;17;7;5	19;19;17;17;7;5	Isocitrate dehydrogenase [NAD] subunit beta, mitochondrial;Isocitrate dehydrogenase [NAD] subunit, mitochondrial	IDH3B	sp|O43837|IDH3B_HUMAN Isocitrate dehydrogenase [NAD] subunit beta, mitochondrial OS=Homo sapiens OX=9606 GN=IDH3B PE=1 SV=2;tr|A0A087WZN1|A0A087WZN1_HUMAN Isocitrate dehydrogenase [NAD] subunit, mitochondrial OS=Homo sapiens OX=9606 GN=IDH3B PE=1 SV=1;sp|O	6	19	19	19	12	10	9	15	13	14	13	13	15	15	17	17	12	10	9	15	13	14	13	13	15	15	17	17	12	10	9	15	13	14	13	13	15	15	17	17	55.1	55.1
Q9H115;A0A087WZQ7;Q9H115-3;Q9H115-2	Q9H115;A0A087WZQ7;Q9H115-3;Q9H115-2	4;4;4;4	1;1;1;1	1;1;1;1	Beta-soluble NSF attachment protein	NAPB	sp|Q9H115|SNAB_HUMAN Beta-soluble NSF attachment protein OS=Homo sapiens OX=9606 GN=NAPB PE=1 SV=2;tr|A0A087WZQ7|A0A087WZQ7_HUMAN Beta-soluble NSF attachment protein OS=Homo sapiens OX=9606 GN=NAPB PE=1 SV=1;sp|Q9H115-3|SNAB_HUMAN Isoform 3 of Beta-soluble	4	4	1	1	3	3	3	3	3	3	3	3	3	3	4	3	0	0	0	0	0	0	0	0	0	0	1	0	0	0	0	0	0	0	0	0	0	0	1	0	16.1	4.7
Q5PRF9;A0A087WZT0;M0QZ22;M0R0X3;M0QY61;M0QXV2	Q5PRF9;A0A087WZT0;M0QZ22;M0R0X3	10;10;10;5;4;1	10;10;10;5;4;1	10;10;10;5;4;1	Protein Smaug homolog 2	SAMD4B	sp|Q5PRF9|SMAG2_HUMAN Protein Smaug homolog 2 OS=Homo sapiens OX=9606 GN=SAMD4B PE=1 SV=1;tr|A0A087WZT0|A0A087WZT0_HUMAN Protein Smaug homolog 2 OS=Homo sapiens OX=9606 GN=SAMD4B PE=1 SV=1;tr|M0QZ22|M0QZ22_HUMAN Protein Smaug homolog 2 OS=Homo sapiens OX=9	6	10	10	10	2	2	5	5	4	5	5	2	6	5	5	2	2	2	5	5	4	5	5	2	6	5	5	2	2	2	5	5	4	5	5	2	6	5	5	2	28	28
O43657;A0A087WZU5;A0A087WYV6	O43657;A0A087WZU5;A0A087WYV6	4;4;3	4;4;3	4;4;3	Tetraspanin-6	TSPAN6	sp|O43657|TSN6_HUMAN Tetraspanin-6 OS=Homo sapiens OX=9606 GN=TSPAN6 PE=1 SV=1;tr|A0A087WZU5|A0A087WZU5_HUMAN Tetraspanin-6 OS=Homo sapiens OX=9606 GN=TSPAN6 PE=1 SV=1;tr|A0A087WYV6|A0A087WYV6_HUMAN Tetraspanin-6 OS=Homo sapiens OX=9606 GN=TSPAN6 PE=1 SV=1	3	4	4	4	4	4	4	3	4	4	3	1	2	3	3	2	4	4	4	3	4	4	3	1	2	3	3	2	4	4	4	3	4	4	3	1	2	3	3	2	15.5	15.5
O43314;A0A087WZV0;O43314-2;H0Y9S9;A0A087WWN8	O43314;A0A087WZV0;O43314-2;H0Y9S9	3;3;3;2;1	3;3;3;2;1	3;3;3;2;1	Inositol hexakisphosphate and diphosphoinositol-pentakisphosphate kinase 2	PPIP5K2	sp|O43314|VIP2_HUMAN Inositol hexakisphosphate and diphosphoinositol-pentakisphosphate kinase 2 OS=Homo sapiens OX=9606 GN=PPIP5K2 PE=1 SV=3;tr|A0A087WZV0|A0A087WZV0_HUMAN Inositol hexakisphosphate and diphosphoinositol-pentakisphosphate kinase OS=Homo sap	5	3	3	3	0	0	1	3	1	2	1	1	0	2	0	0	0	0	1	3	1	2	1	1	0	2	0	0	0	0	1	3	1	2	1	1	0	2	0	0	3.9	3.9
Q86UU0;A0A087WZX0;Q86UU0-3;Q86UU0-4;Q86UU0-2	Q86UU0;A0A087WZX0;Q86UU0-3;Q86UU0-4;Q86UU0-2	5;5;5;5;5	5;5;5;5;5	5;5;5;5;5	B-cell CLL/lymphoma 9-like protein	BCL9L	sp|Q86UU0|BCL9L_HUMAN B-cell CLL/lymphoma 9-like protein OS=Homo sapiens OX=9606 GN=BCL9L PE=1 SV=1;tr|A0A087WZX0|A0A087WZX0_HUMAN B-cell CLL/lymphoma 9-like protein OS=Homo sapiens OX=9606 GN=BCL9L PE=1 SV=1;sp|Q86UU0-3|BCL9L_HUMAN Isoform 3 of B-cell CLL	5	5	5	5	3	2	2	2	2	3	1	1	1	0	0	0	3	2	2	2	2	3	1	1	1	0	0	0	3	2	2	2	2	3	1	1	1	0	0	0	4.3	4.3
Q9Y496;J3KPF9;A0A087X011;E9PES4	Q9Y496;J3KPF9;A0A087X011;E9PES4	2;2;2;2	2;2;2;2	2;2;2;2	Kinesin-like protein KIF3A;Kinesin-like protein	KIF3A	sp|Q9Y496|KIF3A_HUMAN Kinesin-like protein KIF3A OS=Homo sapiens OX=9606 GN=KIF3A PE=1 SV=4;tr|J3KPF9|J3KPF9_HUMAN Kinesin-like protein OS=Homo sapiens OX=9606 GN=KIF3A PE=1 SV=1;tr|A0A087X011|A0A087X011_HUMAN Kinesin-like protein OS=Homo sapiens OX=9606 G	4	2	2	2	0	0	0	0	0	0	0	1	1	0	0	0	0	0	0	0	0	0	0	1	1	0	0	0	0	0	0	0	0	0	0	1	1	0	0	0	4	4
Q9Y3A5;A0A087X020;F8WE72	Q9Y3A5;A0A087X020	17;17;5	17;17;5	17;17;5	Ribosome maturation protein SBDS	SBDS	sp|Q9Y3A5|SBDS_HUMAN Ribosome maturation protein SBDS OS=Homo sapiens OX=9606 GN=SBDS PE=1 SV=4;tr|A0A087X020|A0A087X020_HUMAN Ribosome maturation protein SBDS OS=Homo sapiens OX=9606 GN=SBDS PE=1 SV=1	3	17	17	17	12	13	14	13	13	13	14	14	15	15	14	13	12	13	14	13	13	13	14	14	15	15	14	13	12	13	14	13	13	13	14	14	15	15	14	13	62.8	62.8
Q9Y4L1;A0A087X054;A0A494C039;E9PJ21;A0A087WWI4;K7EQK2;Q9Y4L1-2;J3KTF1;J3QL06;Q9BST8;J3QQH7;J3QLE9;A0A087X214;A0A087WW13	Q9Y4L1;A0A087X054;A0A494C039;E9PJ21;A0A087WWI4;K7EQK2;Q9Y4L1-2	46;46;44;29;29;29;25;10;9;7;7;7;4;4	46;46;44;29;29;29;25;10;9;7;7;7;4;4	45;45;43;29;29;29;25;10;9;7;7;7;4;4	Hypoxia up-regulated protein 1	HYOU1	sp|Q9Y4L1|HYOU1_HUMAN Hypoxia up-regulated protein 1 OS=Homo sapiens OX=9606 GN=HYOU1 PE=1 SV=1;tr|A0A087X054|A0A087X054_HUMAN Hypoxia up-regulated protein 1 OS=Homo sapiens OX=9606 GN=HYOU1 PE=1 SV=1;tr|A0A494C039|A0A494C039_HUMAN Hypoxia up-regulated pro	14	46	46	45	42	38	41	41	41	40	42	40	39	40	39	40	42	38	41	41	41	40	42	40	39	40	39	40	41	37	40	40	40	39	41	39	38	39	38	39	57.9	57.9
Q5SQN1;A0A087X0B7;H7C3C7;Q5SQN1-2	Q5SQN1;A0A087X0B7;H7C3C7;Q5SQN1-2	1;1;1;1	1;1;1;1	1;1;1;1	Synaptosomal-associated protein 47	SNAP47	sp|Q5SQN1|SNP47_HUMAN Synaptosomal-associated protein 47 OS=Homo sapiens OX=9606 GN=SNAP47 PE=1 SV=3;tr|A0A087X0B7|A0A087X0B7_HUMAN Synaptosomal-associated protein 47 OS=Homo sapiens OX=9606 GN=SNAP47 PE=1 SV=1;tr|H7C3C7|H7C3C7_HUMAN Synaptosomal-associate	4	1	1	1	0	0	0	0	0	0	0	0	0	0	1	0	0	0	0	0	0	0	0	0	0	0	1	0	0	0	0	0	0	0	0	0	0	0	1	0	3.7	3.7
Q9UK61;Q9UK61-2;A0A087X0F1;Q9UK61-3;Q9UK61-4	Q9UK61;Q9UK61-2;A0A087X0F1;Q9UK61-3;Q9UK61-4	3;3;3;3;3	3;3;3;3;3	3;3;3;3;3	Protein FAM208A	FAM208A	sp|Q9UK61|TASOR_HUMAN Protein TASOR OS=Homo sapiens OX=9606 GN=TASOR PE=1 SV=3;sp|Q9UK61-2|TASOR_HUMAN Isoform 2 of Protein TASOR OS=Homo sapiens OX=9606 GN=TASOR;tr|A0A087X0F1|A0A087X0F1_HUMAN Protein TASOR OS=Homo sapiens OX=9606 GN=TASOR PE=1 SV=1;sp|Q9	5	3	3	3	0	1	0	1	0	0	0	0	0	1	1	0	0	1	0	1	0	0	0	0	0	1	1	0	0	1	0	1	0	0	0	0	0	1	1	0	2.2	2.2
Q15714;Q15714-2;A0A087X0H8;Q15714-3	Q15714;Q15714-2;A0A087X0H8;Q15714-3	2;2;2;2	1;1;1;1	1;1;1;1	TSC22 domain family protein 1	TSC22D1	sp|Q15714|T22D1_HUMAN TSC22 domain family protein 1 OS=Homo sapiens OX=9606 GN=TSC22D1 PE=1 SV=3;sp|Q15714-2|T22D1_HUMAN Isoform 2 of TSC22 domain family protein 1 OS=Homo sapiens OX=9606 GN=TSC22D1;tr|A0A087X0H8|A0A087X0H8_HUMAN TSC22 domain family protei	4	2	1	1	0	1	1	2	1	2	2	2	1	2	1	2	0	0	0	1	1	1	1	1	1	1	1	1	0	0	0	1	1	1	1	1	1	1	1	1	1.9	1.1
Q5T8P6;A0A087X0H9;Q5T8P6-3;Q5T8P6-2;Q5T8P6-4;Q5T8P6-5;Q5T8P6-6;E2PSN0	Q5T8P6;A0A087X0H9;Q5T8P6-3;Q5T8P6-2;Q5T8P6-4;Q5T8P6-5	15;15;13;13;10;8;5;2	15;15;13;13;10;8;5;2	14;14;12;12;9;7;5;2	RNA-binding protein 26	RBM26	sp|Q5T8P6|RBM26_HUMAN RNA-binding protein 26 OS=Homo sapiens OX=9606 GN=RBM26 PE=1 SV=3;tr|A0A087X0H9|A0A087X0H9_HUMAN RNA-binding protein 26 OS=Homo sapiens OX=9606 GN=RBM26 PE=1 SV=1;sp|Q5T8P6-3|RBM26_HUMAN Isoform 3 of RNA-binding protein 26 OS=Homo sap	8	15	15	14	11	12	13	8	9	8	9	9	13	11	11	11	11	12	13	8	9	8	9	9	13	11	11	11	10	11	12	7	8	8	8	8	12	10	10	10	18.3	18.3
P39059;A0A087X0K0	P39059;A0A087X0K0	12;12	12;12	12;12	Collagen alpha-1(XV) chain;Restin;Restin-2;Restin-3;Restin-4	COL15A1	sp|P39059|COFA1_HUMAN Collagen alpha-1(XV) chain OS=Homo sapiens OX=9606 GN=COL15A1 PE=1 SV=2;tr|A0A087X0K0|A0A087X0K0_HUMAN Collagen alpha-1(XV) chain OS=Homo sapiens OX=9606 GN=COL15A1 PE=1 SV=1	2	12	12	12	12	12	11	8	7	6	4	3	5	1	4	5	12	12	11	8	7	6	4	3	5	1	4	5	12	12	11	8	7	6	4	3	5	1	4	5	11	11
Q9Y376;A0A087X0K1	Q9Y376;A0A087X0K1	9;9	9;9	7;7	Calcium-binding protein 39	CAB39	sp|Q9Y376|CAB39_HUMAN Calcium-binding protein 39 OS=Homo sapiens OX=9606 GN=CAB39 PE=1 SV=1;tr|A0A087X0K1|A0A087X0K1_HUMAN Calcium-binding protein 39 OS=Homo sapiens OX=9606 GN=CAB39 PE=1 SV=1	2	9	9	7	3	3	4	6	3	5	2	5	6	7	4	4	3	3	4	6	3	5	2	5	6	7	4	4	2	3	3	4	2	3	1	4	5	5	3	3	27.3	27.3
A0A087X0K9;Q07157;G3V1L9;H0YKB1;H0Y3R8	A0A087X0K9;Q07157;G3V1L9	65;64;64;9;8	65;64;64;9;8	3;3;3;0;0	Tight junction protein ZO-1	TJP1	tr|A0A087X0K9|A0A087X0K9_HUMAN Tight junction protein 1 (Zona occludens 1), isoform CRA_a OS=Homo sapiens OX=9606 GN=TJP1 PE=1 SV=2;sp|Q07157|ZO1_HUMAN Tight junction protein ZO-1 OS=Homo sapiens OX=9606 GN=TJP1 PE=1 SV=3;tr|G3V1L9|G3V1L9_HUMAN Tight junct	5	65	65	3	48	47	49	46	47	44	49	46	46	46	47	46	48	47	49	46	47	44	49	46	46	46	47	46	2	2	1	2	2	1	1	1	1	0	0	0	56.9	56.9
Q15070;A0A087X0L7;J3KNA0;Q15070-2;E7EVY0;C9JC63;Q15070-3	Q15070;A0A087X0L7;J3KNA0;Q15070-2;E7EVY0	11;11;11;11;10;4;4	11;11;11;11;10;4;4	11;11;11;11;10;4;4	Mitochondrial inner membrane protein OXA1L	OXA1L	sp|Q15070|OXA1L_HUMAN Mitochondrial inner membrane protein OXA1L OS=Homo sapiens OX=9606 GN=OXA1L PE=1 SV=3;tr|A0A087X0L7|A0A087X0L7_HUMAN Mitochondrial inner membrane protein OXA1L OS=Homo sapiens OX=9606 GN=OXA1L PE=1 SV=1;tr|J3KNA0|J3KNA0_HUMAN Mitochon	7	11	11	11	9	9	8	10	11	10	11	8	9	10	9	10	9	9	8	10	11	10	11	8	9	10	9	10	9	9	8	10	11	10	11	8	9	10	9	10	22.1	22.1
Q9BWU0;A0A087X0M4;A0A087WWF4;H7C256	Q9BWU0;A0A087X0M4	10;10;3;2	10;10;3;2	10;10;3;2	Kanadaptin	SLC4A1AP	sp|Q9BWU0|NADAP_HUMAN Kanadaptin OS=Homo sapiens OX=9606 GN=SLC4A1AP PE=1 SV=1;tr|A0A087X0M4|A0A087X0M4_HUMAN Kanadaptin OS=Homo sapiens OX=9606 GN=SLC4A1AP PE=1 SV=1	4	10	10	10	7	5	5	6	5	4	9	7	8	7	8	6	7	5	5	6	5	4	9	7	8	7	8	6	7	5	5	6	5	4	9	7	8	7	8	6	19	19
A0A3B3ISI6;A0A087X0N2;O15243	A0A3B3ISI6;A0A087X0N2;O15243	1;1;1	1;1;1	1;1;1	Leptin receptor gene-related protein	LEPROT	tr|A0A3B3ISI6|A0A3B3ISI6_HUMAN Leptin receptor gene-related protein OS=Homo sapiens OX=9606 GN=LEPROT PE=1 SV=1;tr|A0A087X0N2|A0A087X0N2_HUMAN Leptin receptor gene-related protein OS=Homo sapiens OX=9606 GN=LEPROT PE=1 SV=1;sp|O15243|OBRG_HUMAN Leptin rece	3	1	1	1	1	1	1	0	1	0	1	1	1	1	1	1	1	1	1	0	1	0	1	1	1	1	1	1	1	1	1	0	1	0	1	1	1	1	1	1	9.1	9.1
Q96MY1;A0A087X0N3;A0A087WTU5;Q96MY1-2;O94818;O94818-4;O94818-3;A0A1W2PQU1;K7EQ17;O94818-2	Q96MY1;A0A087X0N3;A0A087WTU5;Q96MY1-2	9;9;7;7;3;3;3;1;1;1	9;9;7;7;3;3;3;1;1;1	9;9;7;7;3;3;3;1;1;1	Nucleolar protein 4-like	NOL4L	sp|Q96MY1|NOL4L_HUMAN Nucleolar protein 4-like OS=Homo sapiens OX=9606 GN=NOL4L PE=1 SV=2;tr|A0A087X0N3|A0A087X0N3_HUMAN Nucleolar protein 4-like OS=Homo sapiens OX=9606 GN=NOL4L PE=1 SV=1;tr|A0A087WTU5|A0A087WTU5_HUMAN Nucleolar protein 4-like OS=Homo sap	10	9	9	9	1	3	2	4	6	1	6	6	6	5	5	6	1	3	2	4	6	1	6	6	6	5	5	6	1	3	2	4	6	1	6	6	6	5	5	6	33.5	33.5
P40424;P40424-2;H0YLD4;H0YLT4;H0YKH1;A0A087X0P4;H0YLB0;H0YLF5;A0A0A0MTI0;P40424-3;H0YLM3;F8WA05	P40424;P40424-2;H0YLD4;H0YLT4;H0YKH1;A0A087X0P4;H0YLB0;H0YLF5;A0A0A0MTI0;P40424-3;H0YLM3;F8WA05	3;3;3;3;3;3;3;3;3;3;2;2	3;3;3;3;3;3;3;3;3;3;2;2	1;1;1;1;1;1;1;1;1;1;1;1	Pre-B-cell leukemia transcription factor 1	PBX1	sp|P40424|PBX1_HUMAN Pre-B-cell leukemia transcription factor 1 OS=Homo sapiens OX=9606 GN=PBX1 PE=1 SV=1;sp|P40424-2|PBX1_HUMAN Isoform PBX1b of Pre-B-cell leukemia transcription factor 1 OS=Homo sapiens OX=9606 GN=PBX1;tr|H0YLD4|H0YLD4_HUMAN Pre-B-cell l	12	3	3	1	1	3	2	1	0	0	0	1	1	0	0	0	1	3	2	1	0	0	0	1	1	0	0	0	0	1	1	0	0	0	0	0	0	0	0	0	12.8	12.8
Q7Z739;A0A087X0Q1;A0A024R7W5;A0A087WY31;A0A087X0C3;S4R373	Q7Z739;A0A087X0Q1;A0A024R7W5;A0A087WY31	15;15;14;14;1;1	13;13;12;12;1;1	10;10;9;9;1;1	YTH domain-containing family protein 3	YTHDF3	sp|Q7Z739|YTHD3_HUMAN YTH domain-containing family protein 3 OS=Homo sapiens OX=9606 GN=YTHDF3 PE=1 SV=1;tr|A0A087X0Q1|A0A087X0Q1_HUMAN YTH domain-containing family protein 3 OS=Homo sapiens OX=9606 GN=YTHDF3 PE=1 SV=1;tr|A0A024R7W5|A0A024R7W5_HUMAN YTH do	6	15	13	10	12	10	11	8	10	9	9	11	6	10	11	10	11	9	10	7	9	8	8	10	5	8	10	9	8	7	7	6	7	6	6	8	4	7	8	8	31.8	29.1
Q9BVL4;A0A087X0Q9	Q9BVL4;A0A087X0Q9	6;6	6;6	6;6	Selenoprotein O	SELO	sp|Q9BVL4|SELO_HUMAN Protein adenylyltransferase SelO, mitochondrial OS=Homo sapiens OX=9606 GN=SELENOO PE=1 SV=3;tr|A0A087X0Q9|A0A087X0Q9_HUMAN Selenoprotein O OS=Homo sapiens OX=9606 GN=SELENOO PE=1 SV=1	2	6	6	6	1	0	1	2	3	2	2	4	3	5	4	2	1	0	1	2	3	2	2	4	3	5	4	2	1	0	1	2	3	2	2	4	3	5	4	2	14.8	14.8
Q9UMY4;A0A087X0R6;Q9UMY4-1;Q9UMY4-3	Q9UMY4;A0A087X0R6;Q9UMY4-1;Q9UMY4-3	12;12;12;10	12;12;12;10	10;10;10;9	Sorting nexin-12	SNX12	sp|Q9UMY4|SNX12_HUMAN Sorting nexin-12 OS=Homo sapiens OX=9606 GN=SNX12 PE=1 SV=4;tr|A0A087X0R6|A0A087X0R6_HUMAN Sorting nexin-12 OS=Homo sapiens OX=9606 GN=SNX12 PE=1 SV=1;sp|Q9UMY4-1|SNX12_HUMAN Isoform 1 of Sorting nexin-12 OS=Homo sapiens OX=9606 GN=SN	4	12	12	10	6	7	8	10	9	9	11	9	9	8	7	6	6	7	8	10	9	9	11	9	9	8	7	6	5	6	7	8	7	7	9	8	7	7	5	5	72.8	72.8
P12109;A0A087X0S5	P12109;A0A087X0S5	49;49	49;49	49;49	Collagen alpha-1(VI) chain	COL6A1	sp|P12109|CO6A1_HUMAN Collagen alpha-1(VI) chain OS=Homo sapiens OX=9606 GN=COL6A1 PE=1 SV=3;tr|A0A087X0S5|A0A087X0S5_HUMAN Collagen alpha-1(VI) chain OS=Homo sapiens OX=9606 GN=COL6A1 PE=1 SV=1	2	49	49	49	43	44	45	40	43	40	44	39	44	44	45	46	43	44	45	40	43	40	44	39	44	44	45	46	43	44	45	40	43	40	44	39	44	44	45	46	57.9	57.9
Q9BY67;A0A087X0T8;A0A087X1W8;A0A0A0MTJ8;X5DQS5;Q9BY67-2;Q9BY67-5;Q9BY67-4;Q9BY67-3;F5H8J9;F5H125;H0YG94	Q9BY67;A0A087X0T8;A0A087X1W8;A0A0A0MTJ8;X5DQS5;Q9BY67-2;Q9BY67-5;Q9BY67-4;Q9BY67-3	5;5;5;5;5;5;5;5;5;1;1;1	5;5;5;5;5;5;5;5;5;1;1;1	5;5;5;5;5;5;5;5;5;1;1;1	Cell adhesion molecule 1	CADM1	sp|Q9BY67|CADM1_HUMAN Cell adhesion molecule 1 OS=Homo sapiens OX=9606 GN=CADM1 PE=1 SV=2;tr|A0A087X0T8|A0A087X0T8_HUMAN Cell adhesion molecule 1 OS=Homo sapiens OX=9606 GN=CADM1 PE=1 SV=1;tr|A0A087X1W8|A0A087X1W8_HUMAN Cell adhesion molecule 1 OS=Homo sap	12	5	5	5	4	4	3	2	3	0	2	1	0	1	1	0	4	4	3	2	3	0	2	1	0	1	1	0	4	4	3	2	3	0	2	1	0	1	1	0	21.7	21.7
A0A087X0W7;P49753;A0A087WT95;P49753-2;A0A2R8Y7H3	A0A087X0W7;P49753;A0A087WT95;P49753-2	21;20;20;12;2	1;1;1;1;0	1;1;1;1;0	Acyl-coenzyme A thioesterase 2, mitochondrial	ACOT2	tr|A0A087X0W7|A0A087X0W7_HUMAN Acyl-coenzyme A thioesterase 2, mitochondrial OS=Homo sapiens OX=9606 GN=ACOT2 PE=1 SV=1;sp|P49753|ACOT2_HUMAN Acyl-coenzyme A thioesterase 2, mitochondrial OS=Homo sapiens OX=9606 GN=ACOT2 PE=1 SV=6;tr|A0A087WT95|A0A087WT95_	5	21	1	1	16	16	18	17	15	17	17	13	17	14	15	16	0	0	0	1	0	1	1	0	1	0	1	0	0	0	0	1	0	1	1	0	1	0	1	0	70.5	5.7
Q15155;A0A0G2JN29;A0A087X117;A0A0G2JP90;A0A087WW46;A0A7I2V686;A0A7I2V2V8;H3BUC9;I3L0Q6;H3BTW1	Q15155;A0A0G2JN29;A0A087X117;A0A0G2JP90;A0A087WW46	56;56;56;49;49;13;8;7;5;5	2;2;2;2;2;0;0;1;0;0	2;2;2;2;2;0;0;1;0;0	Nodal modulator 1	NOMO1	sp|Q15155|NOMO1_HUMAN Nodal modulator 1 OS=Homo sapiens OX=9606 GN=NOMO1 PE=1 SV=5;tr|A0A0G2JN29|A0A0G2JN29_HUMAN Nodal modulator 1 OS=Homo sapiens OX=9606 GN=NOMO1 PE=1 SV=1;tr|A0A087X117|A0A087X117_HUMAN Nodal modulator 1 OS=Homo sapiens OX=9606 GN=NOMO1	10	56	2	2	47	47	47	45	49	41	50	44	53	49	50	51	2	1	1	1	2	1	2	1	2	2	2	2	2	1	1	1	2	1	2	1	2	2	2	2	70.2	4.2
P53365;A0A087X1E4;P53365-3;P53365-2;E9PRV8;E9PPY7	P53365;A0A087X1E4;P53365-3;P53365-2	11;11;10;9;3;2	11;11;10;9;3;2	11;11;10;9;3;2	Arfaptin-2	ARFIP2	sp|P53365|ARFP2_HUMAN Arfaptin-2 OS=Homo sapiens OX=9606 GN=ARFIP2 PE=1 SV=1;tr|A0A087X1E4|A0A087X1E4_HUMAN Arfaptin-2 OS=Homo sapiens OX=9606 GN=ARFIP2 PE=1 SV=1;sp|P53365-3|ARFP2_HUMAN Isoform 3 of Arfaptin-2 OS=Homo sapiens OX=9606 GN=ARFIP2;sp|P53365-2	6	11	11	11	4	6	5	4	3	8	6	7	4	9	4	8	4	6	5	4	3	8	6	7	4	9	4	8	4	6	5	4	3	8	6	7	4	9	4	8	44	44
O60613;A0A087X1G7;A0A0J9YX89;A0A087WXL0;A0A3B3IT39;A8MZD0;O60613-2	O60613;A0A087X1G7;A0A0J9YX89;A0A087WXL0;A0A3B3IT39;A8MZD0;O60613-2	5;5;3;3;3;3;3	5;5;3;3;3;3;3	5;5;3;3;3;3;3	15 kDa selenoprotein	2022-09-15	sp|O60613|SEP15_HUMAN Selenoprotein F OS=Homo sapiens OX=9606 GN=SELENOF PE=1 SV=4;tr|A0A087X1G7|A0A087X1G7_HUMAN Selenoprotein F OS=Homo sapiens OX=9606 GN=SELENOF PE=1 SV=1;tr|A0A0J9YX89|A0A0J9YX89_HUMAN Selenoprotein F (Fragment) OS=Homo sapiens OX=9606	7	5	5	5	5	4	5	3	5	3	4	2	5	5	5	5	5	4	5	3	5	3	4	2	5	5	5	5	5	4	5	3	5	3	4	2	5	5	5	5	43	43
O95633;A0A087X1Q2;O95633-2	O95633;A0A087X1Q2;O95633-2	1;1;1	1;1;1	1;1;1	Follistatin-related protein 3	FSTL3	sp|O95633|FSTL3_HUMAN Follistatin-related protein 3 OS=Homo sapiens OX=9606 GN=FSTL3 PE=1 SV=1;tr|A0A087X1Q2|A0A087X1Q2_HUMAN Follistatin-related protein 3 (Fragment) OS=Homo sapiens OX=9606 GN=FSTL3 PE=1 SV=1;sp|O95633-2|FSTL3_HUMAN Isoform 2 of Follistat	3	1	1	1	0	0	0	1	0	0	0	0	0	0	0	0	0	0	0	1	0	0	0	0	0	0	0	0	0	0	0	1	0	0	0	0	0	0	0	0	4.9	4.9
Q9UL46;A0A087X1Z3;H0YM70;H0YKU2	Q9UL46;A0A087X1Z3;H0YM70	13;13;12;3	13;13;12;3	13;13;12;3	Proteasome activator complex subunit 2	PSME2	sp|Q9UL46|PSME2_HUMAN Proteasome activator complex subunit 2 OS=Homo sapiens OX=9606 GN=PSME2 PE=1 SV=4;tr|A0A087X1Z3|A0A087X1Z3_HUMAN Proteasome activator complex subunit 2 OS=Homo sapiens OX=9606 GN=PSME2 PE=1 SV=1;tr|H0YM70|H0YM70_HUMAN Proteasome activ	4	13	13	13	9	10	9	12	11	10	12	11	13	12	11	11	9	10	9	12	11	10	12	11	13	12	11	11	9	10	9	12	11	10	12	11	13	12	11	11	65.3	65.3
Q8TCG1;A0A087X211;Q8TCG1-2;F8WF26;F8WAX6	Q8TCG1;A0A087X211;Q8TCG1-2	4;4;3;1;1	4;4;3;1;1	4;4;3;1;1	Protein CIP2A	KIAA1524	sp|Q8TCG1|CIP2A_HUMAN Protein CIP2A OS=Homo sapiens OX=9606 GN=CIP2A PE=1 SV=2;tr|A0A087X211|A0A087X211_HUMAN Protein CIP2A OS=Homo sapiens OX=9606 GN=CIP2A PE=1 SV=1;sp|Q8TCG1-2|CIP2A_HUMAN Isoform 2 of Protein CIP2A OS=Homo sapiens OX=9606 GN=CIP2A	5	4	4	4	0	0	0	2	2	1	0	1	1	0	0	0	0	0	0	2	2	1	0	1	1	0	0	0	0	0	0	2	2	1	0	1	1	0	0	0	7.1	7.1
Q2M389;A0A087X256;Q2M389-2;F8VYH7;F8W1W1	Q2M389;A0A087X256;Q2M389-2	22;22;16;4;2	22;22;16;4;2	22;22;16;4;2	WASH complex subunit 7	KIAA1033	sp|Q2M389|WASC4_HUMAN WASH complex subunit 4 OS=Homo sapiens OX=9606 GN=WASHC4 PE=1 SV=2;tr|A0A087X256|A0A087X256_HUMAN WASH complex subunit 4 OS=Homo sapiens OX=9606 GN=WASHC4 PE=1 SV=1;sp|Q2M389-2|WASC4_HUMAN Isoform 2 of WASH complex subunit 4 OS=Homo s	5	22	22	22	8	11	14	11	10	14	12	9	13	14	10	13	8	11	14	11	10	14	12	9	13	14	10	13	8	11	14	11	10	14	12	9	13	14	10	13	24.6	24.6
Q9NNW5;A0A087X295;E9PDU5;V9GZ65;C9JFP6;V9GYU1;C9K020;E9PBK6	Q9NNW5;A0A087X295;E9PDU5	4;4;3;1;1;1;1;1	4;4;3;1;1;1;1;1	4;4;3;1;1;1;1;1	WD repeat-containing protein 6	WDR6	sp|Q9NNW5|WDR6_HUMAN WD repeat-containing protein 6 OS=Homo sapiens OX=9606 GN=WDR6 PE=1 SV=1;tr|A0A087X295|A0A087X295_HUMAN WD repeat-containing protein 6 OS=Homo sapiens OX=9606 GN=WDR6 PE=1 SV=1;tr|E9PDU5|E9PDU5_HUMAN WD repeat-containing protein 6 OS=H	8	4	4	4	2	1	3	0	3	2	2	4	1	2	1	2	2	1	3	0	3	2	2	4	1	2	1	2	2	1	3	0	3	2	2	4	1	2	1	2	7	7
Q9BRJ2;A0A087X2D5;A0A0G2JMS5;A0A087WU62	Q9BRJ2;A0A087X2D5;A0A0G2JMS5;A0A087WU62	13;13;10;10	13;13;10;10	13;13;10;10	39S ribosomal protein L45, mitochondrial	MRPL45	sp|Q9BRJ2|RM45_HUMAN 39S ribosomal protein L45, mitochondrial OS=Homo sapiens OX=9606 GN=MRPL45 PE=1 SV=2;tr|A0A087X2D5|A0A087X2D5_HUMAN 39S ribosomal protein L45, mitochondrial OS=Homo sapiens OX=9606 GN=MRPL45 PE=1 SV=1;tr|A0A0G2JMS5|A0A0G2JMS5_HUMAN 39S	4	13	13	13	10	10	8	9	11	10	10	10	10	7	9	9	10	10	8	9	11	10	10	10	10	7	9	9	10	10	8	9	11	10	10	10	10	7	9	9	54.2	54.2
O60271;O60271-2;A0A087X2D8;O60271-4;O60271-9;O60271-5;O60271-3;D6RHI8;H0YBE9;Q9UPT6;H0Y981;H0YBS5;E9PFH7;A0A087WYG2;A0A669KB35;Q9UPT6-2	O60271;O60271-2;A0A087X2D8;O60271-4;O60271-9;O60271-5;O60271-3	20;20;20;20;17;14;14;3;2;1;1;1;1;1;1;1	20;20;20;20;17;14;14;3;2;1;1;1;1;1;1;1	20;20;20;20;17;14;14;3;2;1;1;1;1;1;1;1	C-Jun-amino-terminal kinase-interacting protein 4	SPAG9	sp|O60271|JIP4_HUMAN C-Jun-amino-terminal kinase-interacting protein 4 OS=Homo sapiens OX=9606 GN=SPAG9 PE=1 SV=4;sp|O60271-2|JIP4_HUMAN Isoform 2 of C-Jun-amino-terminal kinase-interacting protein 4 OS=Homo sapiens OX=9606 GN=SPAG9;tr|A0A087X2D8|A0A087X2D	16	20	20	20	8	11	13	16	7	13	9	18	11	8	8	10	8	11	13	16	7	13	9	18	11	8	8	10	8	11	13	16	7	13	9	18	11	8	8	10	25	25
Q9ULT8;A0A087X2H1;H0YJP0;G3V4V5;H0YJD4;A0A087WVU6	Q9ULT8;A0A087X2H1;H0YJP0;G3V4V5	16;16;11;8;4;2	16;16;11;8;4;2	16;16;11;8;4;2	E3 ubiquitin-protein ligase HECTD1	HECTD1	sp|Q9ULT8|HECD1_HUMAN E3 ubiquitin-protein ligase HECTD1 OS=Homo sapiens OX=9606 GN=HECTD1 PE=1 SV=3;tr|A0A087X2H1|A0A087X2H1_HUMAN HECT-type E3 ubiquitin transferase OS=Homo sapiens OX=9606 GN=HECTD1 PE=1 SV=1;tr|H0YJP0|H0YJP0_HUMAN HECT-type E3 ubiquitin	6	16	16	16	5	6	6	12	8	11	4	8	4	5	2	3	5	6	6	12	8	11	4	8	4	5	2	3	5	6	6	12	8	11	4	8	4	5	2	3	9.7	9.7
P62333;A0A087X2I1;H0YJC0;H0YJS8;H0YJX2;H0YJE9;H0YJT1	P62333;A0A087X2I1;H0YJC0	19;19;10;8;2;1;1	19;19;10;8;2;1;1	19;19;10;8;2;1;1	26S protease regulatory subunit 10B	PSMC6	sp|P62333|PRS10_HUMAN 26S proteasome regulatory subunit 10B OS=Homo sapiens OX=9606 GN=PSMC6 PE=1 SV=1;tr|A0A087X2I1|A0A087X2I1_HUMAN 26S proteasome regulatory subunit 10B OS=Homo sapiens OX=9606 GN=PSMC6 PE=1 SV=1;tr|H0YJC0|H0YJC0_HUMAN 26S proteasome reg	7	19	19	19	18	17	18	18	17	16	19	17	17	18	16	17	18	17	18	18	17	16	19	17	17	18	16	17	18	17	18	18	17	16	19	17	17	18	16	17	61.7	61.7
Q8TBZ3;Q8TBZ3-2;A0A088AWN2;Q8TBZ3-4;Q8TBZ3-5;Q8TBZ3-6;Q8TBZ3-7;H0YNU0	Q8TBZ3;Q8TBZ3-2;A0A088AWN2;Q8TBZ3-4;Q8TBZ3-5;Q8TBZ3-6;Q8TBZ3-7	6;6;6;6;6;6;6;2	6;6;6;6;6;6;6;2	6;6;6;6;6;6;6;2	WD repeat-containing protein 20	WDR20	sp|Q8TBZ3|WDR20_HUMAN WD repeat-containing protein 20 OS=Homo sapiens OX=9606 GN=WDR20 PE=1 SV=2;sp|Q8TBZ3-2|WDR20_HUMAN Isoform 2 of WD repeat-containing protein 20 OS=Homo sapiens OX=9606 GN=WDR20;tr|A0A088AWN2|A0A088AWN2_HUMAN WD repeat-containing prote	8	6	6	6	2	2	1	0	1	1	3	0	1	2	4	1	2	2	1	0	1	1	3	0	1	2	4	1	2	2	1	0	1	1	3	0	1	2	4	1	16.9	16.9
P05161;A0A096LNZ9;A0A096LPJ4	P05161;A0A096LNZ9;A0A096LPJ4	4;4;4	4;4;4	4;4;4	Ubiquitin-like protein ISG15	ISG15	sp|P05161|ISG15_HUMAN Ubiquitin-like protein ISG15 OS=Homo sapiens OX=9606 GN=ISG15 PE=1 SV=5;tr|A0A096LNZ9|A0A096LNZ9_HUMAN Ubiquitin-like protein ISG15 (Fragment) OS=Homo sapiens OX=9606 GN=ISG15 PE=1 SV=6;tr|A0A096LPJ4|A0A096LPJ4_HUMAN Ubiquitin-like pr	3	4	4	4	2	3	3	1	1	2	4	4	3	4	3	4	2	3	3	1	1	2	4	4	3	4	3	4	2	3	3	1	1	2	4	4	3	4	3	4	30.9	30.9
Q13098;Q13098-7;Q13098-5;A8K070;A0A096LPJ3;A0A096LP07;C9JFE4;Q13098-6;J3KSA5;J3KRJ4;J3QLT0;J3QQX0;J3KTB0;J3QS88;J3QS84;J3KRE8;J3QLE8;J3QL53	Q13098;Q13098-7;Q13098-5;A8K070;A0A096LPJ3;A0A096LP07;C9JFE4;Q13098-6	15;15;15;15;15;15;15;12;5;4;4;3;2;2;1;1;1;1	15;15;15;15;15;15;15;12;5;4;4;3;2;2;1;1;1;1	15;15;15;15;15;15;15;12;5;4;4;3;2;2;1;1;1;1	COP9 signalosome complex subunit 1	GPS1	sp|Q13098|CSN1_HUMAN COP9 signalosome complex subunit 1 OS=Homo sapiens OX=9606 GN=GPS1 PE=1 SV=4;sp|Q13098-7|CSN1_HUMAN Isoform 2 of COP9 signalosome complex subunit 1 OS=Homo sapiens OX=9606 GN=GPS1;sp|Q13098-5|CSN1_HUMAN Isoform 4 of COP9 signalosome co	18	15	15	15	9	8	8	13	12	12	11	14	11	11	12	10	9	8	8	13	12	12	11	14	11	11	12	10	9	8	8	13	12	12	11	14	11	11	12	10	40.3	40.3
A0A096LP10;Q9NP73-2;Q9NP73;A0A096LNJ4;A0A087WX43;D6RE84;A0A087WTT9;A0A1B0GVW6;A0A087WT15;A0A096LNL2;Q9NP73-3	A0A096LP10;Q9NP73-2;Q9NP73;A0A096LNJ4;A0A087WX43;D6RE84;A0A087WTT9;A0A1B0GVW6	3;3;2;2;2;2;2;2;1;1;1	3;3;2;2;2;2;2;2;1;1;1	3;3;2;2;2;2;2;2;1;1;1	Putative bifunctional UDP-N-acetylglucosamine transferase and deubiquitinase ALG13	ALG13	tr|A0A096LP10|A0A096LP10_HUMAN N-acetylglucosaminyldiphosphodolichol N-acetylglucosaminyltransferase (Fragment) OS=Homo sapiens OX=9606 GN=ALG13 PE=1 SV=1;sp|Q9NP73-2|ALG13_HUMAN Isoform 2 of Putative bifunctional UDP-N-acetylglucosamine transferase and de	11	3	3	3	2	2	1	2	3	2	1	2	2	2	1	1	2	2	1	2	3	2	1	2	2	2	1	1	2	2	1	2	3	2	1	2	2	2	1	1	22.8	22.8
A0A096LP25;Q2M2I8;Q2M2I8-2;E9PG46;Q6ZSR9;A0A096LNZ0;A0A096LP60	A0A096LP25;Q2M2I8;Q2M2I8-2;E9PG46	34;24;24;20;9;8;3	34;24;24;20;9;8;3	32;22;22;18;9;8;3	AP2-associated protein kinase 1	AAK1	tr|A0A096LP25|A0A096LP25_HUMAN AP2-associated protein kinase 1 (Fragment) OS=Homo sapiens OX=9606 GN=AAK1 PE=1 SV=2;sp|Q2M2I8|AAK1_HUMAN AP2-associated protein kinase 1 OS=Homo sapiens OX=9606 GN=AAK1 PE=1 SV=3;sp|Q2M2I8-2|AAK1_HUMAN Isoform 2 of AP2-assoc	7	34	34	32	22	21	22	24	25	23	24	23	21	20	25	22	22	21	22	24	25	23	24	23	21	20	25	22	22	20	21	23	23	22	23	22	21	19	24	21	49.7	49.7
A0A0A0MR88;A0A096LPC5;Q9Y4E1;Q9Y4E1-6;Q9Y4E1-1;Q9Y4E1-5;Q9Y4E1-2;J3KP36;Q9Y4E1-3;A0A0A0MT65;Q5T1D7;B1AP61	A0A0A0MR88;A0A096LPC5;Q9Y4E1;Q9Y4E1-6;Q9Y4E1-1;Q9Y4E1-5;Q9Y4E1-2;J3KP36;Q9Y4E1-3	24;24;23;22;22;21;21;19;19;5;3;3	2;2;2;2;2;2;2;2;2;0;0;0	2;2;2;2;2;2;2;2;2;0;0;0	WASH complex subunit FAM21C	FAM21C	tr|A0A0A0MR88|A0A0A0MR88_HUMAN WASH complex subunit 2C OS=Homo sapiens OX=9606 GN=WASHC2C PE=1 SV=1;tr|A0A096LPC5|A0A096LPC5_HUMAN WASH complex subunit 2C OS=Homo sapiens OX=9606 GN=WASHC2C PE=1 SV=1;sp|Q9Y4E1|WAC2C_HUMAN WASH complex subunit 2C OS=Homo sa	12	24	2	2	11	9	13	14	9	12	14	15	12	15	15	19	0	0	1	1	1	1	1	1	2	0	1	2	0	0	1	1	1	1	1	1	2	0	1	2	33.4	3.1
A0A096LPI6;A0A096LNH5;H7C1F6;H7C2G3;A0A096LP73;A0A2R8YDR7;A0A096LNJ1	A0A096LPI6;A0A096LNH5;H7C1F6;H7C2G3	15;11;8;8;4;4;3	12;11;8;8;4;4;3	0;0;0;0;0;0;0		C21orf33	tr|A0A096LPI6|A0A096LPI6_HUMAN Utp12 domain-containing protein (Fragment) OS=Homo sapiens OX=9606 PE=4 SV=2;tr|A0A096LNH5|A0A096LNH5_HUMAN Glutamine amidotransferase-like class 1 domain-containing protein 3B, mitochondrial OS=Homo sapiens OX=9606 GN=GATD3B	7	15	12	0	10	9	11	11	13	12	11	13	13	14	12	13	10	9	10	9	11	9	9	10	10	12	10	11	0	0	0	0	0	0	0	0	0	0	0	0	65.2	52
P19388;A0A0A0MQR7;A0A087WVZ9;A0A087WWX0;A0A087WVN5	P19388;A0A0A0MQR7;A0A087WVZ9;A0A087WWX0	9;9;7;5;2	9;9;7;5;2	9;9;7;5;2	DNA-directed RNA polymerases I, II, and III subunit RPABC1	POLR2E	sp|P19388|RPAB1_HUMAN DNA-directed RNA polymerases I, II, and III subunit RPABC1 OS=Homo sapiens OX=9606 GN=POLR2E PE=1 SV=4;tr|A0A0A0MQR7|A0A0A0MQR7_HUMAN DNA-directed RNA polymerase II subunit E OS=Homo sapiens OX=9606 GN=POLR2E PE=1 SV=1;tr|A0A087WVZ9|A	5	9	9	9	7	7	7	8	8	6	8	8	6	6	7	6	7	7	7	8	8	6	8	8	6	6	7	6	7	7	7	8	8	6	8	8	6	6	7	6	59	59
Q53H96;A0A0A0MQS1;Q53H96-2;B5MD87	Q53H96;A0A0A0MQS1;Q53H96-2;B5MD87	5;5;5;4	5;5;5;4	5;5;5;4	Pyrroline-5-carboxylate reductase 3;Pyrroline-5-carboxylate reductase	PYCRL	sp|Q53H96|P5CR3_HUMAN Pyrroline-5-carboxylate reductase 3 OS=Homo sapiens OX=9606 GN=PYCR3 PE=1 SV=3;tr|A0A0A0MQS1|A0A0A0MQS1_HUMAN Pyrroline-5-carboxylate reductase OS=Homo sapiens OX=9606 GN=PYCR3 PE=1 SV=1;sp|Q53H96-2|P5CR3_HUMAN Isoform 2 of Pyrroline-	4	5	5	5	1	2	3	5	3	2	5	3	5	5	2	4	1	2	3	5	3	2	5	3	5	5	2	4	1	2	3	5	3	2	5	3	5	5	2	4	27	27
Q8N2M8;F5H0Q6;A0A0A0MQS2;Q8N2M8-3;Q8N2M8-4	Q8N2M8;F5H0Q6;A0A0A0MQS2;Q8N2M8-3;Q8N2M8-4	1;1;1;1;1	1;1;1;1;1	1;1;1;1;1	CLK4-associating serine/arginine rich protein	CLASRP	sp|Q8N2M8|CLASR_HUMAN CLK4-associating serine/arginine rich protein OS=Homo sapiens OX=9606 GN=CLASRP PE=1 SV=4;tr|F5H0Q6|F5H0Q6_HUMAN CLK4-associating serine/arginine-rich protein OS=Homo sapiens OX=9606 GN=CLASRP PE=1 SV=2;tr|A0A0A0MQS2|A0A0A0MQS2_HUMAN	5	1	1	1	0	0	0	0	0	1	0	1	1	0	0	0	0	0	0	0	0	1	0	1	1	0	0	0	0	0	0	0	0	1	0	1	1	0	0	0	2.1	2.1
P09038;A0A0A0MQV6;P09038-2;P09038-3;P09038-1	P09038;A0A0A0MQV6;P09038-2;P09038-3;P09038-1	6;6;6;6;6	6;6;6;6;6	6;6;6;6;6	Fibroblast growth factor 2	FGF2	sp|P09038|FGF2_HUMAN Fibroblast growth factor 2 OS=Homo sapiens OX=9606 GN=FGF2 PE=1 SV=3;tr|A0A0A0MQV6|A0A0A0MQV6_HUMAN Fibroblast growth factor OS=Homo sapiens OX=9606 GN=FGF2 PE=1 SV=1;sp|P09038-2|FGF2_HUMAN Isoform 3 of Fibroblast growth factor 2 OS=Ho	5	6	6	6	4	4	5	4	4	5	4	5	4	4	5	5	4	4	5	4	4	5	4	5	4	4	5	5	4	4	5	4	4	5	4	5	4	4	5	5	19.1	19.1
Q9P2K5;Q9P2K5-2;A0A0A0MQW0;A0A0A0MR39;A0A087WUT0;A0A0C4DGV1;H0YN19;Q9P2K5-3;H0YKS1;A0A087WWC8;Q9P2K5-4	Q9P2K5;Q9P2K5-2;A0A0A0MQW0;A0A0A0MR39;A0A087WUT0	11;11;11;11;9;4;4;3;3;2;2	11;11;11;11;9;4;4;3;3;2;2	11;11;11;11;9;4;4;3;3;2;2	Myelin expression factor 2	MYEF2	sp|Q9P2K5|MYEF2_HUMAN Myelin expression factor 2 OS=Homo sapiens OX=9606 GN=MYEF2 PE=1 SV=3;sp|Q9P2K5-2|MYEF2_HUMAN Isoform 2 of Myelin expression factor 2 OS=Homo sapiens OX=9606 GN=MYEF2;tr|A0A0A0MQW0|A0A0A0MQW0_HUMAN Myelin expression factor 2 OS=Homo s	11	11	11	11	5	8	6	8	9	8	9	7	9	7	8	7	5	8	6	8	9	8	9	7	9	7	8	7	5	8	6	8	9	8	9	7	9	7	8	7	27.2	27.2
Q9HD67;A0A0A0MQX1;Q9HD67-3;E9PEW5;D6RGD1;E9PCN3;Q9HD67-2	Q9HD67;A0A0A0MQX1;Q9HD67-3;E9PEW5	41;41;26;24;17;3;1	41;41;26;24;17;3;1	41;41;26;24;17;3;1	Unconventional myosin-X	MYO10	sp|Q9HD67|MYO10_HUMAN Unconventional myosin-X OS=Homo sapiens OX=9606 GN=MYO10 PE=1 SV=3;tr|A0A0A0MQX1|A0A0A0MQX1_HUMAN Unconventional myosin-X OS=Homo sapiens OX=9606 GN=MYO10 PE=1 SV=1;sp|Q9HD67-3|MYO10_HUMAN Isoform Headless of Unconventional myosin-X O	7	41	41	41	19	13	17	30	27	24	23	23	25	22	27	23	19	13	17	30	27	24	23	23	25	22	27	23	19	13	17	30	27	24	23	23	25	22	27	23	26.8	26.8
Q9NR56;C9JP00;A0A0A0MQX8;Q9NR56-7;Q86VM6;Q9NUK0;C9JCX1;H7C4Y1;B1AKI6;Q9NUK0-2;C9J4T8;Q9NUK0-4;Q9NUK0-3	Q9NR56;C9JP00;A0A0A0MQX8;Q9NR56-7;Q86VM6	11;11;11;9;7;3;3;3;3;3;2;2;2	11;11;11;9;7;3;3;3;3;3;2;2;2	2;2;2;0;2;0;0;0;0;0;0;0;0	Muscleblind-like protein 1	MBNL1	sp|Q9NR56|MBNL1_HUMAN Muscleblind-like protein 1 OS=Homo sapiens OX=9606 GN=MBNL1 PE=1 SV=2;tr|C9JP00|C9JP00_HUMAN Muscleblind-like protein 1 OS=Homo sapiens OX=9606 GN=MBNL1 PE=1 SV=1;tr|A0A0A0MQX8|A0A0A0MQX8_HUMAN Muscleblind-like protein 1 OS=Homo sapie	13	11	11	2	7	9	10	8	10	8	8	9	8	7	8	9	7	9	10	8	10	8	8	9	8	7	8	9	1	2	2	2	2	2	2	2	2	2	2	1	35.3	35.3
O94966;O94966-3;O94966-7;A0A0A0MR08;E7ESU0;O94966-2;O94966-4;O94966-6;O94966-5	O94966;O94966-3;O94966-7;A0A0A0MR08;E7ESU0;O94966-2;O94966-4;O94966-6;O94966-5	1;1;1;1;1;1;1;1;1	1;1;1;1;1;1;1;1;1	1;1;1;1;1;1;1;1;1	Ubiquitin carboxyl-terminal hydrolase 19;Ubiquitin carboxyl-terminal hydrolase	USP19	sp|O94966|UBP19_HUMAN Ubiquitin carboxyl-terminal hydrolase 19 OS=Homo sapiens OX=9606 GN=USP19 PE=1 SV=2;sp|O94966-3|UBP19_HUMAN Isoform 3 of Ubiquitin carboxyl-terminal hydrolase 19 OS=Homo sapiens OX=9606 GN=USP19;sp|O94966-7|UBP19_HUMAN Isoform 7 of Ub	9	1	1	1	0	1	0	0	1	0	1	1	1	1	0	0	0	1	0	0	1	0	1	1	1	1	0	0	0	1	0	0	1	0	1	1	1	1	0	0	2.2	2.2
P43378;A0A0A0MR09;H3BQT6	P43378;A0A0A0MR09	13;13;4	13;13;4	13;13;4	Tyrosine-protein phosphatase non-receptor type 9;Protein-tyrosine-phosphatase	PTPN9	sp|P43378|PTN9_HUMAN Tyrosine-protein phosphatase non-receptor type 9 OS=Homo sapiens OX=9606 GN=PTPN9 PE=1 SV=1;tr|A0A0A0MR09|A0A0A0MR09_HUMAN Tyrosine-protein phosphatase non-receptor type 9 OS=Homo sapiens OX=9606 GN=PTPN9 PE=1 SV=1	3	13	13	13	3	5	5	9	9	7	8	7	11	7	6	8	3	5	5	9	9	7	8	7	11	7	6	8	3	5	5	9	9	7	8	7	11	7	6	8	28.7	28.7
O60427;A0A0A0MR51;H7C2V0;F5H3P6;H0YB97;F5H3U5;O60427-2	O60427;A0A0A0MR51;H7C2V0	5;5;3;2;2;2;2	5;5;3;2;2;2;2	5;5;3;2;2;2;2	Fatty acid desaturase 1	FADS1	sp|O60427|FADS1_HUMAN Acyl-CoA (8-3)-desaturase OS=Homo sapiens OX=9606 GN=FADS1 PE=1 SV=3;tr|A0A0A0MR51|A0A0A0MR51_HUMAN Acyl-CoA (8-3)-desaturase OS=Homo sapiens OX=9606 GN=FADS1 PE=1 SV=1;tr|H7C2V0|H7C2V0_HUMAN Acyl-CoA (8-3)-desaturase (Fragment) OS=Ho	7	5	5	5	2	3	2	3	2	2	3	2	2	1	4	2	2	3	2	3	2	2	3	2	2	1	4	2	2	3	2	3	2	2	3	2	2	1	4	2	14.4	14.4
Q86YR5;A0A0A0MSK4;A0A0A0MRC4;Q86YR5-4;A0A087WVF5;Q86YR5-3;Q86YR5-2	Q86YR5;A0A0A0MSK4;A0A0A0MRC4;Q86YR5-4;A0A087WVF5;Q86YR5-3	12;12;12;12;9;9;1	12;12;12;12;9;9;1	11;11;11;11;8;8;1	G-protein-signaling modulator 1	GPSM1	sp|Q86YR5|GPSM1_HUMAN G-protein-signaling modulator 1 OS=Homo sapiens OX=9606 GN=GPSM1 PE=1 SV=2;tr|A0A0A0MSK4|A0A0A0MSK4_HUMAN G-protein-signaling modulator 1 OS=Homo sapiens OX=9606 GN=GPSM1 PE=1 SV=1;tr|A0A0A0MRC4|A0A0A0MRC4_HUMAN G-protein-signaling mo	7	12	12	11	4	4	5	8	6	6	6	8	6	8	7	6	4	4	5	8	6	6	6	8	6	8	7	6	4	3	4	7	5	6	5	7	5	7	6	5	23.9	23.9
Q9ULH1;A0A0A0MRE5;Q9ULH1-2;H0YBF7;H0YBM4;E5RHD7;E5RFD9	Q9ULH1;A0A0A0MRE5;Q9ULH1-2;H0YBF7	26;26;26;23;9;2;1	26;26;26;23;9;2;1	24;24;24;21;9;2;1	Arf-GAP with SH3 domain, ANK repeat and PH domain-containing protein 1	ASAP1	sp|Q9ULH1|ASAP1_HUMAN Arf-GAP with SH3 domain, ANK repeat and PH domain-containing protein 1 OS=Homo sapiens OX=9606 GN=ASAP1 PE=1 SV=4;tr|A0A0A0MRE5|A0A0A0MRE5_HUMAN Arf-GAP with SH3 domain, ANK repeat and PH domain-containing protein 1 OS=Homo sapiens OX	7	26	26	24	12	14	14	9	6	8	11	10	7	10	8	6	12	14	14	9	6	8	11	10	7	10	8	6	11	13	13	9	6	8	10	10	7	9	8	6	33.1	33.1
O94967;A0A0A0MRE6;O94967-2;O94967-3;O94967-4;E9PR96;E9PN15;E9PNF6	O94967;A0A0A0MRE6;O94967-2;O94967-3;O94967-4	7;7;7;7;7;2;1;1	7;7;7;7;7;2;1;1	6;6;6;6;6;1;1;1	WD repeat-containing protein 47	WDR47	sp|O94967|WDR47_HUMAN WD repeat-containing protein 47 OS=Homo sapiens OX=9606 GN=WDR47 PE=1 SV=1;tr|A0A0A0MRE6|A0A0A0MRE6_HUMAN WD repeat-containing protein 47 OS=Homo sapiens OX=9606 GN=WDR47 PE=1 SV=1;sp|O94967-2|WDR47_HUMAN Isoform 2 of WD repeat-contai	8	7	7	6	3	1	0	3	2	3	2	2	3	2	2	2	3	1	0	3	2	3	2	2	3	2	2	2	3	1	0	2	2	3	2	2	3	2	2	2	9.9	9.9
Q99996;A0A0A0MRF6;Q99996-5;Q99996-3;Q99996-1;Q99996-6;Q99996-4;H7BZV6;Q6PJH3;H7BYL6;A0A2R8Y590	Q99996;A0A0A0MRF6;Q99996-5;Q99996-3;Q99996-1;Q99996-6;Q99996-4	6;6;6;6;6;6;3;2;2;2;1	6;6;6;6;6;6;3;2;2;2;1	6;6;6;6;6;6;3;2;2;2;1	A-kinase anchor protein 9	AKAP9	sp|Q99996|AKAP9_HUMAN A-kinase anchor protein 9 OS=Homo sapiens OX=9606 GN=AKAP9 PE=1 SV=4;tr|A0A0A0MRF6|A0A0A0MRF6_HUMAN A-kinase anchor protein 9 OS=Homo sapiens OX=9606 GN=AKAP9 PE=1 SV=2;sp|Q99996-5|AKAP9_HUMAN Isoform 5 of A-kinase anchor protein 9 OS	11	6	6	6	1	0	0	2	0	0	0	2	3	3	1	1	1	0	0	2	0	0	0	2	3	3	1	1	1	0	0	2	0	0	0	2	3	3	1	1	2	2
Q9UNH7;A0A0A0MRI2;Q9UNH7-2;H0YJF8;G3V4Z5;G3V5X9;G3V5U2;G3V2U1	Q9UNH7;A0A0A0MRI2;Q9UNH7-2	14;14;10;4;4;4;2;1	14;14;10;4;4;4;2;1	14;14;10;4;4;4;2;1	Sorting nexin-6;Sorting nexin-6, N-terminally processed	SNX6	sp|Q9UNH7|SNX6_HUMAN Sorting nexin-6 OS=Homo sapiens OX=9606 GN=SNX6 PE=1 SV=1;tr|A0A0A0MRI2|A0A0A0MRI2_HUMAN Sorting nexin OS=Homo sapiens OX=9606 GN=SNX6 PE=1 SV=1;sp|Q9UNH7-2|SNX6_HUMAN Isoform 2 of Sorting nexin-6 OS=Homo sapiens OX=9606 GN=SNX6	8	14	14	14	11	9	9	9	8	9	10	10	9	10	7	10	11	9	9	9	8	9	10	10	9	10	7	10	11	9	9	9	8	9	10	10	9	10	7	10	40.9	40.9
Q9H2C2;A0A0A0MRI7;H7C484	Q9H2C2;A0A0A0MRI7;H7C484	1;1;1	1;1;1	1;1;1	Protein ARV1	ARV1	sp|Q9H2C2|ARV1_HUMAN Protein ARV1 OS=Homo sapiens OX=9606 GN=ARV1 PE=1 SV=1;tr|A0A0A0MRI7|A0A0A0MRI7_HUMAN Protein ARV1 OS=Homo sapiens OX=9606 GN=ARV1 PE=1 SV=1;tr|H7C484|H7C484_HUMAN Protein ARV1 (Fragment) OS=Homo sapiens OX=9606 GN=ARV1 PE=1 SV=1	3	1	1	1	0	0	0	1	1	1	0	1	1	1	1	1	0	0	0	1	1	1	0	1	1	1	1	1	0	0	0	1	1	1	0	1	1	1	1	1	7.4	7.4
Q5VT25;Q5VT25-2;A0A0A0MRJ0;Q5VT25-3;Q5VT25-4;Q5VT25-5;Q5VT25-6;H0Y5V1;H0Y7V8;A0A0A0MRJ1;H0Y6V3;H0Y6R0	Q5VT25;Q5VT25-2;A0A0A0MRJ0;Q5VT25-3;Q5VT25-4;Q5VT25-5;Q5VT25-6;H0Y5V1;H0Y7V8;A0A0A0MRJ1;H0Y6V3	21;21;21;21;21;21;21;13;12;12;11;8	17;17;17;17;17;17;17;11;10;10;9;7	17;17;17;17;17;17;17;11;10;10;9;7	Serine/threonine-protein kinase MRCK alpha;Non-specific serine/threonine protein kinase	CDC42BPA	sp|Q5VT25|MRCKA_HUMAN Serine/threonine-protein kinase MRCK alpha OS=Homo sapiens OX=9606 GN=CDC42BPA PE=1 SV=1;sp|Q5VT25-2|MRCKA_HUMAN Isoform 2 of Serine/threonine-protein kinase MRCK alpha OS=Homo sapiens OX=9606 GN=CDC42BPA;tr|A0A0A0MRJ0|A0A0A0MRJ0_HUMA	12	21	17	17	14	17	14	13	10	12	10	12	11	9	11	8	10	14	11	11	9	10	8	9	8	7	8	5	10	14	11	11	9	10	8	9	8	7	8	5	15.8	13.6
P22061;A0A0A0MRJ6;P22061-2;F6S8N6;A0A3F2YNX8;F8WDT3;F8WAV5;F8WAX2;C9J0F2;H7C4X2	P22061;A0A0A0MRJ6;P22061-2;F6S8N6;A0A3F2YNX8	15;15;15;14;12;4;4;4;3;1	15;15;15;14;12;4;4;4;3;1	15;15;15;14;12;4;4;4;3;1	Protein-L-isoaspartate(D-aspartate) O-methyltransferase;Protein-L-isoaspartate O-methyltransferase	PCMT1	sp|P22061|PIMT_HUMAN Protein-L-isoaspartate(D-aspartate) O-methyltransferase OS=Homo sapiens OX=9606 GN=PCMT1 PE=1 SV=4;tr|A0A0A0MRJ6|A0A0A0MRJ6_HUMAN Protein-L-isoaspartate O-methyltransferase OS=Homo sapiens OX=9606 GN=PCMT1 PE=1 SV=1;sp|P22061-2|PIMT_HU	10	15	15	15	8	8	9	10	10	9	10	14	12	14	14	13	8	8	9	10	10	9	10	14	12	14	14	13	8	8	9	10	10	9	10	14	12	14	14	13	70.9	70.9
Q5T3I0;A0A0A0MRK1;E9PAV9;Q5T3I0-3;F8W895;E9PPY4;F2Z3C6;Q5T3I0-2	Q5T3I0;A0A0A0MRK1;E9PAV9;Q5T3I0-3;F8W895	10;10;10;10;7;4;4;3	10;10;10;10;7;4;4;3	10;10;10;10;7;4;4;3	G patch domain-containing protein 4	GPATCH4	sp|Q5T3I0|GPTC4_HUMAN G patch domain-containing protein 4 OS=Homo sapiens OX=9606 GN=GPATCH4 PE=1 SV=2;tr|A0A0A0MRK1|A0A0A0MRK1_HUMAN G patch domain-containing protein 4 OS=Homo sapiens OX=9606 GN=GPATCH4 PE=1 SV=1;tr|E9PAV9|E9PAV9_HUMAN G patch domain-con	8	10	10	10	1	3	2	6	7	7	7	7	6	5	5	7	1	3	2	6	7	7	7	7	6	5	5	7	1	3	2	6	7	7	7	7	6	5	5	7	27.6	27.6
O14639;O14639-5;J3QSX6;F8W8M4;A0A0A0MRL6;A0A3B3IS55;O14639-4;O14639-3;O14639-2;O14639-6;H0Y7N6;F6XFR5;A0A494C1P1;A0A494C1G0	O14639;O14639-5;J3QSX6;F8W8M4;A0A0A0MRL6;A0A3B3IS55;O14639-4;O14639-3;O14639-2;O14639-6;H0Y7N6;F6XFR5;A0A494C1P1;A0A494C1G0	2;2;2;2;2;2;2;2;2;2;1;1;1;1	2;2;2;2;2;2;2;2;2;2;1;1;1;1	2;2;2;2;2;2;2;2;2;2;1;1;1;1	Actin-binding LIM protein 1	ABLIM1	sp|O14639|ABLM1_HUMAN Actin-binding LIM protein 1 OS=Homo sapiens OX=9606 GN=ABLIM1 PE=1 SV=3;sp|O14639-5|ABLM1_HUMAN Isoform 5 of Actin-binding LIM protein 1 OS=Homo sapiens OX=9606 GN=ABLIM1;tr|J3QSX6|J3QSX6_HUMAN Actin-binding LIM protein 1 OS=Homo sapi	14	2	2	2	0	0	1	0	0	0	0	0	0	1	1	0	0	0	1	0	0	0	0	0	0	1	1	0	0	0	1	0	0	0	0	0	0	1	1	0	4.9	4.9
Q9UM54-6;A0A1Y0BRN3;A0A0A0MRM8;Q9UM54;Q9UM54-4;Q9UM54-1;Q9UM54-2;E7EW20;A0A590UJ40;Q9UM54-5;A0A0D9SGC1;A0A590UKB0;A0A590UJ75;A0A590UK22;A0A590UK86;A0A590UJY4;A0A5F9ZI03;A0A590UK71;A0A590UJW9;Q5JVM0	Q9UM54-6;A0A1Y0BRN3;A0A0A0MRM8;Q9UM54;Q9UM54-4;Q9UM54-1;Q9UM54-2;E7EW20;A0A590UJ40;Q9UM54-5;A0A0D9SGC1;A0A590UKB0;A0A590UJ75;A0A590UK22;A0A590UK86;A0A590UJY4;A0A5F9ZI03;A0A590UK71	42;42;42;41;41;41;41;41;41;41;32;32;32;31;25;24;24;24;4;3	42;42;42;41;41;41;41;41;41;41;32;32;32;31;25;24;24;24;4;3	42;42;42;41;41;41;41;41;41;41;32;32;32;31;25;24;24;24;4;3	Unconventional myosin-VI	MYO6	sp|Q9UM54-6|MYO6_HUMAN Isoform 6 of Unconventional myosin-VI OS=Homo sapiens OX=9606 GN=MYO6;tr|A0A1Y0BRN3|A0A1Y0BRN3_HUMAN Unconventional myosin-6 OS=Homo sapiens OX=9606 GN=MYO6 PE=1 SV=1;tr|A0A0A0MRM8|A0A0A0MRM8_HUMAN Unconventional myosin-6 OS=Homo sap	20	42	42	42	30	29	27	23	25	24	28	29	26	28	23	25	30	29	27	23	25	24	28	29	26	28	23	25	30	29	27	23	25	24	28	29	26	28	23	25	43.7	43.7
Q14978;A0A0A0MRM9;Q14978-2;S4R349;S4R402;S4R3C2	Q14978;A0A0A0MRM9;Q14978-2	11;11;11;5;2;2	11;11;11;5;2;2	1;1;1;0;0;0	Nucleolar and coiled-body phosphoprotein 1	NOLC1	sp|Q14978|NOLC1_HUMAN Nucleolar and coiled-body phosphoprotein 1 OS=Homo sapiens OX=9606 GN=NOLC1 PE=1 SV=2;tr|A0A0A0MRM9|A0A0A0MRM9_HUMAN Nucleolar and coiled-body phosphoprotein 1 (Fragment) OS=Homo sapiens OX=9606 GN=NOLC1 PE=1 SV=1;sp|Q14978-2|NOLC1_HU	6	11	11	1	5	8	9	7	7	7	8	10	9	9	9	9	5	8	9	7	7	7	8	10	9	9	9	9	1	1	1	1	1	1	1	1	0	0	1	1	17.5	17.5
Q7Z7C8;C9J7M8;A0A0A0MRR3;Q7Z7C8-2;Q7Z7C8-4;C9J856;B4DZU5	Q7Z7C8;C9J7M8;A0A0A0MRR3;Q7Z7C8-2;Q7Z7C8-4;C9J856;B4DZU5	2;2;2;2;2;1;1	2;2;2;2;2;1;1	2;2;2;2;2;1;1	Transcription initiation factor TFIID subunit 8	TAF8	sp|Q7Z7C8|TAF8_HUMAN Transcription initiation factor TFIID subunit 8 OS=Homo sapiens OX=9606 GN=TAF8 PE=1 SV=1;tr|C9J7M8|C9J7M8_HUMAN Transcription initiation factor TFIID subunit 8 OS=Homo sapiens OX=9606 GN=TAF8 PE=1 SV=1;tr|A0A0A0MRR3|A0A0A0MRR3_HUMAN T	7	2	2	2	0	0	0	0	0	0	0	0	0	1	1	0	0	0	0	0	0	0	0	0	0	1	1	0	0	0	0	0	0	0	0	0	0	1	1	0	13.5	13.5
P09234;A0A0A0MRR7	P09234;A0A0A0MRR7	2;2	2;2	2;2	U1 small nuclear ribonucleoprotein C	SNRPC	sp|P09234|RU1C_HUMAN U1 small nuclear ribonucleoprotein C OS=Homo sapiens OX=9606 GN=SNRPC PE=1 SV=1;tr|A0A0A0MRR7|A0A0A0MRR7_HUMAN U1 small nuclear ribonucleoprotein C OS=Homo sapiens OX=9606 GN=SNRPC PE=1 SV=1	2	2	2	2	2	2	2	2	2	2	2	2	2	2	2	2	2	2	2	2	2	2	2	2	2	2	2	2	2	2	2	2	2	2	2	2	2	2	2	2	18.9	18.9
Q8IZP0;Q8IZP0-3;Q8IZP0-2;B6VEX4;A0A0A0MRT6;Q8IZP0-10;Q8IZP0-8;Q8IZP0-7;Q8IZP0-4;Q8IZP0-5;Q8IZP0-6;Q8IZP0-9;Q8IZP0-12;Q8IZP0-11	Q8IZP0;Q8IZP0-3;Q8IZP0-2;B6VEX4;A0A0A0MRT6;Q8IZP0-10;Q8IZP0-8;Q8IZP0-7;Q8IZP0-4;Q8IZP0-5;Q8IZP0-6;Q8IZP0-9;Q8IZP0-12;Q8IZP0-11	14;14;14;14;14;14;14;14;14;14;14;14;12;9	14;14;14;14;14;14;14;14;14;14;14;14;12;9	10;10;10;10;10;10;10;10;10;10;10;10;8;8	Abl interactor 1	ABI1	sp|Q8IZP0|ABI1_HUMAN Abl interactor 1 OS=Homo sapiens OX=9606 GN=ABI1 PE=1 SV=4;sp|Q8IZP0-3|ABI1_HUMAN Isoform 3 of Abl interactor 1 OS=Homo sapiens OX=9606 GN=ABI1;sp|Q8IZP0-2|ABI1_HUMAN Isoform 2 of Abl interactor 1 OS=Homo sapiens OX=9606 GN=ABI1;tr|B6V	14	14	14	10	10	9	10	9	10	8	8	8	10	8	9	9	10	9	10	9	10	8	8	8	10	8	9	9	6	6	7	6	8	6	6	5	8	6	7	5	33.7	33.7
A0A0A0MRV2;Q9BY08-4;Q9BY08-3;Q9BY08-5;Q9BY08-2;Q9BY08	A0A0A0MRV2;Q9BY08-4;Q9BY08-3;Q9BY08-5;Q9BY08-2;Q9BY08	1;1;1;1;1;1	1;1;1;1;1;1	1;1;1;1;1;1	Emopamil-binding protein-like	EBPL	tr|A0A0A0MRV2|A0A0A0MRV2_HUMAN Emopamil binding protein-like, isoform CRA_b OS=Homo sapiens OX=9606 GN=EBPL PE=1 SV=1;sp|Q9BY08-4|EBPL_HUMAN Isoform 4 of Emopamil-binding protein-like OS=Homo sapiens OX=9606 GN=EBPL;sp|Q9BY08-3|EBPL_HUMAN Isoform 3 of Emop	6	1	1	1	0	0	0	0	1	0	1	1	0	0	1	0	0	0	0	0	1	0	1	1	0	0	1	0	0	0	0	0	1	0	1	1	0	0	1	0	22.4	22.4
Q12926;P26378;A0A494C1D9;A0A494C0F8;B1APY9;A0A494C147;A0A0A0MRX1;A0A0R4J2E6;Q12926-2;P26378-4;P26378-2;P26378-5;P26378-1;P26378-3;Q14576;Q14576-2	Q12926;P26378;A0A494C1D9;A0A494C0F8;B1APY9;A0A494C147;A0A0A0MRX1;A0A0R4J2E6;Q12926-2;P26378-4;P26378-2;P26378-5;P26378-1;P26378-3;Q14576;Q14576-2	2;2;2;2;2;2;2;2;2;2;2;2;2;2;1;1	1;1;1;1;1;1;1;1;1;1;1;1;1;1;1;1	1;1;1;1;1;1;1;1;1;1;1;1;1;1;1;1	ELAV-like protein 2;ELAV-like protein 4;ELAV-like protein;ELAV-like protein 3	ELAVL2;ELAVL4;ELAVL3	sp|Q12926|ELAV2_HUMAN ELAV-like protein 2 OS=Homo sapiens OX=9606 GN=ELAVL2 PE=1 SV=2;sp|P26378|ELAV4_HUMAN ELAV-like protein 4 OS=Homo sapiens OX=9606 GN=ELAVL4 PE=1 SV=3;tr|A0A494C1D9|A0A494C1D9_HUMAN ELAV-like protein OS=Homo sapiens OX=9606 GN=ELAVL4 P	16	2	1	1	1	1	2	1	1	1	1	2	1	1	1	2	0	0	1	0	0	0	0	1	0	0	0	1	0	0	1	0	0	0	0	1	0	0	0	1	9.2	6.7
Q9H9E3;A0A6I8PIQ6;A0A0A0MS45;J3KNI1;Q9H9E3-3;Q9H9E3-2;H3BSD2;H3BMV9;J3QLW1;E9PRT5;J3KRB5	Q9H9E3;A0A6I8PIQ6;A0A0A0MS45;J3KNI1;Q9H9E3-3;Q9H9E3-2	8;8;8;8;6;4;3;3;2;2;1	8;8;8;8;6;4;3;3;2;2;1	8;8;8;8;6;4;3;3;2;2;1	Conserved oligomeric Golgi complex subunit 4	COG4	sp|Q9H9E3|COG4_HUMAN Conserved oligomeric Golgi complex subunit 4 OS=Homo sapiens OX=9606 GN=COG4 PE=1 SV=3;tr|A0A6I8PIQ6|A0A6I8PIQ6_HUMAN Component of oligomeric Golgi complex 4 OS=Homo sapiens OX=9606 GN=COG4 PE=1 SV=1;tr|A0A0A0MS45|A0A0A0MS45_HUMAN Comp	11	8	8	8	2	4	1	3	0	4	3	5	3	4	2	2	2	4	1	3	0	4	3	5	3	4	2	2	2	4	1	3	0	4	3	5	3	4	2	2	14.9	14.9
Q6UXH8;A0A3B3IRL6;A0A0A0MS88	Q6UXH8;A0A3B3IRL6;A0A0A0MS88	1;1;1	1;1;1	1;1;1	Collagen and calcium-binding EGF domain-containing protein 1	CCBE1	sp|Q6UXH8|CCBE1_HUMAN Collagen and calcium-binding EGF domain-containing protein 1 OS=Homo sapiens OX=9606 GN=CCBE1 PE=1 SV=1;tr|A0A3B3IRL6|A0A3B3IRL6_HUMAN Collagen and calcium-binding EGF domain-containing protein 1 (Fragment) OS=Homo sapiens OX=9606 GN=	3	1	1	1	1	1	1	0	0	0	0	0	1	0	0	0	1	1	1	0	0	0	0	0	1	0	0	0	1	1	1	0	0	0	0	0	1	0	0	0	2.5	2.5
Q9UIS9;Q9UIS9-5;Q9UIS9-10;A0A0A0MS90;Q9UIS9-7;Q9UIS9-9;Q9UIS9-12;Q9UIS9-4;Q9UIS9-11;Q9UIS9-8;Q9UIS9-6;Q9UIS9-2;K7EN65	Q9UIS9;Q9UIS9-5;Q9UIS9-10;A0A0A0MS90;Q9UIS9-7;Q9UIS9-9;Q9UIS9-12;Q9UIS9-4;Q9UIS9-11;Q9UIS9-8;Q9UIS9-6;Q9UIS9-2	3;3;3;3;3;3;3;2;2;2;2;2;1	3;3;3;3;3;3;3;2;2;2;2;2;1	3;3;3;3;3;3;3;2;2;2;2;2;1	Methyl-CpG-binding domain protein 1	MBD1	sp|Q9UIS9|MBD1_HUMAN Methyl-CpG-binding domain protein 1 OS=Homo sapiens OX=9606 GN=MBD1 PE=1 SV=2;sp|Q9UIS9-5|MBD1_HUMAN Isoform 5 of Methyl-CpG-binding domain protein 1 OS=Homo sapiens OX=9606 GN=MBD1;sp|Q9UIS9-10|MBD1_HUMAN Isoform 10 of Methyl-CpG-bind	13	3	3	3	0	0	0	2	2	3	1	1	1	1	0	1	0	0	0	2	2	3	1	1	1	1	0	1	0	0	0	2	2	3	1	1	1	1	0	1	6	6
P15151;A0A0A0MSA9;A0A0C4DG49;P15151-3;P15151-2;P15151-4	P15151;A0A0A0MSA9;A0A0C4DG49;P15151-3;P15151-2;P15151-4	8;8;8;8;8;8	8;8;8;8;8;8	8;8;8;8;8;8	Poliovirus receptor	PVR	sp|P15151|PVR_HUMAN Poliovirus receptor OS=Homo sapiens OX=9606 GN=PVR PE=1 SV=2;tr|A0A0A0MSA9|A0A0A0MSA9_HUMAN Poliovirus receptor OS=Homo sapiens OX=9606 GN=PVR PE=1 SV=1;tr|A0A0C4DG49|A0A0C4DG49_HUMAN Poliovirus receptor OS=Homo sapiens OX=9606 GN=PVR P	6	8	8	8	6	7	7	8	7	7	7	7	6	7	7	7	6	7	7	8	7	7	7	7	6	7	7	7	6	7	7	8	7	7	7	7	6	7	7	7	21.6	21.6
Q9UPT5;A0A0A0MSB8;Q9UPT5-2;Q9UPT5-5;Q9UPT5-1;Q9UPT5-6;B4DJ07;A0A0A0MRE1;Q9UPT5-4;B5MCY9;K7ERQ5;C9JKC2	Q9UPT5;A0A0A0MSB8;Q9UPT5-2;Q9UPT5-5;Q9UPT5-1;Q9UPT5-6;B4DJ07;A0A0A0MRE1	29;29;29;29;29;29;26;25;11;7;7;4	29;29;29;29;29;29;26;25;11;7;7;4	24;24;24;24;24;24;21;20;6;3;3;2	Exocyst complex component 7	EXOC7	sp|Q9UPT5|EXOC7_HUMAN Exocyst complex component 7 OS=Homo sapiens OX=9606 GN=EXOC7 PE=1 SV=3;tr|A0A0A0MSB8|A0A0A0MSB8_HUMAN Exocyst complex component 7 OS=Homo sapiens OX=9606 GN=EXOC7 PE=1 SV=1;sp|Q9UPT5-2|EXOC7_HUMAN Isoform 2 of Exocyst complex componen	12	29	29	24	12	15	20	22	21	23	22	20	22	20	23	16	12	15	20	22	21	23	22	20	22	20	23	16	11	13	17	19	18	20	18	16	19	16	18	12	52.4	52.4
Q4LDE5;A0A0A0MSD0;Q4LDE5-4;Q4LDE5-2;Q4LDE5-3	Q4LDE5;A0A0A0MSD0;Q4LDE5-4	17;17;10;7;4	17;17;10;7;4	17;17;10;7;4	Sushi, von Willebrand factor type A, EGF and pentraxin domain-containing protein 1	SVEP1	sp|Q4LDE5|SVEP1_HUMAN Sushi, von Willebrand factor type A, EGF and pentraxin domain-containing protein 1 OS=Homo sapiens OX=9606 GN=SVEP1 PE=1 SV=3;tr|A0A0A0MSD0|A0A0A0MSD0_HUMAN Sushi, von Willebrand factor type A, EGF and pentraxin domain-containing prot	5	17	17	17	11	15	15	0	0	0	0	0	0	0	0	0	11	15	15	0	0	0	0	0	0	0	0	0	11	15	15	0	0	0	0	0	0	0	0	0	7.3	7.3
Q16836;A0A0A0MSE2;E9PF18;Q16836-3;Q16836-2;A0A0D9SFP2;A0A1W2PNM1;A0A1W2PQV5;A0A1W2PQ78;A0A1W2PQC2;A0A1W2PRT2;A0A1W2PP40;A0A1W2PQ55	Q16836;A0A0A0MSE2;E9PF18;Q16836-3;Q16836-2;A0A0D9SFP2;A0A1W2PNM1;A0A1W2PQV5;A0A1W2PQ78	11;11;11;11;11;10;9;8;6;5;5;3;2	11;11;11;11;11;10;9;8;6;5;5;3;2	11;11;11;11;11;10;9;8;6;5;5;3;2	Hydroxyacyl-coenzyme A dehydrogenase, mitochondrial	HADH	sp|Q16836|HCDH_HUMAN Hydroxyacyl-coenzyme A dehydrogenase, mitochondrial OS=Homo sapiens OX=9606 GN=HADH PE=1 SV=3;tr|A0A0A0MSE2|A0A0A0MSE2_HUMAN Hydroxyacyl-coenzyme A dehydrogenase, mitochondrial OS=Homo sapiens OX=9606 GN=HADH PE=1 SV=2;tr|E9PF18|E9PF18	13	11	11	11	9	7	10	9	10	8	8	9	8	8	8	9	9	7	10	9	10	8	8	9	8	8	8	9	9	7	10	9	10	8	8	9	8	8	8	9	63.1	63.1
Q8IXK0;B3KPJ4;A0A0A0MSI2;Q8IXK0-2;Q8IXK0-4;Q8IXK0-5;Q8IXK0-3;Q8NDX5;H7C528;Q8NDX5-2;Q8NDX5-7	Q8IXK0;B3KPJ4;A0A0A0MSI2;Q8IXK0-2;Q8IXK0-4;Q8IXK0-5;Q8IXK0-3	6;6;6;6;6;6;4;1;1;1;1	6;6;6;6;6;6;4;1;1;1;1	6;6;6;6;6;6;4;1;1;1;1	Polyhomeotic-like protein 2	PHC2	sp|Q8IXK0|PHC2_HUMAN Polyhomeotic-like protein 2 OS=Homo sapiens OX=9606 GN=PHC2 PE=1 SV=1;tr|B3KPJ4|B3KPJ4_HUMAN Polyhomeotic-like protein 2 OS=Homo sapiens OX=9606 GN=PHC2 PE=1 SV=1;tr|A0A0A0MSI2|A0A0A0MSI2_HUMAN Polyhomeotic-like protein 2 OS=Homo sapie	11	6	6	6	1	1	1	2	2	5	1	2	3	3	1	1	1	1	1	2	2	5	1	2	3	3	1	1	1	1	1	2	2	5	1	2	3	3	1	1	10.4	10.4
O00471;A0A0A0MSI8;F8W9B8;G3V377;G3V4Z7	O00471;A0A0A0MSI8;F8W9B8	28;28;23;2;1	28;28;23;2;1	28;28;23;2;1	Exocyst complex component 5	EXOC5	sp|O00471|EXOC5_HUMAN Exocyst complex component 5 OS=Homo sapiens OX=9606 GN=EXOC5 PE=1 SV=1;tr|A0A0A0MSI8|A0A0A0MSI8_HUMAN Exocyst complex component 5 OS=Homo sapiens OX=9606 GN=EXOC5 PE=1 SV=1;tr|F8W9B8|F8W9B8_HUMAN Exocyst complex component 5 OS=Homo sa	5	28	28	28	17	18	20	16	16	18	22	16	21	17	18	22	17	18	20	16	16	18	22	16	21	17	18	22	17	18	20	16	16	18	22	16	21	17	18	22	50.6	50.6
Q15283;A0A0A0MSJ9;Q15283-2;D6RBA9	Q15283;A0A0A0MSJ9;Q15283-2	9;9;9;1	9;9;9;1	9;9;9;1	Ras GTPase-activating protein 2	RASA2	sp|Q15283|RASA2_HUMAN Ras GTPase-activating protein 2 OS=Homo sapiens OX=9606 GN=RASA2 PE=1 SV=3;tr|A0A0A0MSJ9|A0A0A0MSJ9_HUMAN Ras GTPase-activating protein 2 OS=Homo sapiens OX=9606 GN=RASA2 PE=1 SV=1;sp|Q15283-2|RASA2_HUMAN Isoform 2 of Ras GTPase-activ	4	9	9	9	3	1	2	4	5	3	3	6	4	5	4	6	3	1	2	4	5	3	3	6	4	5	4	6	3	1	2	4	5	3	3	6	4	5	4	6	15.8	15.8
Q13017;A0A0A0MSK6;Q13017-2;G3V444	Q13017;A0A0A0MSK6;Q13017-2	4;4;4;1	4;4;4;1	4;4;4;1	Rho GTPase-activating protein 5	ARHGAP5	sp|Q13017|RHG05_HUMAN Rho GTPase-activating protein 5 OS=Homo sapiens OX=9606 GN=ARHGAP5 PE=1 SV=2;tr|A0A0A0MSK6|A0A0A0MSK6_HUMAN Rho GTPase-activating protein 5 OS=Homo sapiens OX=9606 GN=ARHGAP5 PE=1 SV=1;sp|Q13017-2|RHG05_HUMAN Isoform 2 of Rho GTPase-a	4	4	4	4	1	0	0	1	3	1	0	2	1	0	0	0	1	0	0	1	3	1	0	2	1	0	0	0	1	0	0	1	3	1	0	2	1	0	0	0	4.4	4.4
Q6PJG2;A0A0A0MSU2;A0A1C7CYX1	Q6PJG2;A0A0A0MSU2;A0A1C7CYX1	2;2;2	2;2;2	2;2;2	ELM2 and SANT domain-containing protein 1	ELMSAN1	sp|Q6PJG2|MDEAS_HUMAN Mitotic deacetylase-associated SANT domain protein OS=Homo sapiens OX=9606 GN=MIDEAS PE=1 SV=2;tr|A0A0A0MSU2|A0A0A0MSU2_HUMAN Mitotic deacetylase-associated SANT domain protein (Fragment) OS=Homo sapiens OX=9606 GN=MIDEAS PE=1 SV=6;tr	3	2	2	2	0	0	0	0	0	1	0	0	1	0	1	1	0	0	0	0	0	1	0	0	1	0	1	1	0	0	0	0	0	1	0	0	1	0	1	1	2.8	2.8
O15533;A0A0G2JKZ1;A2AB90;A0A0G2JH37;A0A0A0MSV9;O15533-3;O15533-2;A0A0A0MT98;O15533-4;Q6P1N7;C9JA35;A0A140T9B2;A0A0G2JJI5	O15533;A0A0G2JKZ1;A2AB90;A0A0G2JH37;A0A0A0MSV9;O15533-3;O15533-2;A0A0A0MT98;O15533-4	10;10;10;10;10;10;9;7;7;4;3;2;2	10;10;10;10;10;10;9;7;7;4;3;2;2	10;10;10;10;10;10;9;7;7;4;3;2;2	Tapasin	TAPBP	sp|O15533|TPSN_HUMAN Tapasin OS=Homo sapiens OX=9606 GN=TAPBP PE=1 SV=1;tr|A0A0G2JKZ1|A0A0G2JKZ1_HUMAN Tapasin OS=Homo sapiens OX=9606 GN=TAPBP PE=1 SV=1;tr|A2AB90|A2AB90_HUMAN Tapasin OS=Homo sapiens OX=9606 GN=TAPBP PE=1 SV=1;tr|A0A0G2JH37|A0A0G2JH37_HUM	13	10	10	10	7	7	9	8	9	6	8	8	9	8	9	8	7	7	9	8	9	6	8	8	9	8	9	8	7	7	9	8	9	6	8	8	9	8	9	8	42	42
P48739;A0A0A0MSW4;P48739-2;P48739-3;B3KYB6;B3KYB7	P48739;A0A0A0MSW4;P48739-2;P48739-3;B3KYB6	13;13;13;13;7;6	13;13;13;13;7;6	12;12;12;12;6;5	Phosphatidylinositol transfer protein beta isoform	PITPNB	sp|P48739|PIPNB_HUMAN Phosphatidylinositol transfer protein beta isoform OS=Homo sapiens OX=9606 GN=PITPNB PE=1 SV=2;tr|A0A0A0MSW4|A0A0A0MSW4_HUMAN Phosphatidylinositol transfer protein beta isoform OS=Homo sapiens OX=9606 GN=PITPNB PE=1 SV=1;sp|P48739-2|P	6	13	13	12	9	9	7	10	8	11	11	11	11	9	9	9	9	9	7	10	8	11	11	11	11	9	9	9	8	9	7	9	7	10	10	10	10	8	8	8	57.9	57.9
A0A0C4DFN8;A0A0A0MSZ4;A0A0C4DGN7;A0A0A0MT64;J3QQX3;A0A0A0MTN9;P22570-6;J3QKZ8;J3KS64;J3KTA3;J3KRG8;J3QSF9	A0A0C4DFN8;A0A0A0MSZ4;A0A0C4DGN7;A0A0A0MT64;J3QQX3;A0A0A0MTN9;P22570-6	21;21;20;20;19;18;17;6;2;1;1;1	1;1;1;1;1;1;0;1;0;0;0;0	0;0;0;0;0;0;0;0;0;0;0;0	NADPH:adrenodoxin oxidoreductase, mitochondrial	FDXR	tr|A0A0C4DFN8|A0A0C4DFN8_HUMAN NADPH:adrenodoxin oxidoreductase, mitochondrial OS=Homo sapiens OX=9606 GN=FDXR PE=1 SV=1;tr|A0A0A0MSZ4|A0A0A0MSZ4_HUMAN NADPH:adrenodoxin oxidoreductase, mitochondrial OS=Homo sapiens OX=9606 GN=FDXR PE=1 SV=1;tr|A0A0C4DGN7|	12	21	1	0	18	18	18	14	13	14	16	16	15	17	17	19	1	1	1	1	1	1	1	1	0	1	1	1	0	0	0	0	0	0	0	0	0	0	0	0	55.8	4.9
P38571;A0A0A0MT32;P38571-2;Q5T073;Q5T770	P38571;A0A0A0MT32;P38571-2;Q5T073	7;7;7;5;1	7;7;7;5;1	7;7;7;5;1	Lysosomal acid lipase/cholesteryl ester hydrolase	LIPA	sp|P38571|LICH_HUMAN Lysosomal acid lipase/cholesteryl ester hydrolase OS=Homo sapiens OX=9606 GN=LIPA PE=1 SV=2;tr|A0A0A0MT32|A0A0A0MT32_HUMAN Lysosomal acid lipase/cholesteryl ester hydrolase OS=Homo sapiens OX=9606 GN=LIPA PE=1 SV=1;sp|P38571-2|LICH_HUM	5	7	7	7	5	7	6	4	5	3	3	3	3	3	2	3	5	7	6	4	5	3	3	3	3	3	2	3	5	7	6	4	5	3	3	3	3	3	2	3	29.6	29.6
Q9UPN6;A0A0A0MT33;Q9UPN6-2	Q9UPN6;A0A0A0MT33;Q9UPN6-2	8;8;8	5;5;5	5;5;5	Protein SCAF8	SCAF8	sp|Q9UPN6|SCAF8_HUMAN SR-related and CTD-associated factor 8 OS=Homo sapiens OX=9606 GN=SCAF8 PE=1 SV=1;tr|A0A0A0MT33|A0A0A0MT33_HUMAN SR-related and CTD-associated factor 8 OS=Homo sapiens OX=9606 GN=SCAF8 PE=1 SV=1;sp|Q9UPN6-2|SCAF8_HUMAN Isoform 2 of SR	3	8	5	5	5	4	6	7	7	6	8	4	4	6	3	5	2	2	3	4	4	3	5	2	2	3	1	2	2	2	3	4	4	3	5	2	2	3	1	2	8.4	6.4
P51532-4;A0A2R8Y4P4;A0A2R8Y7S2;P51532-3;P51532-2;P51532-5;A0A0A0MT49;P51532;Q9HBD4;A0A2R8YGG3;A0A2R8Y440;A0A2R8Y4C5;A0A2R8YF58;A0A2R8YF80;A0A2R8YG32;A0A2R8Y6N0;A0A2R8Y6V2;A0A2R8Y7Y7;A0A2R8Y526;A0A2R8YGP5;A0A2R8Y7F3;A0A2R8YDA1;A0A2R8Y523;A0A2R8YCY3;A0A2R8YFV8;A0A2R8Y4R6;A0A2R8Y5K3;K7EQF0;A0A2R8YFK5;K7EP28;A0A0U1RRG6;A0A0U1RRF5;A0A0U1RQE1;A0A0U1RRN2;A0A0A0MSS5;A0A2R8Y7R0;F6UH26;A0A0U1RQU0;A0A0U1RR0…	P51532-4;A0A2R8Y4P4;A0A2R8Y7S2;P51532-3;P51532-2;P51532-5;A0A0A0MT49;P51532;Q9HBD4;A0A2R8YGG3;A0A2R8Y440;A0A2R8Y4C5;A0A2R8YF58;A0A2R8YF80;A0A2R8YG32;A0A2R8Y6N0;A0A2R8Y6V2;A0A2R8Y7Y7;A0A2R8Y526;A0A2R8YGP5;A0A2R8Y7F3;A0A2R8YDA1	32;32;32;32;32;32;32;31;31;29;27;26;24;24;24;23;23;23;23;23;23;21;14;12;10;8;8;6;6;4;3;2;2;2;2;2;2;2;2;2;2;2;2;2;2;2;2;2;2;2;2;2;1	32;32;32;32;32;32;32;31;31;29;27;26;24;24;24;23;23;23;23;23;23;21;14;12;10;8;8;6;6;4;3;2;2;2;2;2;2;2;2;2;2;2;2;2;2;2;2;2;2;2;2;2;1	21;21;21;21;21;21;21;20;20;18;16;17;14;14;13;13;13;13;13;17;13;13;6;7;5;3;3;3;3;2;0;0;0;0;0;2;0;0;0;0;0;0;0;0;0;0;0;0;0;0;0;0;1	Transcription activator BRG1	SMARCA4	sp|P51532-4|SMCA4_HUMAN Isoform 4 of Transcription activator BRG1 OS=Homo sapiens OX=9606 GN=SMARCA4;tr|A0A2R8Y4P4|A0A2R8Y4P4_HUMAN Transcription activator BRG1 OS=Homo sapiens OX=9606 GN=SMARCA4 PE=1 SV=1;tr|A0A2R8Y7S2|A0A2R8Y7S2_HUMAN Transcription activ	53	32	32	21	16	17	16	21	20	18	20	16	20	15	15	20	16	17	16	21	20	18	20	16	20	15	15	20	9	8	8	13	13	11	12	9	12	8	8	12	26	26
Q9BSQ5;Q9BSQ5-2;A0A0A0MT72;C9JUH3;Q9BSQ5-3;A0A3B3IRS0;E9PEC4;Q9BSQ5-4;H7C516	Q9BSQ5;Q9BSQ5-2;A0A0A0MT72;C9JUH3;Q9BSQ5-3;A0A3B3IRS0;E9PEC4;Q9BSQ5-4	7;7;7;6;6;5;5;5;1	7;7;7;6;6;5;5;5;1	7;7;7;6;6;5;5;5;1	Cerebral cavernous malformations 2 protein	CCM2	sp|Q9BSQ5|CCM2_HUMAN Cerebral cavernous malformations 2 protein OS=Homo sapiens OX=9606 GN=CCM2 PE=1 SV=1;sp|Q9BSQ5-2|CCM2_HUMAN Isoform 2 of Cerebral cavernous malformations 2 protein OS=Homo sapiens OX=9606 GN=CCM2;tr|A0A0A0MT72|A0A0A0MT72_HUMAN Cerebral	9	7	7	7	1	3	2	5	3	3	4	6	4	4	4	5	1	3	2	5	3	3	4	6	4	4	4	5	1	3	2	5	3	3	4	6	4	4	4	5	23.9	23.9
P26440;A0A0A0MT83;A0A0S2Z4K7;P26440-2;H7C4G6;H0YLC3;H0YKV0;H0YN10;A0A087WVD3	P26440;A0A0A0MT83;A0A0S2Z4K7;P26440-2;H7C4G6;H0YLC3	20;20;19;19;13;10;7;7;4	20;20;19;19;13;10;7;7;4	20;20;19;19;13;10;7;7;4	Isovaleryl-CoA dehydrogenase, mitochondrial	IVD	sp|P26440|IVD_HUMAN Isovaleryl-CoA dehydrogenase, mitochondrial OS=Homo sapiens OX=9606 GN=IVD PE=1 SV=2;tr|A0A0A0MT83|A0A0A0MT83_HUMAN Butyryl-CoA dehydrogenase OS=Homo sapiens OX=9606 GN=IVD PE=1 SV=2;tr|A0A0S2Z4K7|A0A0S2Z4K7_HUMAN Butyryl-CoA dehydrogen	9	20	20	20	15	16	15	12	17	15	16	18	17	19	16	17	15	16	15	12	17	15	16	18	17	19	16	17	15	16	15	12	17	15	16	18	17	19	16	17	66.7	66.7
Q8NI36;A0A0A0MTB8	Q8NI36;A0A0A0MTB8	32;32	32;32	32;32	WD repeat-containing protein 36	WDR36	sp|Q8NI36|WDR36_HUMAN WD repeat-containing protein 36 OS=Homo sapiens OX=9606 GN=WDR36 PE=1 SV=1;tr|A0A0A0MTB8|A0A0A0MTB8_HUMAN WD repeat-containing protein 36 OS=Homo sapiens OX=9606 GN=WDR36 PE=1 SV=1	2	32	32	32	18	16	18	27	28	24	23	25	25	24	26	21	18	16	18	27	28	24	23	25	25	24	26	21	18	16	18	27	28	24	23	25	25	24	26	21	46.5	46.5
Q63HN8;A0A0A0MTR7;A0A0A0MTC1;Q63HN8-4;Q63HN8-5	Q63HN8;A0A0A0MTR7;A0A0A0MTC1;Q63HN8-4	26;26;26;26;3	26;26;26;26;3	24;24;24;24;3	E3 ubiquitin-protein ligase RNF213	RNF213	sp|Q63HN8|RN213_HUMAN E3 ubiquitin-protein ligase RNF213 OS=Homo sapiens OX=9606 GN=RNF213 PE=1 SV=3;tr|A0A0A0MTR7|A0A0A0MTR7_HUMAN E3 ubiquitin-protein ligase RNF213 OS=Homo sapiens OX=9606 GN=RNF213 PE=1 SV=1;tr|A0A0A0MTC1|A0A0A0MTC1_HUMAN E3 ubiquitin-p	5	26	26	24	10	12	14	6	5	9	12	14	9	8	12	11	10	12	14	6	5	9	12	14	9	8	12	11	9	12	13	6	5	8	12	13	9	8	12	10	7.1	7.1
Q13454;D6RDV0;D6RA37;A0A0A0MTC2;D6RIY7;Q13454-2	Q13454;D6RDV0;D6RA37;A0A0A0MTC2;D6RIY7;Q13454-2	6;6;6;6;6;6	6;6;6;6;6;6	6;6;6;6;6;6	Tumor suppressor candidate 3	TUSC3	sp|Q13454|TUSC3_HUMAN Tumor suppressor candidate 3 OS=Homo sapiens OX=9606 GN=TUSC3 PE=1 SV=1;tr|D6RDV0|D6RDV0_HUMAN Tumor suppressor candidate 3 OS=Homo sapiens OX=9606 GN=TUSC3 PE=1 SV=1;tr|D6RA37|D6RA37_HUMAN Tumor suppressor candidate 3 OS=Homo sapiens	6	6	6	6	4	4	3	4	4	4	5	5	3	5	4	5	4	4	3	4	4	4	5	5	3	5	4	5	4	4	3	4	4	4	5	5	3	5	4	5	22.7	22.7
A0A0A0MTC7;A0A0A0MQS9;Q16363-2;Q16363;A0A494C139;H0YAQ5;E5RFQ2;H0Y351;H0YAP9;A0A494C1K8;E5RHF3	A0A0A0MTC7;A0A0A0MQS9;Q16363-2;Q16363;A0A494C139	65;64;64;63;36;10;10;8;4;4;1	65;64;64;63;36;10;10;8;4;4;1	65;64;64;63;36;10;10;8;4;4;1	Laminin subunit alpha-4	LAMA4	tr|A0A0A0MTC7|A0A0A0MTC7_HUMAN Laminin subunit alpha-4 OS=Homo sapiens OX=9606 GN=LAMA4 PE=1 SV=1;tr|A0A0A0MQS9|A0A0A0MQS9_HUMAN Laminin subunit alpha-4 OS=Homo sapiens OX=9606 GN=LAMA4 PE=1 SV=1;sp|Q16363-2|LAMA4_HUMAN Isoform 2 of Laminin subunit alpha-4	11	65	65	65	47	46	49	37	41	42	48	45	47	54	55	49	47	46	49	37	41	42	48	45	47	54	55	49	47	46	49	37	41	42	48	45	47	54	55	49	50.9	50.9
O14576;O14576-2;A0A0A0MTG2;O14576-4;O14576-3;O14576-5	O14576;O14576-2;A0A0A0MTG2;O14576-4;O14576-3;O14576-5	2;2;2;2;2;2	1;1;1;1;1;1	1;1;1;1;1;1	Cytoplasmic dynein 1 intermediate chain 1	DYNC1I1	sp|O14576|DC1I1_HUMAN Cytoplasmic dynein 1 intermediate chain 1 OS=Homo sapiens OX=9606 GN=DYNC1I1 PE=1 SV=2;sp|O14576-2|DC1I1_HUMAN Isoform 2 of Cytoplasmic dynein 1 intermediate chain 1 OS=Homo sapiens OX=9606 GN=DYNC1I1;tr|A0A0A0MTG2|A0A0A0MTG2_HUMAN Cy	6	2	1	1	2	1	2	1	1	1	1	2	2	2	1	2	1	1	1	1	1	1	1	1	1	1	1	1	1	1	1	1	1	1	1	1	1	1	1	1	8.5	5.3
Q13418;A0A0A0MTH3;Q13418-2;Q13418-3;A0A087WWY6;E9PQ52;A0A087WW45	Q13418;A0A0A0MTH3;Q13418-2;Q13418-3	20;20;16;15;3;1;1	20;20;16;15;3;1;1	20;20;16;15;3;1;1	Integrin-linked protein kinase	ILK	sp|Q13418|ILK_HUMAN Integrin-linked protein kinase OS=Homo sapiens OX=9606 GN=ILK PE=1 SV=2;tr|A0A0A0MTH3|A0A0A0MTH3_HUMAN 59 kDa serine/threonine-protein kinase OS=Homo sapiens OX=9606 GN=ILK PE=1 SV=1;sp|Q13418-2|ILK_HUMAN Isoform 2 of Integrin-linked pr	7	20	20	20	17	19	19	19	17	18	17	18	18	19	18	16	17	19	19	19	17	18	17	18	18	19	18	16	17	19	19	19	17	18	17	18	18	19	18	16	51.8	51.8
O14981;A0A0A0MTH9;O14981-2	O14981;A0A0A0MTH9	11;11;4	11;11;4	11;11;4	TATA-binding protein-associated factor 172	BTAF1	sp|O14981|BTAF1_HUMAN TATA-binding protein-associated factor 172 OS=Homo sapiens OX=9606 GN=BTAF1 PE=1 SV=2;tr|A0A0A0MTH9|A0A0A0MTH9_HUMAN TATA-binding protein-associated factor 172 OS=Homo sapiens OX=9606 GN=BTAF1 PE=1 SV=1	3	11	11	11	2	2	1	5	6	5	3	2	5	0	2	3	2	2	1	5	6	5	3	2	5	0	2	3	2	2	1	5	6	5	3	2	5	0	2	3	9.1	9.1
P07108;P07108-5;B8ZWD1;A0A0A0MTI5;P07108-3;P07108-2;P07108-4;P07108-6	P07108;P07108-5;B8ZWD1;A0A0A0MTI5;P07108-3;P07108-2;P07108-4	4;4;4;4;4;4;4;1	4;4;4;4;4;4;4;1	4;4;4;4;4;4;4;1	Acyl-CoA-binding protein	DBI	sp|P07108|ACBP_HUMAN Acyl-CoA-binding protein OS=Homo sapiens OX=9606 GN=DBI PE=1 SV=2;sp|P07108-5|ACBP_HUMAN Isoform 5 of Acyl-CoA-binding protein OS=Homo sapiens OX=9606 GN=DBI;tr|B8ZWD1|B8ZWD1_HUMAN Acyl-CoA-binding protein OS=Homo sapiens OX=9606 GN=DB	8	4	4	4	3	2	2	3	3	3	3	3	3	3	3	4	3	2	2	3	3	3	3	3	3	3	3	4	3	2	2	3	3	3	3	3	3	3	3	4	52.9	52.9
Q13617;A0A0A0MTN0;Q13617-2;Q5T2B5;Q5T2B7	Q13617;A0A0A0MTN0;Q13617-2;Q5T2B5	22;22;22;20;4	22;22;22;20;4	22;22;22;20;4	Cullin-2	CUL2	sp|Q13617|CUL2_HUMAN Cullin-2 OS=Homo sapiens OX=9606 GN=CUL2 PE=1 SV=2;tr|A0A0A0MTN0|A0A0A0MTN0_HUMAN Cullin-2 OS=Homo sapiens OX=9606 GN=CUL2 PE=1 SV=1;sp|Q13617-2|CUL2_HUMAN Isoform 2 of Cullin-2 OS=Homo sapiens OX=9606 GN=CUL2;tr|Q5T2B5|Q5T2B5_HUMAN Cu	5	22	22	22	8	11	10	17	16	16	14	18	17	15	18	16	8	11	10	17	16	16	14	18	17	15	18	16	8	11	10	17	16	16	14	18	17	15	18	16	36.1	36.1
P56378;A0A0A0MTQ5;G3V556;P56378-2	P56378;A0A0A0MTQ5;G3V556;P56378-2	2;2;2;1	2;2;2;1	2;2;2;1	6.8 kDa mitochondrial proteolipid	MP68;C14orf2	sp|P56378|ATP68_HUMAN ATP synthase subunit ATP5MJ, mitochondrial OS=Homo sapiens OX=9606 GN=ATP5MJ PE=1 SV=1;tr|A0A0A0MTQ5|A0A0A0MTQ5_HUMAN ATP synthase membrane subunit j OS=Homo sapiens OX=9606 GN=ATP5MJ PE=1 SV=1;tr|G3V556|G3V556_HUMAN ATP synthase memb	4	2	2	2	0	1	1	0	2	1	1	2	2	2	2	2	0	1	1	0	2	1	1	2	2	2	2	2	0	1	1	0	2	1	1	2	2	2	2	2	32.8	32.8
Q8N543;A0A0A0MTR2;Q8N543-2;H3BUA6	Q8N543;A0A0A0MTR2;Q8N543-2	4;4;4;1	4;4;4;1	4;4;4;1	Prolyl 3-hydroxylase OGFOD1	OGFOD1	sp|Q8N543|OGFD1_HUMAN Prolyl 3-hydroxylase OGFOD1 OS=Homo sapiens OX=9606 GN=OGFOD1 PE=1 SV=1;tr|A0A0A0MTR2|A0A0A0MTR2_HUMAN Prolyl 3-hydroxylase OGFOD1 OS=Homo sapiens OX=9606 GN=OGFOD1 PE=1 SV=1;sp|Q8N543-2|OGFD1_HUMAN Isoform 2 of Prolyl 3-hydroxylase O	4	4	4	4	1	1	2	3	0	2	0	4	1	1	1	0	1	1	2	3	0	2	0	4	1	1	1	0	1	1	2	3	0	2	0	4	1	1	1	0	12.7	12.7
A0A0A0MTS7;Q8WZ42-7;Q8WZ42-12;Q8WZ42;Q8WZ42-5;Q8WZ42-11;Q8WZ42-4;Q8WZ42-2;Q8WZ42-8;Q8WZ42-13;A0A0A0MRA3;Q8WZ42-9;Q8WZ42-3;Q8WZ42-10	A0A0A0MTS7;Q8WZ42-7;Q8WZ42-12;Q8WZ42;Q8WZ42-5;Q8WZ42-11;Q8WZ42-4;Q8WZ42-2;Q8WZ42-8;Q8WZ42-13;A0A0A0MRA3;Q8WZ42-9;Q8WZ42-3;Q8WZ42-10	17;17;17;16;16;16;16;16;16;16;13;13;12;12	17;17;17;16;16;16;16;16;16;16;13;13;12;12	14;14;14;13;13;13;13;13;13;13;10;10;9;9	Titin	TTN	tr|A0A0A0MTS7|A0A0A0MTS7_HUMAN Titin OS=Homo sapiens OX=9606 GN=TTN PE=1 SV=1;sp|Q8WZ42-7|TITIN_HUMAN Isoform 7 of Titin OS=Homo sapiens OX=9606 GN=TTN;sp|Q8WZ42-12|TITIN_HUMAN Isoform 12 of Titin OS=Homo sapiens OX=9606 GN=TTN;sp|Q8WZ42|TITIN_HUMAN Titin	14	17	17	14	6	5	5	9	8	8	10	8	9	7	9	8	6	5	5	9	8	8	10	8	9	7	9	8	4	4	5	7	5	5	8	7	6	5	8	6	0.6	0.6
Q4ZIN3;A0A0A0MTU3;Q4ZIN3-2;U3KPY4;U3KQQ5	Q4ZIN3;A0A0A0MTU3;Q4ZIN3-2;U3KPY4	7;7;7;5;1	7;7;7;5;1	7;7;7;5;1	Membralin	TMEM259	sp|Q4ZIN3|MBRL_HUMAN Membralin OS=Homo sapiens OX=9606 GN=TMEM259 PE=1 SV=1;tr|A0A0A0MTU3|A0A0A0MTU3_HUMAN Membralin OS=Homo sapiens OX=9606 GN=TMEM259 PE=1 SV=2;sp|Q4ZIN3-2|MBRL_HUMAN Isoform 2 of Membralin OS=Homo sapiens OX=9606 GN=TMEM259;tr|U3KPY4|U3K	5	7	7	7	6	7	6	5	4	2	4	4	3	5	2	5	6	7	6	5	4	2	4	4	3	5	2	5	6	7	6	5	4	2	4	4	3	5	2	5	16.6	16.6
O75676;A0A0A6YYC0;E9PJN1;O75676-2	O75676;A0A0A6YYC0;E9PJN1;O75676-2	3;3;3;3	3;3;3;3	3;3;3;3	Ribosomal protein S6 kinase alpha-4;Ribosomal protein S6 kinase	RPS6KA4	sp|O75676|KS6A4_HUMAN Ribosomal protein S6 kinase alpha-4 OS=Homo sapiens OX=9606 GN=RPS6KA4 PE=1 SV=1;tr|A0A0A6YYC0|A0A0A6YYC0_HUMAN Ribosomal protein S6 kinase alpha-4 (Fragment) OS=Homo sapiens OX=9606 GN=RPS6KA4 PE=1 SV=5;tr|E9PJN1|E9PJN1_HUMAN Ribosom	4	3	3	3	0	1	1	3	3	2	1	2	1	0	1	0	0	1	1	3	3	2	1	2	1	0	1	0	0	1	1	3	3	2	1	2	1	0	1	0	4.8	4.8
Q96JP5;A0A0A6YYC7;Q96JP5-2;H3BTR0	Q96JP5;A0A0A6YYC7;Q96JP5-2;H3BTR0	5;5;5;3	5;5;5;3	5;5;5;3	E3 ubiquitin-protein ligase ZFP91	ZFP91;ZFP91-CNTF	sp|Q96JP5|ZFP91_HUMAN E3 ubiquitin-protein ligase ZFP91 OS=Homo sapiens OX=9606 GN=ZFP91 PE=1 SV=1;tr|A0A0A6YYC7|A0A0A6YYC7_HUMAN HCG2042749, isoform CRA_d OS=Homo sapiens OX=9606 GN=ZFP91-CNTF PE=4 SV=1;sp|Q96JP5-2|ZFP91_HUMAN Isoform 2 of E3 ubiquitin-pr	4	5	5	5	3	4	3	2	3	2	2	4	3	1	3	2	3	4	3	2	3	2	2	4	3	1	3	2	3	4	3	2	3	2	2	4	3	1	3	2	11.4	11.4
Q7Z6K5;A0A0A6YYH1;Q7Z6K5-2	Q7Z6K5;A0A0A6YYH1;Q7Z6K5-2	1;1;1	1;1;1	1;1;1	Arpin	ARPIN;C15orf38-AP3S2	sp|Q7Z6K5|ARPIN_HUMAN Arpin OS=Homo sapiens OX=9606 GN=ARPIN PE=1 SV=1;tr|A0A0A6YYH1|A0A0A6YYH1_HUMAN Arpin OS=Homo sapiens OX=9606 GN=C15orf38-AP3S2 PE=3 SV=1;sp|Q7Z6K5-2|ARPIN_HUMAN Isoform C15orf38-AP3S2 of Arpin OS=Homo sapiens OX=9606 GN=ARPIN	3	1	1	1	1	1	1	0	1	0	1	1	1	1	0	0	1	1	1	0	1	0	1	1	1	1	0	0	1	1	1	0	1	0	1	1	1	1	0	0	11.9	11.9
Q9NQ55;A0A0A6YYI3;A0A0B4J1V8;Q9NQ55-2;Q9NQ55-3;A8MV53;C9J3W3;H7C446;C9JHF7	Q9NQ55;A0A0A6YYI3;A0A0B4J1V8;Q9NQ55-2;Q9NQ55-3;A8MV53;C9J3W3	10;10;10;10;10;8;5;3;1	10;10;10;10;10;8;5;3;1	10;10;10;10;10;8;5;3;1	Suppressor of SWI4 1 homolog	PPAN;PPAN-P2RY11	sp|Q9NQ55|SSF1_HUMAN Suppressor of SWI4 1 homolog OS=Homo sapiens OX=9606 GN=PPAN PE=2 SV=1;tr|A0A0A6YYI3|A0A0A6YYI3_HUMAN Protein PPAN-P2RY11 OS=Homo sapiens OX=9606 GN=PPAN-P2RY11 PE=4 SV=1;tr|A0A0B4J1V8|A0A0B4J1V8_HUMAN HCG2039996 OS=Homo sapiens OX=960	9	10	10	10	5	5	6	4	6	7	5	4	4	6	3	5	5	5	6	4	6	7	5	4	4	6	3	5	5	5	6	4	6	7	5	4	4	6	3	5	31.5	31.5
A0A0A6YYJ5;O94854;O94854-2	A0A0A6YYJ5	29;8;7	11;8;7	11;8;7		MACF1	tr|A0A0A6YYJ5|A0A0A6YYJ5_HUMAN Microtubule-actin cross-linking factor 1, isoforms 1/2/3/5 (Fragment) OS=Homo sapiens OX=9606 GN=MACF1 PE=1 SV=2	3	29	11	11	17	15	17	18	19	18	20	19	20	16	19	19	2	4	4	5	4	4	6	3	5	2	5	4	2	4	4	5	4	4	6	3	5	2	5	4	21.3	8.3
A0A0A6YYL4;P57737-3;P57737;P57737-4;P57737-2;I3L0X9;I3L3T0;I3L167;I3L359;I3L2Y6;I3L1M1;I3L442;I3NI06;I3L426;I3L1G9	A0A0A6YYL4;P57737-3;P57737;P57737-4;P57737-2	10;10;6;6;5;4;4;2;1;1;1;1;1;1;1	10;10;6;6;5;4;4;2;1;1;1;1;1;1;1	6;6;6;6;5;0;0;2;1;1;1;1;1;1;1	Coronin;Coronin-7	CORO7-PAM16;CORO7	tr|A0A0A6YYL4|A0A0A6YYL4_HUMAN Coronin OS=Homo sapiens OX=9606 GN=CORO7-PAM16 PE=1 SV=1;sp|P57737-3|CORO7_HUMAN Isoform 3 of Coronin-7 OS=Homo sapiens OX=9606 GN=CORO7;sp|P57737|CORO7_HUMAN Coronin-7 OS=Homo sapiens OX=9606 GN=CORO7 PE=1 SV=2;sp|P57737-4|C	15	10	10	6	6	3	6	3	5	5	4	6	5	7	4	6	6	3	6	3	5	5	4	6	5	7	4	6	3	1	3	1	1	2	1	3	2	3	0	2	14.5	14.5
Q96B45;A0A0B4J1R7	Q96B45;A0A0B4J1R7	2;2	2;2	2;2	UPF0693 protein C10orf32	C10orf32;C10orf32-ASMT	sp|Q96B45|BORC7_HUMAN BLOC-1-related complex subunit 7 OS=Homo sapiens OX=9606 GN=BORCS7 PE=3 SV=2;tr|A0A0B4J1R7|A0A0B4J1R7_HUMAN BLOC-1-related complex subunit 7 OS=Homo sapiens OX=9606 GN=BORCS7-ASMT PE=3 SV=1	2	2	2	2	1	1	1	1	1	1	0	1	2	0	0	1	1	1	1	1	1	1	0	1	2	0	0	1	1	1	1	1	1	1	0	1	2	0	0	1	28.3	28.3
Q9UBF8;Q9UBF8-2;A0A0B4J1S8;Q9UBF8-3;E9PL47;H0YCW3;F8W860;A0A0A0MSL0	Q9UBF8;Q9UBF8-2;A0A0B4J1S8;Q9UBF8-3	7;7;7;6;1;1;1;1	7;7;7;6;1;1;1;1	7;7;7;6;1;1;1;1	Phosphatidylinositol 4-kinase beta	PI4KB	sp|Q9UBF8|PI4KB_HUMAN Phosphatidylinositol 4-kinase beta OS=Homo sapiens OX=9606 GN=PI4KB PE=1 SV=1;sp|Q9UBF8-2|PI4KB_HUMAN Isoform 2 of Phosphatidylinositol 4-kinase beta OS=Homo sapiens OX=9606 GN=PI4KB;tr|A0A0B4J1S8|A0A0B4J1S8_HUMAN Phosphatidylinositol	8	7	7	7	0	1	0	1	3	4	2	3	2	4	1	3	0	1	0	1	3	4	2	3	2	4	1	3	0	1	0	1	3	4	2	3	2	4	1	3	13.8	13.8
O75448;F5GY88;A0A0B4J1W0;O75448-2;F5H5K2;B4DDR8;H0YEG1;E9PFL1	O75448;F5GY88;A0A0B4J1W0;O75448-2;F5H5K2;B4DDR8	4;4;4;4;3;2;1;1	4;4;4;4;3;2;1;1	4;4;4;4;3;2;1;1	Mediator of RNA polymerase II transcription subunit 24	MED24	sp|O75448|MED24_HUMAN Mediator of RNA polymerase II transcription subunit 24 OS=Homo sapiens OX=9606 GN=MED24 PE=1 SV=1;tr|F5GY88|F5GY88_HUMAN Mediator complex subunit 24 OS=Homo sapiens OX=9606 GN=MED24 PE=1 SV=2;tr|A0A0B4J1W0|A0A0B4J1W0_HUMAN Mediator co	8	4	4	4	1	3	1	0	2	1	0	0	2	1	1	0	1	3	1	0	2	1	0	0	2	1	1	0	1	3	1	0	2	1	0	0	2	1	1	0	5.3	5.3
Q16629;A0A0B4J1Z1;C9JAB2;Q16629-3;Q16629-2;Q16629-4;F8WEA1	Q16629;A0A0B4J1Z1;C9JAB2;Q16629-3;Q16629-2;Q16629-4	8;8;8;8;8;8;1	7;7;7;7;7;7;1	7;7;7;7;7;7;1	Serine/arginine-rich splicing factor 7	SRSF7	sp|Q16629|SRSF7_HUMAN Serine/arginine-rich splicing factor 7 OS=Homo sapiens OX=9606 GN=SRSF7 PE=1 SV=1;tr|A0A0B4J1Z1|A0A0B4J1Z1_HUMAN Serine/arginine-rich-splicing factor 7 OS=Homo sapiens OX=9606 GN=SRSF7 PE=1 SV=1;tr|C9JAB2|C9JAB2_HUMAN Serine/arginine-	7	8	7	7	7	6	6	6	5	5	7	7	7	7	6	7	6	5	5	5	4	4	6	6	6	6	5	6	6	5	5	5	4	4	6	6	6	6	5	6	27.7	27.7
A0A0B4J203	A0A0B4J203	13	6	0		FIP1L1	tr|A0A0B4J203|A0A0B4J203_HUMAN FIP1-like 1 protein OS=Homo sapiens OX=9606 PE=3 SV=1	1	13	6	0	9	8	9	6	9	7	7	8	6	6	8	7	5	5	5	5	5	4	4	5	5	4	5	5	0	0	0	0	0	0	0	0	0	0	0	0	23.9	11.7
Q6IA69;E9PNF5;A0A0B4J216;Q6IA69-2	Q6IA69;E9PNF5;A0A0B4J216;Q6IA69-2	2;2;2;2	2;2;2;2	2;2;2;2	Glutamine-dependent NAD(+) synthetase	NADSYN1	sp|Q6IA69|NADE_HUMAN Glutamine-dependent NAD(+) synthetase OS=Homo sapiens OX=9606 GN=NADSYN1 PE=1 SV=3;tr|E9PNF5|E9PNF5_HUMAN Glutamine-dependent NAD(+) synthetase (Fragment) OS=Homo sapiens OX=9606 GN=NADSYN1 PE=1 SV=1;tr|A0A0B4J216|A0A0B4J216_HUMAN Glut	4	2	2	2	0	0	1	2	0	1	1	1	1	0	1	0	0	0	1	2	0	1	1	1	1	0	1	0	0	0	1	2	0	1	1	1	1	0	1	0	3.7	3.7
Q9NTM9;Q5TCZ7;A0A0B4J226	Q9NTM9;Q5TCZ7;A0A0B4J226	1;1;1	1;1;1	1;1;1	Copper homeostasis protein cutC homolog	CUTC	sp|Q9NTM9|CUTC_HUMAN Copper homeostasis protein cutC homolog OS=Homo sapiens OX=9606 GN=CUTC PE=1 SV=1;tr|Q5TCZ7|Q5TCZ7_HUMAN Copper homeostasis protein cutC homolog (Fragment) OS=Homo sapiens OX=9606 GN=CUTC PE=1 SV=1;tr|A0A0B4J226|A0A0B4J226_HUMAN Copper	3	1	1	1	0	0	1	0	0	1	0	0	1	1	0	1	0	0	1	0	0	1	0	0	1	1	0	1	0	0	1	0	0	1	0	0	1	1	0	1	8.1	8.1
Q9UL33;A0A0B4J294;H3BP13;Q9UL33-2;H3BPN3;H3BUK6;A0A0B4J286;H3BQQ8	Q9UL33;A0A0B4J294;H3BP13;Q9UL33-2;H3BPN3;H3BUK6;A0A0B4J286	3;3;3;3;2;2;2;1	3;3;3;3;2;2;2;1	3;3;3;3;2;2;2;1	Trafficking protein particle complex subunit 2-like protein	TRAPPC2L	sp|Q9UL33|TPC2L_HUMAN Trafficking protein particle complex subunit 2-like protein OS=Homo sapiens OX=9606 GN=TRAPPC2L PE=1 SV=1;tr|A0A0B4J294|A0A0B4J294_HUMAN Trafficking protein particle complex subunit 2-like protein OS=Homo sapiens OX=9606 GN=TRAPPC2L P	8	3	3	3	0	2	2	0	0	1	2	2	2	2	1	0	0	2	2	0	0	1	2	2	2	2	1	0	0	2	2	0	0	1	2	2	2	2	1	0	25	25
Q9UHJ6;A0A0B4J2A0	Q9UHJ6;A0A0B4J2A0	4;4	4;4	4;4	Sedoheptulokinase	SHPK;TRPV1	sp|Q9UHJ6|SHPK_HUMAN Sedoheptulokinase OS=Homo sapiens OX=9606 GN=SHPK PE=1 SV=3;tr|A0A0B4J2A0|A0A0B4J2A0_HUMAN FGGY_N domain-containing protein OS=Homo sapiens OX=9606 PE=1 SV=1	2	4	4	4	0	0	0	0	1	2	4	2	1	1	1	0	0	0	0	0	1	2	4	2	1	1	1	0	0	0	0	0	1	2	4	2	1	1	1	0	13.8	13.8
P13693;Q5W0H4;A0A0B4J2C3;J3KPG2;E9PJF7;P13693-2;H0YCX0;Q56UQ5;Q9HAU6	P13693;Q5W0H4;A0A0B4J2C3;J3KPG2;E9PJF7;P13693-2	9;9;9;8;6;6;4;2;1	9;9;9;8;6;6;4;2;1	9;9;9;8;6;6;4;2;1	Translationally-controlled tumor protein	TPT1	sp|P13693|TCTP_HUMAN Translationally-controlled tumor protein OS=Homo sapiens OX=9606 GN=TPT1 PE=1 SV=1;tr|Q5W0H4|Q5W0H4_HUMAN Translationally-controlled tumor protein OS=Homo sapiens OX=9606 GN=TPT1 PE=1 SV=1;tr|A0A0B4J2C3|A0A0B4J2C3_HUMAN Translationally	9	9	9	9	6	7	7	9	9	8	8	9	8	8	9	8	6	7	7	9	9	8	8	9	8	8	9	8	6	7	7	9	9	8	8	9	8	8	9	8	52.3	52.3
P0DPI2;A0A0B4J2D5;P0DPI2-2;A0A0B4J2D5-2;F2Z2Q0;A0A096LP12;A0A2R8Y6K9	P0DPI2;A0A0B4J2D5;P0DPI2-2;A0A0B4J2D5-2	13;13;10;10;5;5;4	1;1;1;1;1;1;1	1;1;1;1;1;1;1			sp|P0DPI2|GAL3A_HUMAN Glutamine amidotransferase-like class 1 domain-containing protein 3A, mitochondrial OS=Homo sapiens OX=9606 GN=GATD3A PE=1 SV=1;sp|A0A0B4J2D5|GAL3B_HUMAN Glutamine amidotransferase-like class 1 domain-containing protein 3B, mitochondr	7	13	1	1	11	9	11	9	12	10	10	10	11	12	11	11	1	0	1	0	1	1	1	0	1	0	1	0	1	0	1	0	1	1	1	0	1	0	1	0	64.6	10.4
A0A0B4J2E5	A0A0B4J2E5	23	23	1			tr|A0A0B4J2E5|A0A0B4J2E5_HUMAN Uncharacterized protein OS=Homo sapiens OX=9606 GN=LOC102724159 PE=1 SV=1	1	23	23	1	4	7	8	15	17	17	16	17	18	14	14	14	4	7	8	15	17	17	16	17	18	14	14	14	0	0	0	0	1	0	1	1	1	1	1	1	30.5	30.5
A0A0B4J2F0	A0A0B4J2F0	1	1	1		PIGBOS1	sp|A0A0B4J2F0|PIOS1_HUMAN Protein PIGBOS1 OS=Homo sapiens OX=9606 GN=PIGBOS1 PE=1 SV=1	1	1	1	1	1	1	1	0	0	0	1	0	0	1	0	1	1	1	1	0	0	0	1	0	0	1	0	1	1	1	1	0	0	0	1	0	0	1	0	1	18.5	18.5
Q9H334;G5E965;A0A3B3IST0;Q9H334-4;Q9H334-7;A0A3B3IRS5;A0A3B3IUB6;A0A3B3IST6;A0A3B3IT66;A0A3B3IRW5;A0A0B4J2F3;C9J0F0;Q9H334-8;A0A3B3IT14;H0Y882;A0A3B3IU15;A0A3B3IU08;C9IYY1;A0A3B3IT26;A0A087X2G3;Q9H334-6;Q9H334-3;A0A3B3IS87;A0A3B3ISA4;C9J5T4	Q9H334;G5E965;A0A3B3IST0;Q9H334-4;Q9H334-7;A0A3B3IRS5;A0A3B3IUB6;A0A3B3IST6;A0A3B3IT66;A0A3B3IRW5;A0A0B4J2F3;C9J0F0;Q9H334-8;A0A3B3IT14;H0Y882;A0A3B3IU15;A0A3B3IU08;C9IYY1;A0A3B3IT26;A0A087X2G3;Q9H334-6;Q9H334-3;A0A3B3IS87	4;4;4;4;4;4;4;4;4;4;4;3;3;3;2;2;2;2;2;2;2;2;2;1;1	4;4;4;4;4;4;4;4;4;4;4;3;3;3;2;2;2;2;2;2;2;2;2;1;1	4;4;4;4;4;4;4;4;4;4;4;3;3;3;2;2;2;2;2;2;2;2;2;1;1	Forkhead box protein P1	FOXP1	sp|Q9H334|FOXP1_HUMAN Forkhead box protein P1 OS=Homo sapiens OX=9606 GN=FOXP1 PE=1 SV=1;tr|G5E965|G5E965_HUMAN Forkhead box P1, isoform CRA_f OS=Homo sapiens OX=9606 GN=FOXP1 PE=1 SV=1;tr|A0A3B3IST0|A0A3B3IST0_HUMAN Forkhead box protein P1 OS=Homo sapiens	25	4	4	4	3	4	4	1	1	3	1	1	1	0	0	1	3	4	4	1	1	3	1	1	1	0	0	1	3	4	4	1	1	3	1	1	1	0	0	1	11.4	11.4
P52435;A0A0B4J2F8;F6S314;E2QRJ6;Q9GZM3;Q9H1A7;D6RAG0;E7EP90;A0A0B4J1Z8;A6NFM0;E7EWC6;H0Y980;F8WF84	P52435;A0A0B4J2F8;F6S314;E2QRJ6;Q9GZM3;Q9H1A7;D6RAG0;E7EP90;A0A0B4J1Z8;A6NFM0;E7EWC6;H0Y980	4;4;4;4;2;2;2;2;2;2;2;2;1	4;4;4;4;2;2;2;2;2;2;2;2;1	4;4;4;4;2;2;2;2;2;2;2;2;1	DNA-directed RNA polymerase II subunit RPB11-a;DNA-directed RNA polymerase II subunit RPB11-b1;DNA-directed RNA polymerase II subunit RPB11-b2	POLR2J;POLR2J3;POLR2J2	sp|P52435|RPB11_HUMAN DNA-directed RNA polymerase II subunit RPB11-a OS=Homo sapiens OX=9606 GN=POLR2J PE=1 SV=1;tr|A0A0B4J2F8|A0A0B4J2F8_HUMAN DNA-directed RNA polymerase II subunit RPB11-b2 OS=Homo sapiens OX=9606 GN=POLR2J3 PE=3 SV=1;tr|F6S314|F6S314_HU	13	4	4	4	2	2	2	4	3	4	4	2	3	3	2	4	2	2	2	4	3	4	4	2	3	3	2	4	2	2	2	4	3	4	4	2	3	3	2	4	56.4	56.4
Q16850;A0A0C4DFL7;Q16850-2;H7C0D0;C9IYR8	Q16850;A0A0C4DFL7;Q16850-2	21;21;18;8;1	21;21;18;8;1	19;19;18;8;0	Lanosterol 14-alpha demethylase	CYP51A1	sp|Q16850|CP51A_HUMAN Lanosterol 14-alpha demethylase OS=Homo sapiens OX=9606 GN=CYP51A1 PE=1 SV=3;tr|A0A0C4DFL7|A0A0C4DFL7_HUMAN Lanosterol 14-alpha demethylase OS=Homo sapiens OX=9606 GN=CYP51A1 PE=1 SV=1;sp|Q16850-2|CP51A_HUMAN Isoform 2 of Lanosterol 1	5	21	21	19	16	17	12	16	19	16	19	19	20	17	20	18	16	17	12	16	19	16	19	19	20	17	20	18	15	16	11	15	18	15	17	17	19	16	18	16	58.1	58.1
Q92544;A0A0C4DFM1;F8WCN2;F2Z2L1	Q92544;A0A0C4DFM1	14;14;1;1	14;14;1;1	14;14;1;1	Transmembrane 9 superfamily member 4	TM9SF4	sp|Q92544|TM9S4_HUMAN Transmembrane 9 superfamily member 4 OS=Homo sapiens OX=9606 GN=TM9SF4 PE=1 SV=2;tr|A0A0C4DFM1|A0A0C4DFM1_HUMAN Transmembrane 9 superfamily member OS=Homo sapiens OX=9606 GN=TM9SF4 PE=1 SV=1	4	14	14	14	14	14	14	12	12	10	13	13	13	13	13	13	14	14	14	12	12	10	13	13	13	13	13	13	14	14	14	12	12	10	13	13	13	13	13	13	27.1	27.1
Q99685;A0A0C4DFN3;A0A3B3ITT3;Q99685-2;E7EWX8;H7C4E0;H7C599;C9JAM4;H7C5K5;C9J8Q3	Q99685;A0A0C4DFN3;A0A3B3ITT3;Q99685-2;E7EWX8;H7C4E0	15;15;13;12;10;8;7;4;4;3	15;15;13;12;10;8;7;4;4;3	15;15;13;12;10;8;7;4;4;3	Monoglyceride lipase	MGLL	sp|Q99685|MGLL_HUMAN Monoglyceride lipase OS=Homo sapiens OX=9606 GN=MGLL PE=1 SV=2;tr|A0A0C4DFN3|A0A0C4DFN3_HUMAN Monoglyceride lipase OS=Homo sapiens OX=9606 GN=MGLL PE=1 SV=1;tr|A0A3B3ITT3|A0A3B3ITT3_HUMAN Monoglyceride lipase OS=Homo sapiens OX=9606 GN	10	15	15	15	8	12	10	13	11	12	13	14	11	12	12	10	8	12	10	13	11	12	13	14	11	12	12	10	8	12	10	13	11	12	13	14	11	12	12	10	66	66
Q96IV0;A0A0C4DFP4;A0A6Q8PF23;Q96IV0-5;Q96IV0-2;Q96IV0-3;A0A6Q8PHJ3;A0A6Q8PGC8;H0Y2P2;C9JU75;A0A6Q8PHH7;Q96IV0-4	Q96IV0;A0A0C4DFP4;A0A6Q8PF23;Q96IV0-5;Q96IV0-2;Q96IV0-3;A0A6Q8PHJ3	5;5;5;5;5;4;3;2;2;1;1;1	5;5;5;5;5;4;3;2;2;1;1;1	5;5;5;5;5;4;3;2;2;1;1;1	Peptide-N(4)-(N-acetyl-beta-glucosaminyl)asparagine amidase	NGLY1	sp|Q96IV0|NGLY1_HUMAN Peptide-N(4)-(N-acetyl-beta-glucosaminyl)asparagine amidase OS=Homo sapiens OX=9606 GN=NGLY1 PE=1 SV=1;tr|A0A0C4DFP4|A0A0C4DFP4_HUMAN N-glycanase 1 (Fragment) OS=Homo sapiens OX=9606 GN=NGLY1 PE=1 SV=1;tr|A0A6Q8PF23|A0A6Q8PF23_HUMAN P	12	5	5	5	0	0	2	2	1	1	2	3	1	3	1	4	0	0	2	2	1	1	2	3	1	3	1	4	0	0	2	2	1	1	2	3	1	3	1	4	11.8	11.8
Q12959;Q12959-5;Q12959-6;Q12959-3;Q12959-4;A0A590UJC5;A0A590UJ08;A0A0C4DFT3;A0A590UJD9;Q12959-2;Q12959-7;A0A590UKA8;A0A590UJR5;A0A590UJ18;A0A590UJ68;A0A590UJS9;A0A590UJ81;A0A590UK48;Q12959-8;A0A590UJX2;A0A590UJ29;Q12959-9;A0A590UJR4;A0A590UK81;C9JUA9;A0A590UJ64;E7EQD7;A0A590UK02;A0A590UJL2;A0A590UJ25;A0A590UK70;B4E2H8;A0A3B3ITF1;E9PN83;Q15700;Q15700-3;F8VYC1;E9PIW2;A0A3B3ISW2;Q15700-4;Q15700-2;B7…	Q12959;Q12959-5;Q12959-6;Q12959-3;Q12959-4;A0A590UJC5;A0A590UJ08;A0A0C4DFT3;A0A590UJD9;Q12959-2;Q12959-7;A0A590UKA8;A0A590UJR5;A0A590UJ18;A0A590UJ68;A0A590UJS9;A0A590UJ81;A0A590UK48;Q12959-8;A0A590UJX2;A0A590UJ29;Q12959-9;A0A590UJR4;A0A590UK81;C9JUA9;A0A590UJ64;E7EQD7;A0A590UK02;A0A590UJL2	23;23;23;23;23;23;23;23;23;23;23;22;22;22;22;22;20;20;20;19;19;19;19;19;18;17;14;12;12;11;11;7;6;6;6;6;6;6;6;6;6;6;5;5;5;4;4;4;4;4;3;3;3;3;2;2;2;1;1;1;1	23;23;23;23;23;23;23;23;23;23;23;22;22;22;22;22;20;20;20;19;19;19;19;19;18;17;14;12;12;11;11;7;6;6;6;6;6;6;6;6;6;6;5;5;5;4;4;4;4;4;3;3;3;3;2;2;2;1;1;1;1	18;18;18;18;18;18;18;18;18;18;18;17;17;17;17;17;15;15;15;14;14;14;14;14;14;14;12;10;10;9;9;6;2;2;2;2;2;2;2;2;2;2;4;5;4;3;1;4;1;1;3;3;3;1;1;1;2;1;1;1;1	Disks large homolog 1	DLG1	sp|Q12959|DLG1_HUMAN Disks large homolog 1 OS=Homo sapiens OX=9606 GN=DLG1 PE=1 SV=2;sp|Q12959-5|DLG1_HUMAN Isoform 5 of Disks large homolog 1 OS=Homo sapiens OX=9606 GN=DLG1;sp|Q12959-6|DLG1_HUMAN Isoform 6 of Disks large homolog 1 OS=Homo sapiens OX=9606	61	23	23	18	14	15	18	12	13	14	9	12	16	14	15	12	14	15	18	12	13	14	9	12	16	14	15	12	12	14	15	10	10	10	8	10	13	11	12	11	39.3	39.3
Q9H3P2;A0A0C4DFX9;C9JHL4;H0Y3X6;F8W954;F8WF98;Q9H3P2-7;H7C2M8;H7C0W2;C9JEM7;H7C2C7;H7C3C2	Q9H3P2;A0A0C4DFX9;C9JHL4;H0Y3X6	8;8;5;5;3;3;3;2;2;2;2;1	8;8;5;5;3;3;3;2;2;2;2;1	8;8;5;5;3;3;3;2;2;2;2;1	Negative elongation factor A	NELFA	sp|Q9H3P2|NELFA_HUMAN Negative elongation factor A OS=Homo sapiens OX=9606 GN=NELFA PE=1 SV=3;tr|A0A0C4DFX9|A0A0C4DFX9_HUMAN Negative elongation factor A OS=Homo sapiens OX=9606 GN=NELFA PE=1 SV=1;tr|C9JHL4|C9JHL4_HUMAN Negative elongation factor A (Fragme	12	8	8	8	4	5	3	7	4	5	3	4	3	1	2	3	4	5	3	7	4	5	3	4	3	1	2	3	4	5	3	7	4	5	3	4	3	1	2	3	28.2	28.2
A0A0C4DFZ2;P15289-2;P15289;V9GYR0	A0A0C4DFZ2;P15289-2;P15289	11;11;11;1	11;11;11;1	11;11;11;1	Arylsulfatase A;Arylsulfatase A component B;Arylsulfatase A component C	ARSA	tr|A0A0C4DFZ2|A0A0C4DFZ2_HUMAN Arylsulfatase A OS=Homo sapiens OX=9606 GN=ARSA PE=1 SV=1;sp|P15289-2|ARSA_HUMAN Isoform 2 of Arylsulfatase A OS=Homo sapiens OX=9606 GN=ARSA;sp|P15289|ARSA_HUMAN Arylsulfatase A OS=Homo sapiens OX=9606 GN=ARSA PE=1 SV=3	4	11	11	11	7	7	8	10	10	10	9	11	11	9	10	10	7	7	8	10	10	10	9	11	11	9	10	10	7	7	8	10	10	10	9	11	11	9	10	10	39.9	39.9
P08865;C9J9K3;A0A0C4DG17;F8WD59	P08865;C9J9K3;A0A0C4DG17	17;17;17;8	17;17;17;8	17;17;17;8	40S ribosomal protein SA	RPSA	sp|P08865|RSSA_HUMAN 40S ribosomal protein SA OS=Homo sapiens OX=9606 GN=RPSA PE=1 SV=4;tr|C9J9K3|C9J9K3_HUMAN 40S ribosomal protein SA (Fragment) OS=Homo sapiens OX=9606 GN=RPSA PE=1 SV=8;tr|A0A0C4DG17|A0A0C4DG17_HUMAN 40S ribosomal protein SA OS=Homo sap	4	17	17	17	15	14	15	16	17	17	16	17	17	15	17	15	15	14	15	16	17	17	16	17	17	15	17	15	15	14	15	16	17	17	16	17	17	15	17	15	63.7	63.7
Q9NYB9;Q9NYB9-2;A0A7D9NKC8;A0A0C4DG21;Q9NYB9-4;E7EP65;E7EW77;F8WAL6;E9PEZ7;Q9NYB9-3;A0A0A0MQU9;F8WEB9;F8WBL5;H0Y6B5;F8WAU3;F8WAZ8;F8WCD7;E7EUA1;H7C3Q7	Q9NYB9;Q9NYB9-2;A0A7D9NKC8;A0A0C4DG21;Q9NYB9-4;E7EP65;E7EW77;F8WAL6;E9PEZ7	11;11;11;11;11;11;11;11;10;5;4;4;3;2;2;2;2;2;2	7;7;7;7;7;7;7;7;6;3;4;4;3;1;2;2;2;2;2	7;7;7;7;7;7;7;7;6;3;4;4;3;1;2;2;2;2;2	Abl interactor 2	ABI2	sp|Q9NYB9|ABI2_HUMAN Abl interactor 2 OS=Homo sapiens OX=9606 GN=ABI2 PE=1 SV=1;sp|Q9NYB9-2|ABI2_HUMAN Isoform 2 of Abl interactor 2 OS=Homo sapiens OX=9606 GN=ABI2;tr|A0A7D9NKC8|A0A7D9NKC8_HUMAN Abl interactor 2 OS=Homo sapiens OX=9606 GN=ABI2 PE=1 SV=1;t	19	11	7	7	5	7	5	5	5	6	4	6	6	4	4	6	1	4	2	2	3	4	2	3	4	2	2	2	1	4	2	2	3	4	2	3	4	2	2	2	30.6	23.8
Q9NP80;A0A0C4DG51;Q9NP80-3;Q9NP80-2	Q9NP80;A0A0C4DG51;Q9NP80-3;Q9NP80-2	7;7;7;5	6;6;6;4	6;6;6;4	Calcium-independent phospholipase A2-gamma	PNPLA8	sp|Q9NP80|PLPL8_HUMAN Calcium-independent phospholipase A2-gamma OS=Homo sapiens OX=9606 GN=PNPLA8 PE=1 SV=1;tr|A0A0C4DG51|A0A0C4DG51_HUMAN Calcium-independent phospholipase A2-gamma (Fragment) OS=Homo sapiens OX=9606 GN=PNPLA8 PE=1 SV=1;sp|Q9NP80-3|PLPL8_	4	7	6	6	2	3	3	4	2	3	4	3	3	4	6	4	1	2	2	3	1	2	3	2	2	3	5	3	1	2	2	3	1	2	3	2	2	3	5	3	13	12.1
Q66PJ3;Q66PJ3-2;Q66PJ3-7;Q66PJ3-3;A0A0C4DG62;F8WCT1;F5GYV5;H7BZV4;Q66PJ3-4;F8WEP2;A0A0C4DH18;F5H7X4;Q66PJ3-5	Q66PJ3;Q66PJ3-2;Q66PJ3-7;Q66PJ3-3;A0A0C4DG62;F8WCT1;F5GYV5;H7BZV4;Q66PJ3-4;F8WEP2;A0A0C4DH18;F5H7X4;Q66PJ3-5	4;4;4;4;4;4;3;3;3;2;2;2;2	4;4;4;4;4;4;3;3;3;2;2;2;2	4;4;4;4;4;4;3;3;3;2;2;2;2	ADP-ribosylation factor-like protein 6-interacting protein 4	ARL6IP4	sp|Q66PJ3|AR6P4_HUMAN ADP-ribosylation factor-like protein 6-interacting protein 4 OS=Homo sapiens OX=9606 GN=ARL6IP4 PE=1 SV=2;sp|Q66PJ3-2|AR6P4_HUMAN Isoform 2 of ADP-ribosylation factor-like protein 6-interacting protein 4 OS=Homo sapiens OX=9606 GN=ARL	13	4	4	4	2	4	3	3	2	2	3	3	3	2	3	3	2	4	3	3	2	2	3	3	3	2	3	3	2	4	3	3	2	2	3	3	3	2	3	3	10	10
P14859;P09086;H0YKT2;B5ME60;A0A0C4DG88;H0YLL6;H0YNW1;U3KQN1;Q9UKI9-2;P09086-3;U3KQ96;P09086-2;Q9UKI9-3;P09086-4;P09086-5;P14859-4;P14859-3;P14859-2;P14859-5;Q9UKI9;P14859-6;H0YLC5;A0A0A0MT46	P14859;P09086;H0YKT2;B5ME60;A0A0C4DG88;H0YLL6;H0YNW1;U3KQN1;Q9UKI9-2;P09086-3;U3KQ96;P09086-2;Q9UKI9-3;P09086-4;P09086-5;P14859-4;P14859-3;P14859-2;P14859-5;Q9UKI9;P14859-6;H0YLC5;A0A0A0MT46	3;3;3;3;3;3;3;3;3;3;3;3;3;3;3;3;3;3;3;3;3;2;2	3;3;3;3;3;3;3;3;3;3;3;3;3;3;3;3;3;3;3;3;3;2;2	3;3;3;3;3;3;3;3;3;3;3;3;3;3;3;3;3;3;3;3;3;2;2	POU domain, class 2, transcription factor 1;POU domain, class 2, transcription factor 2;POU domain protein;POU domain, class 2, transcription factor 3	POU2F1;POU2F2;POU2F3	sp|P14859|PO2F1_HUMAN POU domain, class 2, transcription factor 1 OS=Homo sapiens OX=9606 GN=POU2F1 PE=1 SV=2;sp|P09086|PO2F2_HUMAN POU domain, class 2, transcription factor 2 OS=Homo sapiens OX=9606 GN=POU2F2 PE=1 SV=3;tr|H0YKT2|H0YKT2_HUMAN POU domain pr	23	3	3	3	0	0	1	0	1	0	2	1	1	3	3	2	0	0	1	0	1	0	2	1	1	3	3	2	0	0	1	0	1	0	2	1	1	3	3	2	4.8	4.8
A0A0C4DG89;D6RJA6;H0Y9U3	A0A0C4DG89	48;18;1	48;18;1	1;0;0		DDX46	tr|A0A0C4DG89|A0A0C4DG89_HUMAN RNA helicase OS=Homo sapiens OX=9606 GN=DDX46 PE=1 SV=1	3	48	48	1	30	31	33	36	38	34	36	36	35	35	36	37	30	31	33	36	38	34	36	36	35	35	36	37	0	1	0	1	1	1	1	1	0	1	1	1	46.9	46.9
Q7Z7A4;Q7Z7A4-2;E9PD56;H7BYG4;W5RWE6;A0A0C4DG95;Q7Z7A4-7;Q7Z7A4-6;Q7Z7A4-4;Q7Z7A4-5;C9IYJ2;F8WDF7;U3KQS4;H7C4V0;Q7Z7A4-3	Q7Z7A4;Q7Z7A4-2;E9PD56;H7BYG4;W5RWE6;A0A0C4DG95;Q7Z7A4-7;Q7Z7A4-6;Q7Z7A4-4;Q7Z7A4-5	4;4;4;4;4;4;4;4;4;3;1;1;1;1;1	4;4;4;4;4;4;4;4;4;3;1;1;1;1;1	4;4;4;4;4;4;4;4;4;3;1;1;1;1;1	PX domain-containing protein kinase-like protein	PXK	sp|Q7Z7A4|PXK_HUMAN PX domain-containing protein kinase-like protein OS=Homo sapiens OX=9606 GN=PXK PE=1 SV=1;sp|Q7Z7A4-2|PXK_HUMAN Isoform 2 of PX domain-containing protein kinase-like protein OS=Homo sapiens OX=9606 GN=PXK;tr|E9PD56|E9PD56_HUMAN PX domai	15	4	4	4	2	1	4	1	1	2	1	2	2	1	1	1	2	1	4	1	1	2	1	2	2	1	1	1	2	1	4	1	1	2	1	2	2	1	1	1	12.1	12.1
O75521;A0A0C4DGA2;O75521-2;F1LLU7;F8WAW4;C9JB63;F8W6J1	O75521;A0A0C4DGA2;O75521-2;F1LLU7	22;22;22;11;10;10;6	22;22;22;11;10;10;6	22;22;22;11;10;10;6	Enoyl-CoA delta isomerase 2, mitochondrial	ECI2	sp|O75521|ECI2_HUMAN Enoyl-CoA delta isomerase 2 OS=Homo sapiens OX=9606 GN=ECI2 PE=1 SV=4;tr|A0A0C4DGA2|A0A0C4DGA2_HUMAN Enoyl-CoA delta isomerase 2, mitochondrial OS=Homo sapiens OX=9606 GN=ECI2 PE=1 SV=1;sp|O75521-2|ECI2_HUMAN Isoform 2 of Enoyl-CoA del	7	22	22	22	16	18	16	20	19	18	19	21	19	19	20	20	16	18	16	20	19	18	19	21	19	19	20	20	16	18	16	20	19	18	19	21	19	19	20	20	62.9	62.9
Q14527;A0A0C4DGA6;Q14527-2;H7C5K0	Q14527;A0A0C4DGA6;Q14527-2	3;3;3;1	3;3;3;1	3;3;3;1	Helicase-like transcription factor	HLTF	sp|Q14527|HLTF_HUMAN Helicase-like transcription factor OS=Homo sapiens OX=9606 GN=HLTF PE=1 SV=2;tr|A0A0C4DGA6|A0A0C4DGA6_HUMAN Helicase-like transcription factor OS=Homo sapiens OX=9606 GN=HLTF PE=1 SV=1;sp|Q14527-2|HLTF_HUMAN Isoform 2 of Helicase-like	4	3	3	3	1	1	1	2	1	0	0	0	0	0	0	1	1	1	1	2	1	0	0	0	0	0	0	1	1	1	1	2	1	0	0	0	0	0	0	1	3.8	3.8
Q9UIL1;A0A0C4DGB0;Q9UIL1-3;Q9UIL1-2	Q9UIL1;A0A0C4DGB0;Q9UIL1-3;Q9UIL1-2	1;1;1;1	1;1;1;1	1;1;1;1	Short coiled-coil protein	SCOC	sp|Q9UIL1|SCOC_HUMAN Short coiled-coil protein OS=Homo sapiens OX=9606 GN=SCOC PE=1 SV=2;tr|A0A0C4DGB0|A0A0C4DGB0_HUMAN Short coiled-coil protein OS=Homo sapiens OX=9606 GN=SCOC PE=1 SV=1;sp|Q9UIL1-3|SCOC_HUMAN Isoform 3 of Short coiled-coil protein OS=Hom	4	1	1	1	1	0	0	0	0	0	0	0	0	0	0	0	1	0	0	0	0	0	0	0	0	0	0	0	1	0	0	0	0	0	0	0	0	0	0	0	11.3	11.3
Q9BZM1;A0A0C4DGC6;D6RBP5	Q9BZM1;A0A0C4DGC6	3;3;1	3;3;1	1;1;1	Group XIIA secretory phospholipase A2	PLA2G12A	sp|Q9BZM1|PG12A_HUMAN Group XIIA secretory phospholipase A2 OS=Homo sapiens OX=9606 GN=PLA2G12A PE=1 SV=1;tr|A0A0C4DGC6|A0A0C4DGC6_HUMAN Group XIIA secretory phospholipase A2 OS=Homo sapiens OX=9606 GN=PLA2G12A PE=1 SV=1	3	3	3	1	1	2	1	1	1	1	0	2	1	1	1	2	1	2	1	1	1	1	0	2	1	1	1	2	0	0	0	0	0	0	0	0	0	0	0	1	38.1	38.1
Q9UKS6;A0A0C4DGG1;E9PIY1;E9PJ75;E9PNM9;E9PJ33	Q9UKS6;A0A0C4DGG1;E9PIY1;E9PJ75;E9PNM9	6;6;5;4;4;2	6;6;5;4;4;2	6;6;5;4;4;2	Protein kinase C and casein kinase substrate in neurons protein 3	PACSIN3	sp|Q9UKS6|PACN3_HUMAN Protein kinase C and casein kinase substrate in neurons protein 3 OS=Homo sapiens OX=9606 GN=PACSIN3 PE=1 SV=2;tr|A0A0C4DGG1|A0A0C4DGG1_HUMAN Protein kinase C and casein kinase substrate in neurons protein 3 (Fragment) OS=Homo sapiens	6	6	6	6	4	3	4	2	5	1	1	2	0	1	0	1	4	3	4	2	5	1	1	2	0	1	0	1	4	3	4	2	5	1	1	2	0	1	0	1	17.5	17.5
Q5ZPR3;A0A0C4DGH0;Q5ZPR3-3;Q5ZPR3-4;Q5ZPR3-2;H0YL10;H0YK40;H0YK59;H0YLT8;H0YN85;H0YN29	Q5ZPR3;A0A0C4DGH0;Q5ZPR3-3;Q5ZPR3-4;Q5ZPR3-2;H0YL10;H0YK40;H0YK59	10;10;10;10;7;6;5;5;2;2;1	10;10;10;10;7;6;5;5;2;2;1	10;10;10;10;7;6;5;5;2;2;1	CD276 antigen	CD276	sp|Q5ZPR3|CD276_HUMAN CD276 antigen OS=Homo sapiens OX=9606 GN=CD276 PE=1 SV=1;tr|A0A0C4DGH0|A0A0C4DGH0_HUMAN CD276 antigen OS=Homo sapiens OX=9606 GN=CD276 PE=1 SV=1;sp|Q5ZPR3-3|CD276_HUMAN Isoform 3 of CD276 antigen OS=Homo sapiens OX=9606 GN=CD276;sp|Q5	11	10	10	10	7	7	7	6	6	6	8	9	8	8	8	8	7	7	7	6	6	6	8	9	8	8	8	8	7	7	7	6	6	6	8	9	8	8	8	8	34.1	34.1
Q9Y6R0;A0A0C4DGH3;M0QYC2;M0QXQ4;M0R0Q4;M0QZV7	Q9Y6R0;A0A0C4DGH3;M0QYC2;M0QXQ4	17;17;11;10;6;6	13;13;8;7;5;5	13;13;8;7;5;5	Numb-like protein	NUMBL	sp|Q9Y6R0|NUMBL_HUMAN Numb-like protein OS=Homo sapiens OX=9606 GN=NUMBL PE=1 SV=1;tr|A0A0C4DGH3|A0A0C4DGH3_HUMAN Numb-like protein OS=Homo sapiens OX=9606 GN=NUMBL PE=1 SV=1;tr|M0QYC2|M0QYC2_HUMAN Numb-like protein (Fragment) OS=Homo sapiens OX=9606 GN=NU	6	17	13	13	12	9	10	12	13	11	13	12	10	14	10	11	9	6	7	8	9	7	9	8	6	10	6	7	9	6	7	8	9	7	9	8	6	10	6	7	33	26.8
A0JNW5;A0A0C4DGH6;F8W1I2;F8VW65;F8W665;H0YHT7;A0JNW5-2	A0JNW5;A0A0C4DGH6	10;10;1;1;1;1;1	10;10;1;1;1;1;1	10;10;1;1;1;1;1	UHRF1-binding protein 1-like	UHRF1BP1L	sp|A0JNW5|UH1BL_HUMAN UHRF1-binding protein 1-like OS=Homo sapiens OX=9606 GN=UHRF1BP1L PE=1 SV=2;tr|A0A0C4DGH6|A0A0C4DGH6_HUMAN UHRF1-binding protein 1-like OS=Homo sapiens OX=9606 GN=UHRF1BP1L PE=1 SV=1	7	10	10	10	0	1	0	3	2	3	6	4	5	6	5	5	0	1	0	3	2	3	6	4	5	6	5	5	0	1	0	3	2	3	6	4	5	6	5	5	10.3	10.3
Q9UIF9;A0A0C4DGI9;J3KPG5;F8VU39;Q9UIF9-2;Q9UIF9-3;H0YHL2	Q9UIF9;A0A0C4DGI9;J3KPG5;F8VU39;Q9UIF9-2;Q9UIF9-3	3;3;3;3;3;3;1	3;3;3;3;3;3;1	3;3;3;3;3;3;1	Bromodomain adjacent to zinc finger domain protein 2A	BAZ2A	sp|Q9UIF9|BAZ2A_HUMAN Bromodomain adjacent to zinc finger domain protein 2A OS=Homo sapiens OX=9606 GN=BAZ2A PE=1 SV=4;tr|A0A0C4DGI9|A0A0C4DGI9_HUMAN Bromodomain adjacent to zinc finger domain protein 2A (Fragment) OS=Homo sapiens OX=9606 GN=BAZ2A PE=1 SV=	7	3	3	3	0	0	0	1	2	2	3	0	0	1	0	1	0	0	0	1	2	2	3	0	0	1	0	1	0	0	0	1	2	2	3	0	0	1	0	1	2.5	2.5
P49641;P49641-1;H0YLB9;A0A0C4DGL1;H0YNG5;P49641-2;H0YKT0;H0YKM7	P49641;P49641-1;H0YLB9;A0A0C4DGL1;H0YNG5;P49641-2	3;3;3;3;3;3;1;1	1;1;1;1;1;1;1;1	1;1;1;1;1;1;1;1	Alpha-mannosidase 2x;Alpha-mannosidase	MAN2A2	sp|P49641|MA2A2_HUMAN Alpha-mannosidase 2x OS=Homo sapiens OX=9606 GN=MAN2A2 PE=2 SV=3;sp|P49641-1|MA2A2_HUMAN Isoform 1 of Alpha-mannosidase 2x OS=Homo sapiens OX=9606 GN=MAN2A2;tr|H0YLB9|H0YLB9_HUMAN Alpha-mannosidase (Fragment) OS=Homo sapiens OX=9606 G	8	3	1	1	1	2	2	2	3	2	3	2	2	2	2	3	0	1	1	0	1	0	1	0	0	1	0	1	0	1	1	0	1	0	1	0	0	1	0	1	1.8	1
Q9Y2X7;Q9Y2X7-3;J3QRU8;A0A0C4DGN6;J3QLH1;J3QQI0;K7EN79;Q9Y2X7-2	Q9Y2X7;Q9Y2X7-3;J3QRU8;A0A0C4DGN6	7;7;7;7;2;1;1;1	6;6;6;6;2;1;1;1	6;6;6;6;2;1;1;1	ARF GTPase-activating protein GIT1	GIT1	sp|Q9Y2X7|GIT1_HUMAN ARF GTPase-activating protein GIT1 OS=Homo sapiens OX=9606 GN=GIT1 PE=1 SV=2;sp|Q9Y2X7-3|GIT1_HUMAN Isoform 3 of ARF GTPase-activating protein GIT1 OS=Homo sapiens OX=9606 GN=GIT1;tr|J3QRU8|J3QRU8_HUMAN ARF GTPase-activating protein GI	8	7	6	6	3	4	4	4	3	3	3	5	3	4	4	2	2	3	3	3	2	2	2	4	2	3	3	1	2	3	3	3	2	2	2	4	2	3	3	1	18.5	16.6
P04632;A0A0C4DGQ5;K7ELJ7;K7EM73;A0A075B7C0;K7EKD8;U3KQE2;K7EIV0;U3KPR7;K7ES78;K7EMQ1;Q96L46	P04632;A0A0C4DGQ5;K7ELJ7;K7EM73;A0A075B7C0;K7EKD8;U3KQE2;K7EIV0	13;13;12;9;9;9;8;8;4;3;3;2	13;13;12;9;9;9;8;8;4;3;3;2	13;13;12;9;9;9;8;8;4;3;3;2	Calpain small subunit 1	CAPNS1	sp|P04632|CPNS1_HUMAN Calpain small subunit 1 OS=Homo sapiens OX=9606 GN=CAPNS1 PE=1 SV=1;tr|A0A0C4DGQ5|A0A0C4DGQ5_HUMAN Calcium-activated neutral proteinase small subunit OS=Homo sapiens OX=9606 GN=CAPNS1 PE=1 SV=1;tr|K7ELJ7|K7ELJ7_HUMAN Calcium-activated	12	13	13	13	12	12	11	11	10	10	11	12	12	13	11	11	12	12	11	11	10	10	11	12	12	13	11	11	12	12	11	11	10	10	11	12	12	13	11	11	78	78
Q6IAN0;A0A0C4DGQ8;J3KRS1;J3QKT1;J3QLJ8	Q6IAN0;A0A0C4DGQ8;J3KRS1	9;9;5;2;1	9;9;5;2;1	9;9;5;2;1	Dehydrogenase/reductase SDR family member 7B	DHRS7B	sp|Q6IAN0|DRS7B_HUMAN Dehydrogenase/reductase SDR family member 7B OS=Homo sapiens OX=9606 GN=DHRS7B PE=1 SV=2;tr|A0A0C4DGQ8|A0A0C4DGQ8_HUMAN Dehydrogenase/reductase SDR family member 7B OS=Homo sapiens OX=9606 GN=DHRS7B PE=1 SV=1;tr|J3KRS1|J3KRS1_HUMAN De	5	9	9	9	7	7	7	8	7	5	5	7	5	6	6	6	7	7	7	8	7	5	5	7	5	6	6	6	7	7	7	8	7	5	5	7	5	6	6	6	35.4	35.4
P39656;A0A0C4DGS1;P39656-3;P39656-2;U3KQ84	P39656;A0A0C4DGS1;P39656-3;P39656-2	19;19;18;17;7	19;19;18;17;7	19;19;18;17;7	Dolichyl-diphosphooligosaccharide--protein glycosyltransferase 48 kDa subunit	DDOST	sp|P39656|OST48_HUMAN Dolichyl-diphosphooligosaccharide--protein glycosyltransferase 48 kDa subunit OS=Homo sapiens OX=9606 GN=DDOST PE=1 SV=4;tr|A0A0C4DGS1|A0A0C4DGS1_HUMAN Dolichyl-diphosphooligosaccharide--protein glycosyltransferase 48 kDa subunit OS=H	5	19	19	19	16	16	18	17	18	16	18	18	18	18	19	16	16	16	18	17	18	16	18	18	18	18	19	16	16	16	18	17	18	16	18	18	18	18	19	16	65.8	65.8
Q6DN90;A0A2R8Y695;A0A3B3IU98;A0A0C4DGT3;A0A2R8Y7T6;A0A3B3IRZ4;Q6DN90-2;Q6DN90-3	Q6DN90;A0A2R8Y695;A0A3B3IU98;A0A0C4DGT3;A0A2R8Y7T6;A0A3B3IRZ4;Q6DN90-2;Q6DN90-3	3;3;3;3;3;3;3;3	3;3;3;3;3;3;3;3	2;2;2;2;2;2;2;2	IQ motif and SEC7 domain-containing protein 1	IQSEC1	sp|Q6DN90|IQEC1_HUMAN IQ motif and SEC7 domain-containing protein 1 OS=Homo sapiens OX=9606 GN=IQSEC1 PE=1 SV=1;tr|A0A2R8Y695|A0A2R8Y695_HUMAN IQ motif and SEC7 domain-containing protein 1 (Fragment) OS=Homo sapiens OX=9606 GN=IQSEC1 PE=1 SV=1;tr|A0A3B3IU9	8	3	3	2	2	1	2	2	2	3	1	0	0	1	1	0	2	1	2	2	2	3	1	0	0	1	1	0	1	1	1	1	1	2	1	0	0	0	0	0	3.9	3.9
Q9NV92;A0A3B3IRK3;H7C5F7;B4DGY6;A0A0C4DGW0	Q9NV92;A0A3B3IRK3;H7C5F7;B4DGY6;A0A0C4DGW0	1;1;1;1;1	1;1;1;1;1	1;1;1;1;1	NEDD4 family-interacting protein 2	NDFIP2	sp|Q9NV92|NFIP2_HUMAN NEDD4 family-interacting protein 2 OS=Homo sapiens OX=9606 GN=NDFIP2 PE=1 SV=2;tr|A0A3B3IRK3|A0A3B3IRK3_HUMAN NEDD4 family-interacting protein 2 OS=Homo sapiens OX=9606 GN=NDFIP2 PE=1 SV=1;tr|H7C5F7|H7C5F7_HUMAN NEDD4 family-interacti	5	1	1	1	0	1	0	0	0	0	0	0	0	0	0	0	0	1	0	0	0	0	0	0	0	0	0	0	0	1	0	0	0	0	0	0	0	0	0	0	4.2	4.2
Q9P0P8;A0A0D9SEI0	Q9P0P8;A0A0D9SEI0	2;2	2;2	2;2	Uncharacterized protein C6orf203	C6orf203	sp|Q9P0P8|MRES1_HUMAN Mitochondrial transcription rescue factor 1 OS=Homo sapiens OX=9606 GN=MTRES1 PE=1 SV=1;tr|A0A0D9SEI0|A0A0D9SEI0_HUMAN Mitochondrial transcription rescue factor 1 OS=Homo sapiens OX=9606 GN=MTRES1 PE=1 SV=1	2	2	2	2	1	1	1	2	1	1	2	1	1	1	1	2	1	1	1	2	1	1	2	1	1	1	1	2	1	1	1	2	1	1	2	1	1	1	1	2	12.9	12.9
P21127;P21127-6;A0A0D9SEN2;A0A0D9SER5;P21127-3;P21127-8;A0A0D9SEI3;P21127-10;P21127-2;P21127-9;Q9UQ88-4;P21127-12;Q5QPR3;Q5QPR4;P21127-4;Q9UQ88-3;Q9UQ88-2;Q9UQ88;P21127-5;Q9UQ88-10;Q9UQ88-5;Q9UQ88-9;Q9UQ88-8;J3KS35;E7ESP2	P21127;P21127-6;A0A0D9SEN2;A0A0D9SER5;P21127-3;P21127-8;A0A0D9SEI3;P21127-10;P21127-2;P21127-9;Q9UQ88-4;P21127-12;Q5QPR3;Q5QPR4;P21127-4;Q9UQ88-3;Q9UQ88-2;Q9UQ88;P21127-5;Q9UQ88-10;Q9UQ88-5;Q9UQ88-9	16;16;16;16;16;16;16;16;16;16;15;15;15;15;15;15;15;15;15;14;13;9;5;1;1	16;16;16;16;16;16;16;16;16;16;15;15;15;15;15;15;15;15;15;14;13;9;5;1;1	16;16;16;16;16;16;16;16;16;16;15;15;15;15;15;15;15;15;15;14;13;9;5;1;1	Cyclin-dependent kinase 11B;Cyclin-dependent kinase 11A	CDK11B;CDK11A	sp|P21127|CD11B_HUMAN Cyclin-dependent kinase 11B OS=Homo sapiens OX=9606 GN=CDK11B PE=1 SV=4;sp|P21127-6|CD11B_HUMAN Isoform SV5 of Cyclin-dependent kinase 11B OS=Homo sapiens OX=9606 GN=CDK11B;tr|A0A0D9SEN2|A0A0D9SEN2_HUMAN Cyclin-dependent kinase 11B OS	25	16	16	16	5	6	7	8	8	9	9	4	7	5	7	8	5	6	7	8	8	9	9	4	7	5	7	8	5	6	7	8	8	9	9	4	7	5	7	8	22.1	22.1
Q96EK7;A0A0D9SEJ5;F5GY05;Q96EK7-2;Q96EK7-3	Q96EK7;A0A0D9SEJ5;F5GY05;Q96EK7-2	15;15;15;12;4	15;15;15;12;4	15;15;15;12;4	Constitutive coactivator of peroxisome proliferator-activated receptor gamma	FAM120B	sp|Q96EK7|F120B_HUMAN Constitutive coactivator of peroxisome proliferator-activated receptor gamma OS=Homo sapiens OX=9606 GN=FAM120B PE=1 SV=1;tr|A0A0D9SEJ5|A0A0D9SEJ5_HUMAN Constitutive coactivator of peroxisome proliferator-activated receptor gamma OS=H	5	15	15	15	1	4	4	9	7	7	9	12	8	10	6	5	1	4	4	9	7	7	9	12	8	10	6	5	1	4	4	9	7	7	9	12	8	10	6	5	23.6	23.6
Q08170;A0A0D9SEM4	Q08170;A0A0D9SEM4	7;7	3;3	3;3	Serine/arginine-rich splicing factor 4	SRSF4	sp|Q08170|SRSF4_HUMAN Serine/arginine-rich splicing factor 4 OS=Homo sapiens OX=9606 GN=SRSF4 PE=1 SV=2;tr|A0A0D9SEM4|A0A0D9SEM4_HUMAN Serine/arginine-rich-splicing factor 4 (Fragment) OS=Homo sapiens OX=9606 GN=SRSF4 PE=1 SV=1	2	7	3	3	6	6	6	5	6	6	7	6	6	6	6	6	2	2	2	2	2	2	3	2	2	2	2	2	2	2	2	2	2	2	3	2	2	2	2	2	13.6	5.5
Q12884;A0A0D9SEN1;B4DLR2;Q12884-2;C9J131;H0YG61;F8WF29	Q12884;A0A0D9SEN1;B4DLR2	35;35;34;14;5;1;1	35;35;34;14;5;1;1	35;35;34;14;5;1;1	Prolyl endopeptidase FAP;Antiplasmin-cleaving enzyme FAP, soluble form	FAP	sp|Q12884|SEPR_HUMAN Prolyl endopeptidase FAP OS=Homo sapiens OX=9606 GN=FAP PE=1 SV=5;tr|A0A0D9SEN1|A0A0D9SEN1_HUMAN Prolyl endopeptidase FAP OS=Homo sapiens OX=9606 GN=FAP PE=1 SV=1;tr|B4DLR2|B4DLR2_HUMAN Prolyl endopeptidase FAP OS=Homo sapiens OX=9606	7	35	35	35	29	32	31	28	29	28	24	25	24	27	25	26	29	32	31	28	29	28	24	25	24	27	25	26	29	32	31	28	29	28	24	25	24	27	25	26	50.8	50.8
Q04726;Q04726-3;Q04726-2;Q04726-4;Q04726-5;Q04726-6;Q04726-7;H0YKN8;H0YNT2;H0YKT5;A0A0D9SES8;H0YL70;H0YNI7;Q04725-2;Q04725;K7EMK7;K7EJR7;H0YLI3;H0YLW9;Q04725-3;H0YKH0	Q04726;Q04726-3;Q04726-2;Q04726-4;Q04726-5;Q04726-6;Q04726-7;H0YKN8;H0YNT2;H0YKT5;A0A0D9SES8;H0YL70;H0YNI7;Q04725-2;Q04725;K7EMK7	4;4;4;4;4;4;4;4;4;4;4;4;3;2;2;2;1;1;1;1;1	1;1;1;1;1;1;1;1;1;1;1;1;0;0;0;0;0;1;1;0;1	1;1;1;1;1;1;1;1;1;1;1;1;0;0;0;0;0;1;1;0;1	Transducin-like enhancer protein 3;Transducin-like enhancer protein 2	TLE3;TLE2	sp|Q04726|TLE3_HUMAN Transducin-like enhancer protein 3 OS=Homo sapiens OX=9606 GN=TLE3 PE=1 SV=2;sp|Q04726-3|TLE3_HUMAN Isoform 3 of Transducin-like enhancer protein 3 OS=Homo sapiens OX=9606 GN=TLE3;sp|Q04726-2|TLE3_HUMAN Isoform 2 of Transducin-like enh	21	4	1	1	2	3	2	1	1	1	0	0	2	1	0	1	0	0	0	0	0	0	0	0	1	0	0	0	0	0	0	0	0	0	0	0	1	0	0	0	9.2	3.4
Q6VN20;A0A0D9SEU5;R4GMX8;Q6VN20-3;R4GNA3;R4GN91;Q6VN20-2;R4GMX7	Q6VN20;A0A0D9SEU5;R4GMX8;Q6VN20-3;R4GNA3;R4GN91;Q6VN20-2	4;4;4;4;2;2;2;1	3;3;3;3;1;1;2;1	3;3;3;3;1;1;2;1	Ran-binding protein 10	RANBP10	sp|Q6VN20|RBP10_HUMAN Ran-binding protein 10 OS=Homo sapiens OX=9606 GN=RANBP10 PE=1 SV=1;tr|A0A0D9SEU5|A0A0D9SEU5_HUMAN Ran-binding protein 10 OS=Homo sapiens OX=9606 GN=RANBP10 PE=1 SV=1;tr|R4GMX8|R4GMX8_HUMAN Ran-binding protein 10 OS=Homo sapiens OX=96	8	4	3	3	2	2	1	1	2	1	1	2	2	2	1	2	1	1	0	1	2	1	1	2	1	2	1	2	1	1	0	1	2	1	1	2	1	2	1	2	8.4	5.6
P49459;A0A0D9SG71;A0A0D9SEZ6;A0A0R4J2E5	P49459;A0A0D9SG71;A0A0D9SEZ6;A0A0R4J2E5	1;1;1;1	1;1;1;1	1;1;1;1	Ubiquitin-conjugating enzyme E2 A	UBE2A	sp|P49459|UBE2A_HUMAN Ubiquitin-conjugating enzyme E2 A OS=Homo sapiens OX=9606 GN=UBE2A PE=1 SV=2;tr|A0A0D9SG71|A0A0D9SG71_HUMAN Ubiquitin-conjugating enzyme E2 A OS=Homo sapiens OX=9606 GN=UBE2A PE=1 SV=1;tr|A0A0D9SEZ6|A0A0D9SEZ6_HUMAN Ubiquitin-conjugat	4	1	1	1	1	1	1	1	0	1	0	1	1	0	1	1	1	1	1	1	0	1	0	1	1	0	1	1	1	1	1	1	0	1	0	1	1	0	1	1	11.2	11.2
A0A0D9SF53;O00571;A0A2R8YFS5;A0A2R8Y4A4;A0A0D9SG12;A0A0D9SFB3;A0A2R8YF78;A0A2R8YFR4;A0A2R8Y645;A0A2R8YCW1;A0A2U3TZJ9;O00571-2;A0A2R8Y5G6;F6S8Q4;A0A2R8YDH3;A0A2R8YDT5;A0A2R8Y7T2;O15523-2;O15523;A0A0J9YVQ7;O15523-3;A0A2R8YCU0;A0A2R8Y650;A0A087WVZ1;C9J081;A0A087WX09;A0A2R8YF89;C9J8G5;Q9NQI0-4;Q9NQI0-2;D6RCM4;Q9NQI0-3;Q9NQI0;A0A2R8Y770;A0A2R8Y4D2;H0Y960	A0A0D9SF53;O00571;A0A2R8YFS5;A0A2R8Y4A4;A0A0D9SG12;A0A0D9SFB3;A0A2R8YF78;A0A2R8YFR4;A0A2R8Y645;A0A2R8YCW1;A0A2U3TZJ9;O00571-2;A0A2R8Y5G6;F6S8Q4;A0A2R8YDH3;A0A2R8YDT5;A0A2R8Y7T2;O15523-2;O15523	43;42;42;42;42;42;42;41;41;41;41;40;40;38;34;33;33;30;30;13;11;9;9;9;7;5;5;5;2;2;2;2;2;2;1;1	43;42;42;42;42;42;42;41;41;41;41;40;40;38;34;33;33;30;30;13;11;9;9;9;7;5;5;5;2;2;2;2;2;2;1;1	42;41;41;41;41;41;41;40;40;40;40;39;39;37;33;32;32;29;29;13;11;9;9;9;7;5;5;5;2;2;2;2;2;2;1;1	ATP-dependent RNA helicase DDX3X;ATP-dependent RNA helicase DDX3Y	DDX3X;DDX3Y	tr|A0A0D9SF53|A0A0D9SF53_HUMAN RNA helicase OS=Homo sapiens OX=9606 GN=DDX3X PE=1 SV=1;sp|O00571|DDX3X_HUMAN ATP-dependent RNA helicase DDX3X OS=Homo sapiens OX=9606 GN=DDX3X PE=1 SV=3;tr|A0A2R8YFS5|A0A2R8YFS5_HUMAN RNA helicase OS=Homo sapiens OX=9606 GN=	36	43	43	42	34	36	37	38	39	38	39	39	37	38	38	34	34	36	37	38	39	38	39	39	37	38	38	34	33	35	36	37	38	37	38	38	36	37	37	33	61.5	61.5
Q8N6H7;G5E9L0;A0A0D9SF70;E9PQP3;Q8N6H7-2;E9PIY6;Q8N6H7-3;E9PK28;E9PN48;E9PMR9;E9PJT7;H0YDN9;E9PMU9;E9PM63;H0YDX1;E9PNY8;H0YF45;E9PM18	Q8N6H7;G5E9L0;A0A0D9SF70;E9PQP3;Q8N6H7-2;E9PIY6;Q8N6H7-3	11;11;11;9;8;7;6;3;3;3;3;3;3;3;2;2;1;1	10;10;10;8;8;6;6;2;2;2;2;3;2;2;1;1;1;1	10;10;10;8;8;6;6;2;2;2;2;3;2;2;1;1;1;1	ADP-ribosylation factor GTPase-activating protein 2	ARFGAP2	sp|Q8N6H7|ARFG2_HUMAN ADP-ribosylation factor GTPase-activating protein 2 OS=Homo sapiens OX=9606 GN=ARFGAP2 PE=1 SV=1;tr|G5E9L0|G5E9L0_HUMAN ADP-ribosylation factor GTPase-activating protein 2 OS=Homo sapiens OX=9606 GN=ARFGAP2 PE=1 SV=2;tr|A0A0D9SF70|A0A	18	11	10	10	5	5	5	7	7	8	9	7	8	9	9	8	5	4	4	6	6	7	8	6	7	8	8	7	5	4	4	6	6	7	8	6	7	8	8	7	27.6	25.7
Q05193;A0A0D9SFB1;A0A0U1RQP1;A0A0D9SFE4;Q05193-5;Q05193-3;Q05193-2;A0A1B0GU67;A0A1B0GUX5	Q05193;A0A0D9SFB1;A0A0U1RQP1;A0A0D9SFE4;Q05193-5;Q05193-3;Q05193-2;A0A1B0GU67;A0A1B0GUX5	15;15;15;15;15;15;15;10;8	9;9;9;9;9;9;9;6;5	8;8;8;8;8;8;8;5;5	Dynamin-1	DNM1	sp|Q05193|DYN1_HUMAN Dynamin-1 OS=Homo sapiens OX=9606 GN=DNM1 PE=1 SV=2;tr|A0A0D9SFB1|A0A0D9SFB1_HUMAN Dynamin GTPase OS=Homo sapiens OX=9606 GN=DNM1 PE=1 SV=1;tr|A0A0U1RQP1|A0A0U1RQP1_HUMAN Dynamin GTPase OS=Homo sapiens OX=9606 GN=DNM1 PE=1 SV=1;tr|A0A0	9	15	9	8	4	5	6	6	8	7	8	9	9	10	9	9	0	0	1	1	3	1	4	5	4	5	5	4	0	0	1	0	2	0	4	4	3	4	4	3	28	21.9
Q99418;A0A0D9SFG6;Q99418-2;Q15438;O43739;Q15438-3;Q15438-2;O43739-2;M0R2J0;K7ENQ8;G5E9B7	Q99418;A0A0D9SFG6;Q99418-2;Q15438;O43739;Q15438-3;Q15438-2;O43739-2	3;3;3;2;2;2;2;2;1;1;1	3;3;3;2;2;2;2;2;1;1;1	3;3;3;2;2;2;2;2;1;1;1	Cytohesin-2;Cytohesin-1;Cytohesin-3	CYTH2;CYTH1;CYTH3	sp|Q99418|CYH2_HUMAN Cytohesin-2 OS=Homo sapiens OX=9606 GN=CYTH2 PE=1 SV=2;tr|A0A0D9SFG6|A0A0D9SFG6_HUMAN Cytohesin-2 OS=Homo sapiens OX=9606 GN=CYTH2 PE=1 SV=1;sp|Q99418-2|CYH2_HUMAN Isoform 2 of Cytohesin-2 OS=Homo sapiens OX=9606 GN=CYTH2;sp|Q15438|CYH	11	3	3	3	1	1	1	3	0	1	1	3	2	2	2	0	1	1	1	3	0	1	1	3	2	2	2	0	1	1	1	3	0	1	1	3	2	2	2	0	12	12
Q9Y2Z9;A0A0D9SFJ1;Q9Y2Z9-2;Q9Y2Z9-3;G3V3A1	Q9Y2Z9;A0A0D9SFJ1;Q9Y2Z9-2;Q9Y2Z9-3	3;3;3;3;1	3;3;3;3;1	3;3;3;3;1	Ubiquinone biosynthesis monooxygenase COQ6, mitochondrial	COQ6	sp|Q9Y2Z9|COQ6_HUMAN Ubiquinone biosynthesis monooxygenase COQ6, mitochondrial OS=Homo sapiens OX=9606 GN=COQ6 PE=1 SV=2;tr|A0A0D9SFJ1|A0A0D9SFJ1_HUMAN Coenzyme Q6 homolog, monooxygenase (Yeast), isoform CRA_a OS=Homo sapiens OX=9606 GN=COQ6 PE=1 SV=1;sp|Q	5	3	3	3	0	0	0	0	2	0	2	0	1	2	2	1	0	0	0	0	2	0	2	0	1	2	2	1	0	0	0	0	2	0	2	0	1	2	2	1	9.2	9.2
Q92614;Q92614-4;A0A0D9SFK2;Q92614-3;Q92614-2;Q92614-5;H0YEV9;A0A1B0GWJ6	Q92614;Q92614-4;A0A0D9SFK2;Q92614-3;Q92614-2;Q92614-5	46;46;46;45;39;35;4;2	46;46;46;45;39;35;4;2	46;46;46;45;39;35;4;2	Unconventional myosin-XVIIIa	MYO18A	sp|Q92614|MY18A_HUMAN Unconventional myosin-XVIIIa OS=Homo sapiens OX=9606 GN=MYO18A PE=1 SV=3;sp|Q92614-4|MY18A_HUMAN Isoform 4 of Unconventional myosin-XVIIIa OS=Homo sapiens OX=9606 GN=MYO18A;tr|A0A0D9SFK2|A0A0D9SFK2_HUMAN Unconventional myosin-XVIIIa O	8	46	46	46	29	28	21	19	24	20	25	23	19	25	26	24	29	28	21	19	24	20	25	23	19	25	26	24	29	28	21	19	24	20	25	23	19	25	26	24	31.9	31.9
P61764;A0A0D9SG72;A0A1B0GWF2;A0A1B0GVQ5;A0A2R8Y5D4;A0A1B0GTP9;P61764-2;A0A1B0GW76;A0A0D9SFQ7;A0A0D9SFW6;A0A0D9SEP9;A0A0D9SEH5;A0A096LP33;A0A096LP52;A0A1B0GTD8;A0A1B0GVV9	P61764;A0A0D9SG72;A0A1B0GWF2;A0A1B0GVQ5;A0A2R8Y5D4;A0A1B0GTP9;P61764-2;A0A1B0GW76	23;23;22;22;22;22;22;15;7;7;5;5;2;2;1;1	23;23;22;22;22;22;22;15;7;7;5;5;2;2;1;1	23;23;22;22;22;22;22;15;7;7;5;5;2;2;1;1	Syntaxin-binding protein 1	STXBP1	sp|P61764|STXB1_HUMAN Syntaxin-binding protein 1 OS=Homo sapiens OX=9606 GN=STXBP1 PE=1 SV=1;tr|A0A0D9SG72|A0A0D9SG72_HUMAN Syntaxin-binding protein 1 OS=Homo sapiens OX=9606 GN=STXBP1 PE=1 SV=2;tr|A0A1B0GWF2|A0A1B0GWF2_HUMAN Syntaxin-binding protein 1 OS=	16	23	23	23	14	12	15	15	16	16	16	18	17	19	16	20	14	12	15	15	16	16	16	18	17	19	16	20	14	12	15	15	16	16	16	18	17	19	16	20	56.7	56.7
Q8IWS0;A0A0D9SGE8;Q8IWS0-3;Q5JRC6;Q8IWS0-2;Q8IWS0-4;Q8IWS0-5	Q8IWS0;A0A0D9SGE8;Q8IWS0-3;Q5JRC6;Q8IWS0-2;Q8IWS0-4;Q8IWS0-5	9;9;9;8;7;7;7	9;9;9;8;7;7;7	9;9;9;8;7;7;7	PHD finger protein 6	PHF6	sp|Q8IWS0|PHF6_HUMAN PHD finger protein 6 OS=Homo sapiens OX=9606 GN=PHF6 PE=1 SV=1;tr|A0A0D9SGE8|A0A0D9SGE8_HUMAN PHD finger protein 6 OS=Homo sapiens OX=9606 GN=PHF6 PE=1 SV=1;sp|Q8IWS0-3|PHF6_HUMAN Isoform 3 of PHD finger protein 6 OS=Homo sapiens OX=96	7	9	9	9	2	6	4	7	7	6	6	5	6	8	6	8	2	6	4	7	7	6	6	5	6	8	6	8	2	6	4	7	7	6	6	5	6	8	6	8	38.4	38.4
Q92581-2;A0A0D9SGH0;A0A7I2V2B0;Q92581-3;Q92581;A0A1B0GV11;A0A0D9SFM4;A0A6Q8PFS7;A0A6Q8PGY5	Q92581-2;A0A0D9SGH0;A0A7I2V2B0;Q92581-3;Q92581;A0A1B0GV11	4;4;4;4;3;3;1;1;1	3;3;3;3;2;2;1;1;1	3;3;3;3;2;2;1;1;1	Sodium/hydrogen exchanger 6	SLC9A6	sp|Q92581-2|SL9A6_HUMAN Isoform 2 of Sodium/hydrogen exchanger 6 OS=Homo sapiens OX=9606 GN=SLC9A6;tr|A0A0D9SGH0|A0A0D9SGH0_HUMAN Sodium/hydrogen exchanger OS=Homo sapiens OX=9606 GN=SLC9A6 PE=1 SV=5;tr|A0A7I2V2B0|A0A7I2V2B0_HUMAN Sodium/hydrogen exchanger	9	4	3	3	3	2	3	2	3	2	3	2	4	3	2	4	3	2	3	2	3	2	3	2	3	3	2	3	3	2	3	2	3	2	3	2	3	3	2	3	6.8	5.4
O43426;A0A0D9SGJ6;J3KQV8;O43426-4;J3KPK1;C9JFZ1;O43426-2;C9JW66;O43426-5;H7BZC2	O43426;A0A0D9SGJ6;J3KQV8;O43426-4;J3KPK1;C9JFZ1;O43426-2	15;15;15;12;12;12;12;5;4;1	15;15;15;12;12;12;12;5;4;1	15;15;15;12;12;12;12;5;4;1	Synaptojanin-1	SYNJ1	sp|O43426|SYNJ1_HUMAN Synaptojanin-1 OS=Homo sapiens OX=9606 GN=SYNJ1 PE=1 SV=2;tr|A0A0D9SGJ6|A0A0D9SGJ6_HUMAN Phosphoinositide 5-phosphatase OS=Homo sapiens OX=9606 GN=SYNJ1 PE=1 SV=1;tr|J3KQV8|J3KQV8_HUMAN Phosphoinositide 5-phosphatase OS=Homo sapiens O	10	15	15	15	1	2	2	7	5	7	7	6	7	4	3	3	1	2	2	7	5	7	7	6	7	4	3	3	1	2	2	7	5	7	7	6	7	4	3	3	15	15
O60610;O60610-2;H9KV28;A0A140T8Z0;A0A0G2JH68;O60610-3;A0A2R8Y5N1;H7C2W8;Q8IUG5;B4E2I7;A0A2R8YEF8;Q8IUG5-3	O60610;O60610-2;H9KV28;A0A140T8Z0;A0A0G2JH68;O60610-3;A0A2R8Y5N1	24;24;24;24;24;24;22;2;1;1;1;1	24;24;24;24;24;24;22;2;1;1;1;1	23;23;23;23;23;23;21;2;0;1;1;0	Protein diaphanous homolog 1	DIAPH1	sp|O60610|DIAP1_HUMAN Protein diaphanous homolog 1 OS=Homo sapiens OX=9606 GN=DIAPH1 PE=1 SV=2;sp|O60610-2|DIAP1_HUMAN Isoform 2 of Protein diaphanous homolog 1 OS=Homo sapiens OX=9606 GN=DIAPH1;tr|H9KV28|H9KV28_HUMAN Protein diaphanous homolog 1 OS=Homo s	12	24	24	23	8	11	6	17	14	16	10	16	12	9	10	8	8	11	6	17	14	16	10	16	12	9	10	8	8	11	6	17	13	16	10	15	12	9	10	8	25.2	25.2
Q6NYC8;A0A0G2JHC2;Q6NYC8-3;Q6NYC8-2;Q6NYC8-4;A0A0G2JKF1	Q6NYC8;A0A0G2JHC2;Q6NYC8-3;Q6NYC8-2	24;24;13;13;7;2	24;24;13;13;7;2	24;24;13;13;7;2	Phostensin	PPP1R18	sp|Q6NYC8|PPR18_HUMAN Phostensin OS=Homo sapiens OX=9606 GN=PPP1R18 PE=1 SV=1;tr|A0A0G2JHC2|A0A0G2JHC2_HUMAN PPP1R18 OS=Homo sapiens OX=9606 GN=PPP1R18 PE=1 SV=1;sp|Q6NYC8-3|PPR18_HUMAN Isoform 3 of Phostensin OS=Homo sapiens OX=9606 GN=PPP1R18;sp|Q6NYC8-2	6	24	24	24	17	18	19	16	18	19	18	18	20	17	18	19	17	18	19	16	18	19	18	18	20	17	18	19	17	18	19	16	18	19	18	18	20	17	18	19	47.1	47.1
Q96KQ7;Q96KQ7-2;A0A0G2JIS2;A2ABF8;A0A0G2JIR1;A2ABF9;A0A0G2JK64;H0Y4K5;A0A0G2JRR0;A0A0G2JRN8;Q96KQ7-3	Q96KQ7;Q96KQ7-2;A0A0G2JIS2;A2ABF8;A0A0G2JIR1;A2ABF9;A0A0G2JK64	3;3;3;2;2;2;2;1;1;1;1	3;3;3;2;2;2;2;1;1;1;1	3;3;3;2;2;2;2;1;1;1;1	Histone-lysine N-methyltransferase EHMT2	EHMT2	sp|Q96KQ7|EHMT2_HUMAN Histone-lysine N-methyltransferase EHMT2 OS=Homo sapiens OX=9606 GN=EHMT2 PE=1 SV=3;sp|Q96KQ7-2|EHMT2_HUMAN Isoform 2 of Histone-lysine N-methyltransferase EHMT2 OS=Homo sapiens OX=9606 GN=EHMT2;tr|A0A0G2JIS2|A0A0G2JIS2_HUMAN Histone-	11	3	3	3	1	0	1	2	3	2	1	1	0	0	0	1	1	0	1	2	3	2	1	1	0	0	0	1	1	0	1	2	3	2	1	1	0	0	0	1	5	5
Q9H633;A0A0G2JJY3;A0A0G2JJ26;A0A140T9R9;A0A0G2JIT5;Q9H633-3;Q9H633-4	Q9H633;A0A0G2JJY3;A0A0G2JJ26;A0A140T9R9;A0A0G2JIT5;Q9H633-3;Q9H633-4	1;1;1;1;1;1;1	1;1;1;1;1;1;1	1;1;1;1;1;1;1	Ribonuclease P protein subunit p21	RPP21	sp|Q9H633|RPP21_HUMAN Ribonuclease P protein subunit p21 OS=Homo sapiens OX=9606 GN=RPP21 PE=1 SV=1;tr|A0A0G2JJY3|A0A0G2JJY3_HUMAN Ribonuclease P protein subunit p21 OS=Homo sapiens OX=9606 GN=RPP21 PE=1 SV=1;tr|A0A0G2JJ26|A0A0G2JJ26_HUMAN Ribonuclease P p	7	1	1	1	0	0	1	1	0	0	0	0	0	0	1	1	0	0	1	1	0	0	0	0	0	0	1	1	0	0	1	1	0	0	0	0	0	0	1	1	14.9	14.9
P0DMV8;A0A0G2JIW1;P0DMV9;P0DMV8-2;V9GZ37	P0DMV8;A0A0G2JIW1;P0DMV9;P0DMV8-2;V9GZ37	27;27;27;23;17	25;25;25;21;16	15;15;15;12;9	Heat shock 70 kDa protein 1A;Heat shock 70 kDa protein 1B	HSPA1A;HSPA1B	sp|P0DMV8|HS71A_HUMAN Heat shock 70 kDa protein 1A OS=Homo sapiens OX=9606 GN=HSPA1A PE=1 SV=1;tr|A0A0G2JIW1|A0A0G2JIW1_HUMAN Heat shock 70 kDa protein 1B OS=Homo sapiens OX=9606 GN=HSPA1B PE=1 SV=1;sp|P0DMV9|HS71B_HUMAN Heat shock 70 kDa protein 1B OS=Hom	5	27	25	15	26	26	27	25	23	24	25	27	23	24	23	24	24	24	25	24	22	23	23	25	21	22	22	22	14	14	15	14	13	13	13	15	12	12	12	13	61.2	58
P28065;A2ACR1;A0A0G2JJA7;P28065-2;A2ACR0;A0A0G2JJQ0;A0A0G2JJ13;A0A0G2JHI2	P28065;A2ACR1;A0A0G2JJA7;P28065-2	4;4;4;4;1;1;1;1	4;4;4;4;1;1;1;1	4;4;4;4;1;1;1;1	Proteasome subunit beta type-9;Proteasome subunit beta type	PSMB9	sp|P28065|PSB9_HUMAN Proteasome subunit beta type-9 OS=Homo sapiens OX=9606 GN=PSMB9 PE=1 SV=2;tr|A2ACR1|A2ACR1_HUMAN Proteasome subunit beta OS=Homo sapiens OX=9606 GN=PSMB9 PE=1 SV=1;tr|A0A0G2JJA7|A0A0G2JJA7_HUMAN Proteasome subunit beta OS=Homo sapiens	8	4	4	4	3	2	3	1	1	0	0	1	1	0	1	0	3	2	3	1	1	0	0	1	1	0	1	0	3	2	3	1	1	0	0	1	1	0	1	0	26	26
O95870;A0A0G2JJD3;O95870-2;A0A0G2JI89;F2Z3H2;F2Z3G6	O95870;A0A0G2JJD3;O95870-2;A0A0G2JI89	13;13;11;7;2;1	13;13;11;7;2;1	13;13;11;7;2;1	Abhydrolase domain-containing protein 16A	ABHD16A	sp|O95870|ABHGA_HUMAN Phosphatidylserine lipase ABHD16A OS=Homo sapiens OX=9606 GN=ABHD16A PE=1 SV=3;tr|A0A0G2JJD3|A0A0G2JJD3_HUMAN Alpha/beta hydrolase domain-containing protein 16A OS=Homo sapiens OX=9606 GN=ABHD16A PE=1 SV=1;sp|O95870-2|ABHGA_HUMAN Isof	6	13	13	13	10	8	8	8	11	10	10	9	11	11	11	10	10	8	8	8	11	10	10	9	11	11	11	10	10	8	8	8	11	10	10	9	11	11	11	10	29.4	29.4
A0A140T9L0;A0A0G2JJL1	A0A140T9L0;A0A0G2JJL1	7;7	1;1	1;1			tr|A0A140T9L0|A0A140T9L0_HUMAN WD repeat-containing protein 46 (Fragment) OS=Homo sapiens OX=9606 GN=WDR46 PE=1 SV=1;tr|A0A0G2JJL1|A0A0G2JJL1_HUMAN WD repeat-containing protein 46 (Fragment) OS=Homo sapiens OX=9606 GN=WDR46 PE=1 SV=1	2	7	1	1	6	5	4	5	4	3	5	5	6	4	5	6	1	1	1	1	1	0	1	1	1	0	1	1	1	1	1	1	1	0	1	1	1	0	1	1	35.4	6.8
P25440;A0A0G2JK44;A0A140T9E9;H0Y6K2;P25440-2;P25440-4;P25440-3;A0A0G2JHN8;A0A0G2JHL0;U3KQA6;A0A140T9F7;A0A140T9V2;A0A140T9I1;H0Y799;A0A140T9X8;E9PIQ3;E9PKQ9	P25440;A0A0G2JK44;A0A140T9E9;H0Y6K2;P25440-2;P25440-4;P25440-3;A0A0G2JHN8;A0A0G2JHL0;U3KQA6;A0A140T9F7;A0A140T9V2;A0A140T9I1	6;6;6;6;6;5;5;3;3;3;3;3;3;2;2;2;1	4;4;4;4;4;3;3;2;2;2;2;2;2;2;2;2;1	4;4;4;4;4;3;3;2;2;2;2;2;2;2;2;2;1	Bromodomain-containing protein 2	BRD2	sp|P25440|BRD2_HUMAN Bromodomain-containing protein 2 OS=Homo sapiens OX=9606 GN=BRD2 PE=1 SV=2;tr|A0A0G2JK44|A0A0G2JK44_HUMAN Bromodomain-containing protein 2 OS=Homo sapiens OX=9606 GN=BRD2 PE=1 SV=1;tr|A0A140T9E9|A0A140T9E9_HUMAN Bromodomain-containing	17	6	4	4	3	5	4	5	4	4	3	4	3	3	4	2	2	3	2	3	2	3	1	2	1	1	2	1	2	3	2	3	2	3	1	2	1	1	2	1	12.2	9.6
Q14160;Q14160-3;A0A0G2JNZ2;A0A0G2JPP5;A0A669KB89;Q14160-2;A0A0G2JMS7;H0YCG0;A0A669KAX5	Q14160;Q14160-3;A0A0G2JNZ2;A0A0G2JPP5;A0A669KB89;Q14160-2;A0A0G2JMS7	47;47;47;47;47;43;43;16;5	47;47;47;47;47;43;43;16;5	41;41;41;41;41;39;39;16;3	Protein scribble homolog	SCRIB	sp|Q14160|SCRIB_HUMAN Protein scribble homolog OS=Homo sapiens OX=9606 GN=SCRIB PE=1 SV=4;sp|Q14160-3|SCRIB_HUMAN Isoform 3 of Protein scribble homolog OS=Homo sapiens OX=9606 GN=SCRIB;tr|A0A0G2JNZ2|A0A0G2JNZ2_HUMAN Protein scribble homolog OS=Homo sapiens	9	47	47	41	37	31	32	32	34	26	30	28	32	35	27	31	37	31	32	32	34	26	30	28	32	35	27	31	33	26	28	28	30	22	26	24	28	31	24	26	44.3	44.3
Q5RJ85;A0A0G2JPQ3;P17693;Q8MH48;P17693-5;P17693-4	Q5RJ85;A0A0G2JPQ3;P17693;Q8MH48;P17693-5	3;3;2;2;2;1	2;2;1;1;1;1	2;2;1;1;1;1	HLA class I histocompatibility antigen, alpha chain G	HLA-G	tr|Q5RJ85|Q5RJ85_HUMAN HLA class I histocompatibility antigen, alpha chain G OS=Homo sapiens OX=9606 GN=HLA-G PE=1 SV=1;tr|A0A0G2JPQ3|A0A0G2JPQ3_HUMAN HLA class I histocompatibility antigen, alpha chain G OS=Homo sapiens OX=9606 GN=HLA-G PE=1 SV=1;sp|P1769	6	3	2	2	2	2	2	2	2	3	2	2	2	2	2	2	1	1	1	1	1	2	1	1	1	1	1	1	1	1	1	1	1	2	1	1	1	1	1	1	9.9	6.1
P0C0L4;A0A140TA49;A0A140TA44;A0A140TA32;A0A0G2JPR0;P0C0L4-2;P0C0L5;F5GXS0;A0A140TA29;A0A0G2JL54	P0C0L4;A0A140TA49;A0A140TA44;A0A140TA32;A0A0G2JPR0;P0C0L4-2;P0C0L5;F5GXS0;A0A140TA29;A0A0G2JL54	10;10;10;10;10;10;9;9;9;9	1;1;1;1;1;1;1;1;1;1	1;1;1;1;1;1;1;1;1;1	Complement C4-A;Complement C4 beta chain;Complement C4-A alpha chain;C4a anaphylatoxin;C4b-A;C4d-A;Complement C4 gamma chain;Complement C4-B;Complement C4 beta chain;Complement C4-B alpha chain;C4a anaphylatoxin;C4b-B;C4d-B;Complement C4 gamma chain	C4A;C4B	sp|P0C0L4|CO4A_HUMAN Complement C4-A OS=Homo sapiens OX=9606 GN=C4A PE=1 SV=2;tr|A0A140TA49|A0A140TA49_HUMAN C4a anaphylatoxin OS=Homo sapiens OX=9606 GN=C4A PE=1 SV=1;tr|A0A140TA44|A0A140TA44_HUMAN C4a anaphylatoxin OS=Homo sapiens OX=9606 GN=C4A PE=1 SV=	10	10	1	1	6	8	8	8	9	9	9	7	10	9	8	7	0	1	0	1	1	1	1	1	1	1	1	1	0	1	0	1	1	1	1	1	1	1	1	1	5.6	1.3
Q12979-2;A0A1C7CYZ0;Q12979-4;A0A0G2JQ41;Q12979;B7Z683;Q12979-3;I3L2P5;I3NI05;I3L1U8;I3L3W0;A0A0G2JRJ1;I3L0R7;A0A0D9SGD7;P11274;H0Y554;I3L379;P11274-2;A0A0G2JSE0	Q12979-2;A0A1C7CYZ0;Q12979-4;A0A0G2JQ41;Q12979;B7Z683	16;16;16;16;16;12;6;5;5;3;3;3;2;1;1;1;1;1;1	16;16;16;16;16;12;6;5;5;3;3;3;2;1;1;1;1;1;1	16;16;16;16;16;12;6;5;5;3;3;3;2;1;1;1;1;1;1	Active breakpoint cluster region-related protein	ABR	sp|Q12979-2|ABR_HUMAN Isoform Short of Active breakpoint cluster region-related protein OS=Homo sapiens OX=9606 GN=ABR;tr|A0A1C7CYZ0|A0A1C7CYZ0_HUMAN Active breakpoint cluster region-related protein OS=Homo sapiens OX=9606 GN=ABR PE=1 SV=1;sp|Q12979-4|ABR_	19	16	16	16	4	6	6	5	4	6	8	11	8	9	6	7	4	6	6	5	4	6	8	11	8	9	6	7	4	6	6	5	4	6	8	11	8	9	6	7	26.2	26.2
Q8NF37;A0A0G2JQ62;A0A0G2JRI7	Q8NF37;A0A0G2JQ62;A0A0G2JRI7	16;16;8	16;16;8	16;16;8	Lysophosphatidylcholine acyltransferase 1	LPCAT1	sp|Q8NF37|PCAT1_HUMAN Lysophosphatidylcholine acyltransferase 1 OS=Homo sapiens OX=9606 GN=LPCAT1 PE=1 SV=2;tr|A0A0G2JQ62|A0A0G2JQ62_HUMAN Lysophosphatidylcholine acyltransferase 1 (Fragment) OS=Homo sapiens OX=9606 GN=LPCAT1 PE=1 SV=1;tr|A0A0G2JRI7|A0A0G2	3	16	16	16	8	12	11	13	13	11	13	11	14	12	13	13	8	12	11	13	13	11	13	11	14	12	13	13	8	12	11	13	13	11	13	11	14	12	13	13	36.9	36.9
Q7Z304;A0A0G2JQ91	Q7Z304;A0A0G2JQ91	5;5	5;5	5;5	MAM domain-containing protein 2	MAMDC2	sp|Q7Z304|MAMC2_HUMAN MAM domain-containing protein 2 OS=Homo sapiens OX=9606 GN=MAMDC2 PE=1 SV=3;tr|A0A0G2JQ91|A0A0G2JQ91_HUMAN MAM domain-containing protein 2 (Fragment) OS=Homo sapiens OX=9606 GN=MAMDC2 PE=1 SV=1	2	5	5	5	3	1	2	0	0	0	0	0	0	0	0	0	3	1	2	0	0	0	0	0	0	0	0	0	3	1	2	0	0	0	0	0	0	0	0	0	10.6	10.6
Q12983;F6RP06;A0A0J9YW18	Q12983;F6RP06;A0A0J9YW18	2;2;2	1;1;1	1;1;1	BCL2/adenovirus E1B 19 kDa protein-interacting protein 3	BNIP3	sp|Q12983|BNIP3_HUMAN BCL2/adenovirus E1B 19 kDa protein-interacting protein 3 OS=Homo sapiens OX=9606 GN=BNIP3 PE=1 SV=3;tr|F6RP06|F6RP06_HUMAN BCL2/adenovirus E1B 19 kDa protein-interacting protein 3 (Fragment) OS=Homo sapiens OX=9606 GN=BNIP3 PE=1 SV=1;	3	2	1	1	2	2	2	1	1	1	1	1	1	1	1	1	1	1	1	1	1	1	1	1	1	1	1	1	1	1	1	1	1	1	1	1	1	1	1	1	8.1	4.2
Q9Y5B0;Q9Y5B0-4;A0A0J9YWB6;A0A0J9YWJ4;K7EJD2;A0A0A0MR03;K7EPW4	Q9Y5B0;Q9Y5B0-4;A0A0J9YWB6;A0A0J9YWJ4;K7EJD2;A0A0A0MR03	6;6;6;5;5;3;1	6;6;6;5;5;3;1	6;6;6;5;5;3;1	RNA polymerase II subunit A C-terminal domain phosphatase	CTDP1	sp|Q9Y5B0|CTDP1_HUMAN RNA polymerase II subunit A C-terminal domain phosphatase OS=Homo sapiens OX=9606 GN=CTDP1 PE=1 SV=3;sp|Q9Y5B0-4|CTDP1_HUMAN Isoform 4 of RNA polymerase II subunit A C-terminal domain phosphatase OS=Homo sapiens OX=9606 GN=CTDP1;tr|A0	7	6	6	6	1	3	2	3	3	1	3	3	4	3	3	3	1	3	2	3	3	1	3	3	4	3	3	3	1	3	2	3	3	1	3	3	4	3	3	3	8.5	8.5
Q9P1Y6;A0A0J9YX88;E9PJ24;B7ZM65;F8WEF5;A0A0J9YYB5;A0A0J9YWD5;Q9P1Y6-2;Q9P1Y6-3	Q9P1Y6;A0A0J9YX88;E9PJ24;B7ZM65;F8WEF5;A0A0J9YYB5;A0A0J9YWD5;Q9P1Y6-2;Q9P1Y6-3	6;6;6;6;6;6;6;6;6	6;6;6;6;6;6;6;6;6	6;6;6;6;6;6;6;6;6	PHD and RING finger domain-containing protein 1	PHRF1	sp|Q9P1Y6|PHRF1_HUMAN PHD and RING finger domain-containing protein 1 OS=Homo sapiens OX=9606 GN=PHRF1 PE=1 SV=3;tr|A0A0J9YX88|A0A0J9YX88_HUMAN PHD and RING finger domain-containing protein 1 OS=Homo sapiens OX=9606 GN=PHRF1 PE=1 SV=1;tr|E9PJ24|E9PJ24_HUMA	9	6	6	6	1	1	1	3	4	1	5	1	4	2	2	3	1	1	1	3	4	1	5	1	4	2	2	3	1	1	1	3	4	1	5	1	4	2	2	3	6.8	6.8
A0A0J9YXF2;Q15165;Q15165-3;Q15165-1;G3XAK4;A0A0J9YXU7;A0A0J9YYJ1;A0A2Q2SAK4;A0A0J9YYF3;A0A0J9YXM1;A0A0J9YYF0	A0A0J9YXF2;Q15165;Q15165-3;Q15165-1;G3XAK4	18;17;16;16;10;5;5;2;2;2;1	18;17;16;16;10;5;5;2;2;2;1	18;17;16;16;10;5;5;2;2;2;1	Serum paraoxonase/arylesterase 2	PON2	tr|A0A0J9YXF2|A0A0J9YXF2_HUMAN Paraoxonase 2, isoform CRA_a OS=Homo sapiens OX=9606 GN=PON2 PE=1 SV=1;sp|Q15165|PON2_HUMAN Serum paraoxonase/arylesterase 2 OS=Homo sapiens OX=9606 GN=PON2 PE=1 SV=4;sp|Q15165-3|PON2_HUMAN Isoform 3 of Serum paraoxonase/aryl	11	18	18	18	16	15	15	14	12	14	16	15	14	13	15	15	16	15	15	14	12	14	16	15	14	13	15	15	16	15	15	14	12	14	16	15	14	13	15	15	85.1	85.1
Q8N129;A0A0J9YYJ0;A0A0J9YXE1	Q8N129;A0A0J9YYJ0	7;7;1	7;7;1	7;7;1	Protein canopy homolog 4	CNPY4	sp|Q8N129|CNPY4_HUMAN Protein canopy homolog 4 OS=Homo sapiens OX=9606 GN=CNPY4 PE=1 SV=1;tr|A0A0J9YYJ0|A0A0J9YYJ0_HUMAN Protein canopy homolog 4 (Fragment) OS=Homo sapiens OX=9606 GN=CNPY4 PE=1 SV=1	3	7	7	7	5	5	5	6	3	6	5	5	4	6	4	3	5	5	5	6	3	6	5	5	4	6	4	3	5	5	5	6	3	6	5	5	4	6	4	3	31.5	31.5
Q9Y519;A0A0J9YYJ3	Q9Y519;A0A0J9YYJ3	1;1	1;1	1;1	Transmembrane protein 184B	TMEM184B	sp|Q9Y519|T184B_HUMAN Transmembrane protein 184B OS=Homo sapiens OX=9606 GN=TMEM184B PE=1 SV=2;tr|A0A0J9YYJ3|A0A0J9YYJ3_HUMAN Transmembrane protein 184B (Fragment) OS=Homo sapiens OX=9606 GN=TMEM184B PE=1 SV=1	2	1	1	1	0	1	1	1	1	1	1	1	1	1	0	0	0	1	1	1	1	1	1	1	1	1	0	0	0	1	1	1	1	1	1	1	1	1	0	0	8.8	8.8
P43243;A0A0R4J2E8;A8MXP9;D6REM6;D6R991;P43243-2;B3KM87;H0Y8T4;D6RBK5;D6R8Z5;D6RIA2;D6RE02;D6RBI2;D6REK4;D6RCM3;A0A1B0GX04;D6RBS2;D6RAY2;D6RAM9;D6R9F3;D6RB45	P43243;A0A0R4J2E8;A8MXP9;D6REM6;D6R991	37;37;36;34;23;17;17;16;4;4;3;3;3;3;3;2;2;2;2;2;2	37;37;36;34;23;17;17;16;4;4;3;3;3;3;3;2;2;2;2;2;2	37;37;36;34;23;17;17;16;4;4;3;3;3;3;3;2;2;2;2;2;2	Matrin-3	MATR3	sp|P43243|MATR3_HUMAN Matrin-3 OS=Homo sapiens OX=9606 GN=MATR3 PE=1 SV=2;tr|A0A0R4J2E8|A0A0R4J2E8_HUMAN Matrin-3 OS=Homo sapiens OX=9606 GN=MATR3 PE=1 SV=1;tr|A8MXP9|A8MXP9_HUMAN Matrin-3 OS=Homo sapiens OX=9606 GN=MATR3 PE=1 SV=1;tr|D6REM6|D6REM6_HUMAN M	21	37	37	37	29	33	32	31	33	30	32	30	29	27	28	34	29	33	32	31	33	30	32	30	29	27	28	34	29	33	32	31	33	30	32	30	29	27	28	34	53	53
Q9NY35;D6RDY1;D6RCR8;D6RDI6;D6RFX6;D6RCE6;D6R9S8;D6RC11;D6RA76;D6RHU6;D6RDP6;D6RIU2;A0A0R4J2F2;Q9NY35-2;H0Y8T9;D6RD48;D6RAZ7;Q9NY35-3;D6RCP3;D6RB31;D6R9K1	Q9NY35;D6RDY1;D6RCR8;D6RDI6;D6RFX6;D6RCE6;D6R9S8;D6RC11;D6RA76;D6RHU6;D6RDP6;D6RIU2;A0A0R4J2F2;Q9NY35-2;H0Y8T9;D6RD48;D6RAZ7	3;3;3;3;3;3;3;3;3;3;3;3;3;3;3;2;2;1;1;1;1	3;3;3;3;3;3;3;3;3;3;3;3;3;3;3;2;2;1;1;1;1	3;3;3;3;3;3;3;3;3;3;3;3;3;3;3;2;2;1;1;1;1	Claudin domain-containing protein 1	CLDND1	sp|Q9NY35|CLDN1_HUMAN Claudin domain-containing protein 1 OS=Homo sapiens OX=9606 GN=CLDND1 PE=1 SV=1;tr|D6RDY1|D6RDY1_HUMAN Claudin domain-containing protein 1 (Fragment) OS=Homo sapiens OX=9606 GN=CLDND1 PE=1 SV=1;tr|D6RCR8|D6RCR8_HUMAN Claudin domain-co	21	3	3	3	3	2	2	1	2	1	1	0	1	1	0	1	3	2	2	1	2	1	1	0	1	1	0	1	3	2	2	1	2	1	1	0	1	1	0	1	14.6	14.6
A0A0R4J2F3;P0DPB6	A0A0R4J2F3;P0DPB6	5;5	5;5	5;5			tr|A0A0R4J2F3|A0A0R4J2F3_HUMAN DNA-directed RNA polymerase I subunit D OS=Homo sapiens OX=9606 GN=POLR1D PE=1 SV=1;sp|P0DPB6|RPAC2_HUMAN DNA-directed RNA polymerases I and III subunit RPAC2 OS=Homo sapiens OX=9606 GN=POLR1D PE=1 SV=1	2	5	5	5	1	0	1	3	1	3	2	3	4	2	3	3	1	0	1	3	1	3	2	3	4	2	3	3	1	0	1	3	1	3	2	3	4	2	3	3	62.1	62.1
Q12894;A0A0R4J2F6;Q12894-2;H7C2Z4;H7C444	Q12894;A0A0R4J2F6;Q12894-2;H7C2Z4;H7C444	2;2;2;1;1	2;2;2;1;1	2;2;2;1;1	Interferon-related developmental regulator 2	IFRD2	sp|Q12894|IFRD2_HUMAN Interferon-related developmental regulator 2 OS=Homo sapiens OX=9606 GN=IFRD2 PE=1 SV=3;tr|A0A0R4J2F6|A0A0R4J2F6_HUMAN Interferon-related developmental regulator 2 OS=Homo sapiens OX=9606 GN=IFRD2 PE=1 SV=1;sp|Q12894-2|IFRD2_HUMAN Iso	5	2	2	2	0	0	0	2	1	1	0	1	1	1	1	1	0	0	0	2	1	1	0	1	1	1	1	1	0	0	0	2	1	1	0	1	1	1	1	1	5.1	5.1
A0A0U1RQK7;O43432;A0A0A0MSA7;O43432-3;O43432-4;O43432-2;B1AN91;B1AN92	A0A0U1RQK7;O43432;A0A0A0MSA7;O43432-3;O43432-4	39;35;35;35;32;3;1;1	35;31;31;31;28;3;1;1	35;31;31;31;28;3;1;1	Eukaryotic translation initiation factor 4 gamma 3	EIF4G3	tr|A0A0U1RQK7|A0A0U1RQK7_HUMAN Eukaryotic translation initiation factor 4 gamma 3 OS=Homo sapiens OX=9606 GN=EIF4G3 PE=1 SV=2;sp|O43432|IF4G3_HUMAN Eukaryotic translation initiation factor 4 gamma 3 OS=Homo sapiens OX=9606 GN=EIF4G3 PE=1 SV=2;tr|A0A0A0MSA7	8	39	35	35	21	21	28	29	22	27	28	31	28	26	30	28	17	17	24	26	19	24	25	27	25	23	27	25	17	17	24	26	19	24	25	27	25	23	27	25	32.4	30
Q6P3W7;A0A0U1RQQ9;F8VSC5;H0YI32;F8VPW3;H0YIK6	Q6P3W7;A0A0U1RQQ9;F8VSC5	17;17;16;1;1;1	17;17;16;1;1;1	17;17;16;1;1;1	SCY1-like protein 2	SCYL2	sp|Q6P3W7|SCYL2_HUMAN SCY1-like protein 2 OS=Homo sapiens OX=9606 GN=SCYL2 PE=1 SV=1;tr|A0A0U1RQQ9|A0A0U1RQQ9_HUMAN SCY1-like protein 2 OS=Homo sapiens OX=9606 GN=SCYL2 PE=1 SV=1;tr|F8VSC5|F8VSC5_HUMAN SCY1-like protein 2 (Fragment) OS=Homo sapiens OX=9606	6	17	17	17	6	7	8	11	7	9	8	8	7	5	6	4	6	7	8	11	7	9	8	8	7	5	6	4	6	7	8	11	7	9	8	8	7	5	6	4	30.4	30.4
Q9HCP0;U3KQA5;A0A0U1RQT7;Q8IXA3;A0A0U1RQY7;U3KQB3;Q9HCP0-2;A0A087WWF5;A0A0U1RR14;A0A0U1RQH9;A0A0U1RQK2;A0A087WXD7;A0A0U1RRH5;A0A0U1RQG9;A0A0U1RQK6	Q9HCP0;U3KQA5;A0A0U1RQT7;Q8IXA3;A0A0U1RQY7;U3KQB3;Q9HCP0-2	9;9;9;9;9;9;9;4;3;2;2;2;1;1;1	3;3;3;3;3;3;3;0;1;0;0;0;0;1;1	2;2;2;2;2;2;2;0;0;0;0;0;0;1;1	Casein kinase I isoform gamma-1	CSNK1G1;hCG_2004507	sp|Q9HCP0|KC1G1_HUMAN Casein kinase I isoform gamma-1 OS=Homo sapiens OX=9606 GN=CSNK1G1 PE=1 SV=1;tr|U3KQA5|U3KQA5_HUMAN Non-specific serine/threonine protein kinase OS=Homo sapiens OX=9606 GN=CSNK1G1 PE=1 SV=2;tr|A0A0U1RQT7|A0A0U1RQT7_HUMAN Non-specific	15	9	3	2	1	2	2	4	5	5	6	3	5	5	6	7	0	0	0	1	1	2	2	1	3	2	3	3	0	0	0	1	1	2	2	1	2	1	2	2	24.4	9
Q9Y2E4;E7EPU2;A0A0U1RQW6;H0Y7Q3;H0Y5A8;Q9Y2E4-2	Q9Y2E4;E7EPU2;A0A0U1RQW6	14;14;14;3;2;2	12;12;12;2;2;1	7;7;7;1;2;1	Disco-interacting protein 2 homolog C	DIP2C	sp|Q9Y2E4|DIP2C_HUMAN Disco-interacting protein 2 homolog C OS=Homo sapiens OX=9606 GN=DIP2C PE=1 SV=2;tr|E7EPU2|E7EPU2_HUMAN Disco-interacting protein 2 homolog C OS=Homo sapiens OX=9606 GN=DIP2C PE=1 SV=2;tr|A0A0U1RQW6|A0A0U1RQW6_HUMAN Disco-interacting	6	14	12	7	4	7	6	2	8	2	1	6	7	4	4	5	3	5	4	2	6	1	0	4	5	3	3	4	3	2	2	1	3	1	0	2	3	2	2	1	11.7	9.3
A0A0U1RR07;A0A0U1RQP0;Q9HCH5-8;Q9HCH5-11;Q9HCH5-7;Q9HCH5;Q9HCH5-14;Q9HCH5-15;Q9HCH5-12;Q9HCH5-6;Q9HCH5-13;A0A0U1RQH1;Q9HCH5-2;Q9HCH5-4;Q9HCH5-9;A0A0U1RRJ3;E9PPL3;E9PS29;E9PQL8	A0A0U1RR07;A0A0U1RQP0;Q9HCH5-8;Q9HCH5-11;Q9HCH5-7;Q9HCH5;Q9HCH5-14;Q9HCH5-15;Q9HCH5-12;Q9HCH5-6;Q9HCH5-13;A0A0U1RQH1;Q9HCH5-2;Q9HCH5-4;Q9HCH5-9	10;9;9;9;9;8;8;8;8;8;8;7;7;7;7;2;1;1;1	10;9;9;9;9;8;8;8;8;8;8;7;7;7;7;2;1;1;1	10;9;9;9;9;8;8;8;8;8;8;7;7;7;7;2;1;1;1	Synaptotagmin-like protein 2	SYTL2	tr|A0A0U1RR07|A0A0U1RR07_HUMAN Synaptotagmin-like protein 2 OS=Homo sapiens OX=9606 GN=SYTL2 PE=1 SV=1;tr|A0A0U1RQP0|A0A0U1RQP0_HUMAN Synaptotagmin-like protein 2 (Fragment) OS=Homo sapiens OX=9606 GN=SYTL2 PE=1 SV=1;sp|Q9HCH5-8|SYTL2_HUMAN Isoform 6 of Sy	19	10	10	10	4	5	8	1	2	2	1	2	2	0	1	2	4	5	8	1	2	2	1	2	2	0	1	2	4	5	8	1	2	2	1	2	2	0	1	2	5.2	5.2
P0C0S8;Q99878;Q9BTM1;Q96KK5;P20671;A0A0U1RR32;A0A0U1RRH7;H0YFX9;Q9BTM1-2;A0A3B3IS11	P0C0S8;Q99878;Q9BTM1;Q96KK5;P20671;A0A0U1RR32;A0A0U1RRH7;H0YFX9;Q9BTM1-2;A0A3B3IS11	10;10;10;10;10;10;10;9;8;6	3;3;3;3;3;3;3;3;3;3	0;0;0;0;0;0;0;0;0;0	Histone H2A type 1;Histone H2A type 1-J;Histone H2A.J;Histone H2A type 1-H;Histone H2A type 1-D;Histone H2A	HIST1H2AG;HIST1H2AJ;H2AFJ;HIST1H2AH;HIST1H2AD	sp|P0C0S8|H2A1_HUMAN Histone H2A type 1 OS=Homo sapiens OX=9606 GN=H2AC11 PE=1 SV=2;sp|Q99878|H2A1J_HUMAN Histone H2A type 1-J OS=Homo sapiens OX=9606 GN=H2AC14 PE=1 SV=3;sp|Q9BTM1|H2AJ_HUMAN Histone H2A.J OS=Homo sapiens OX=9606 GN=H2AJ PE=1 SV=1;sp|Q96KK	10	10	3	0	6	6	6	8	8	9	8	8	7	8	8	8	1	1	1	2	3	3	2	2	2	1	2	2	0	0	0	0	0	0	0	0	0	0	0	0	61.5	25.4
Q9Y2D4;A0A0U1RRB6;J3QT38;Q9Y2D4-2;F8W6R7	Q9Y2D4;A0A0U1RRB6;J3QT38;Q9Y2D4-2	19;19;14;14;1	19;19;14;14;1	18;18;13;13;1	Exocyst complex component 6B	EXOC6B	sp|Q9Y2D4|EXC6B_HUMAN Exocyst complex component 6B OS=Homo sapiens OX=9606 GN=EXOC6B PE=1 SV=3;tr|A0A0U1RRB6|A0A0U1RRB6_HUMAN Exocyst complex component OS=Homo sapiens OX=9606 GN=EXOC6B PE=1 SV=1;tr|J3QT38|J3QT38_HUMAN Exocyst complex component OS=Homo sap	5	19	19	18	5	8	9	10	11	11	13	10	13	9	9	12	5	8	9	10	11	11	13	10	13	9	9	12	5	7	8	10	10	11	12	10	12	9	9	11	30.3	30.3
O94880;O94880-2;B4DG57;A0A0U1RRH6	O94880;O94880-2;B4DG57;A0A0U1RRH6	4;4;4;4	4;4;4;4	4;4;4;4	PHD finger protein 14	PHF14	sp|O94880|PHF14_HUMAN PHD finger protein 14 OS=Homo sapiens OX=9606 GN=PHF14 PE=1 SV=2;sp|O94880-2|PHF14_HUMAN Isoform 2 of PHD finger protein 14 OS=Homo sapiens OX=9606 GN=PHF14;tr|B4DG57|B4DG57_HUMAN PHD finger protein 14 OS=Homo sapiens OX=9606 GN=PHF14	4	4	4	4	1	2	2	0	1	1	0	0	2	0	0	2	1	2	2	0	1	1	0	0	2	0	0	2	1	2	2	0	1	1	0	0	2	0	0	2	5.3	5.3
Q9BPX6;F6XEV2;A0A0U1RRK1;A0A286YF11;Q9BPX6-3;Q9BPX6-2;Q9BPX6-5;Q9BPX6-4;E9PQV6;S4R3V1;S4R3D7;S4R3W3	Q9BPX6;F6XEV2;A0A0U1RRK1;A0A286YF11;Q9BPX6-3;Q9BPX6-2;Q9BPX6-5;Q9BPX6-4;E9PQV6	12;12;12;12;12;9;8;8;6;5;5;3	12;12;12;12;12;9;8;8;6;5;5;3	12;12;12;12;12;9;8;8;6;5;5;3	Calcium uptake protein 1, mitochondrial	MICU1	sp|Q9BPX6|MICU1_HUMAN Calcium uptake protein 1, mitochondrial OS=Homo sapiens OX=9606 GN=MICU1 PE=1 SV=1;tr|F6XEV2|F6XEV2_HUMAN Calcium uptake protein 1, mitochondrial OS=Homo sapiens OX=9606 GN=MICU1 PE=1 SV=2;tr|A0A0U1RRK1|A0A0U1RRK1_HUMAN Calcium uptake	12	12	12	12	6	6	5	7	8	6	9	5	9	5	10	9	6	6	5	7	8	6	9	5	9	5	10	9	6	6	5	7	8	6	9	5	9	5	10	9	31.7	31.7
A0A0U1RRL7	A0A0U1RRL7	2	2	2			sp|A0A0U1RRL7|MMPOS_HUMAN Protein MMP24OS OS=Homo sapiens OX=9606 GN=MMP24OS PE=1 SV=1	1	2	2	2	2	2	2	2	2	2	2	2	2	2	2	2	2	2	2	2	2	2	2	2	2	2	2	2	2	2	2	2	2	2	2	2	2	2	2	2	74.6	74.6
Q8TB22;A0A0U1RRL8;Q8TB22-3;Q8TB22-2	Q8TB22;A0A0U1RRL8;Q8TB22-3;Q8TB22-2	1;1;1;1	1;1;1;1	1;1;1;1	Spermatogenesis-associated protein 20	SPATA20	sp|Q8TB22|SPT20_HUMAN Spermatogenesis-associated protein 20 OS=Homo sapiens OX=9606 GN=SPATA20 PE=2 SV=3;tr|A0A0U1RRL8|A0A0U1RRL8_HUMAN Spermatogenesis-associated protein 20 OS=Homo sapiens OX=9606 GN=SPATA20 PE=1 SV=1;sp|Q8TB22-3|SPT20_HUMAN Isoform 3 of	4	1	1	1	0	0	1	1	0	1	1	0	0	1	1	0	0	0	1	1	0	1	1	0	0	1	1	0	0	0	1	1	0	1	1	0	0	1	1	0	1.9	1.9
Q8WXI9;A0A0U1RRM1;A0A0U1RR30;A0A0U1RRK3;A0A0U1RR34;A0A1B0GW07	Q8WXI9;A0A0U1RRM1;A0A0U1RR30	9;9;6;1;1;1	8;8;5;1;1;1	8;8;5;1;1;1	Transcriptional repressor p66-beta	GATAD2B	sp|Q8WXI9|P66B_HUMAN Transcriptional repressor p66-beta OS=Homo sapiens OX=9606 GN=GATAD2B PE=1 SV=1;tr|A0A0U1RRM1|A0A0U1RRM1_HUMAN Transcriptional repressor p66-beta OS=Homo sapiens OX=9606 GN=GATAD2B PE=1 SV=1;tr|A0A0U1RR30|A0A0U1RR30_HUMAN Transcription	6	9	8	8	6	5	6	6	4	3	6	5	4	3	3	4	6	5	6	5	4	3	6	5	4	3	3	4	6	5	6	5	4	3	6	5	4	3	3	4	23.3	21.4
P26599;A0A0U1RRM4;P26599-2;P26599-3;A0A7I2V621;A6NLN1;A0A7I2V4H6;A0A6Q8PEX4;K7EKJ7;A0A0D9SF20;K7EK45;K7ES59;A0A087WU68;K7ELW5;A0A087WUW5	P26599;A0A0U1RRM4;P26599-2;P26599-3;A0A7I2V621;A6NLN1;A0A7I2V4H6;A0A6Q8PEX4;K7EKJ7	28;28;28;28;26;22;17;17;14;12;8;6;5;4;3	28;28;28;28;26;22;17;17;14;12;8;6;5;4;3	26;26;26;26;24;20;15;15;13;12;7;5;4;3;3	Polypyrimidine tract-binding protein 1	PTBP1	sp|P26599|PTBP1_HUMAN Polypyrimidine tract-binding protein 1 OS=Homo sapiens OX=9606 GN=PTBP1 PE=1 SV=1;tr|A0A0U1RRM4|A0A0U1RRM4_HUMAN Polypyrimidine tract-binding protein 1 OS=Homo sapiens OX=9606 GN=PTBP1 PE=1 SV=1;sp|P26599-2|PTBP1_HUMAN Isoform 2 of Po	15	28	28	26	23	23	21	26	26	26	24	23	26	24	24	22	23	23	21	26	26	26	24	23	26	24	24	22	21	21	19	24	24	24	22	21	24	22	22	20	71.9	71.9
Q8N350;A0A140LJL2;Q8N350-4	Q8N350;A0A140LJL2;Q8N350-4	2;2;1	2;2;1	2;2;1	Protein Dos	DOS	sp|Q8N350|CBARP_HUMAN Voltage-dependent calcium channel beta subunit-associated regulatory protein OS=Homo sapiens OX=9606 GN=CBARP PE=1 SV=3;tr|A0A140LJL2|A0A140LJL2_HUMAN Voltage-dependent calcium channel beta subunit-associated regulatory protein OS=Hom	3	2	2	2	0	0	1	1	0	1	0	1	2	0	1	2	0	0	1	1	0	1	0	1	2	0	1	2	0	0	1	1	0	1	0	1	2	0	1	2	6.4	6.4
O78179;A0A140T912;A0A1W2PRZ0;A0A140T937;A0A140T930;A0A140T9M5;A0A140T9Z4	O78179;A0A140T912;A0A1W2PRZ0;A0A140T937;A0A140T930;A0A140T9M5	16;16;14;14;14;10;6	12;12;10;10;10;7;5	0;0;0;0;0;0;0		HLA-C	tr|O78179|O78179_HUMAN HLA class I histocompatibility antigen, C alpha chain OS=Homo sapiens OX=9606 GN=HLA-C PE=1 SV=1;tr|A0A140T912|A0A140T912_HUMAN HLA class I histocompatibility antigen, C alpha chain OS=Homo sapiens OX=9606 GN=HLA-C PE=1 SV=1;tr|A0A1W	7	16	12	0	15	14	14	13	13	12	13	12	13	10	14	11	11	10	10	9	9	8	9	8	9	7	10	7	0	0	0	0	0	0	0	0	0	0	0	0	56	39.3
Q53Z42;A0A140T9I0;A0A140T9X5;A0A140T913;A0A140T955;A0A140T933;A0A1W2PRT9;A0A1W2PPQ2;A0A140T975;Q9GJ45;A0A1W2PS39;Q5RJ27;A0A140T941;A0A1W2PQS8;A0A140T9Z6;B0UXQ0	Q53Z42;A0A140T9I0;A0A140T9X5;A0A140T913;A0A140T955;A0A140T933;A0A1W2PRT9;A0A1W2PPQ2	24;24;24;24;20;20;20;18;10;10;10;10;8;8;8;8	24;24;24;24;20;20;20;18;10;10;10;10;8;8;8;8	12;12;12;12;8;8;8;8;0;0;0;0;0;0;0;0		HLA-A	tr|Q53Z42|Q53Z42_HUMAN HLA class I antigen OS=Homo sapiens OX=9606 GN=HLA-A PE=1 SV=1;tr|A0A140T9I0|A0A140T9I0_HUMAN HLA class I histocompatibility antigen, A alpha chain (Fragment) OS=Homo sapiens OX=9606 GN=HLA-A PE=1 SV=1;tr|A0A140T9X5|A0A140T9X5_HUMAN	16	24	24	12	23	24	24	21	21	21	20	22	21	20	20	23	23	24	24	21	21	21	20	22	21	20	20	23	11	12	12	10	10	10	9	10	10	10	9	12	65.5	65.5
A0A140T9J9;Q5QT33;A0A140T9B3;A0A140T962;A0A1W2PR11;A0A1W2PRX1;A0A1W2PP77;A0A140T942;A0A140T9E1;A0A140T9L3;A0A140TA05;P01893;A0A140T9Z7;F8W9Z8;A0A140T9W7;D0EV57;A0A140TA12;A0A140T9X6;A0A0G2JPA3;A0A140T8X0;A0A140T9V0;A0A140T9W3;A0A140T939;A0A140T9B7;A0A140T9C2;A0A140T9D9;A0A0G2JH66;P30511;P30511-3	A0A140T9J9;Q5QT33;A0A140T9B3;A0A140T962;A0A1W2PR11;A0A1W2PRX1;A0A1W2PP77;A0A140T942;A0A140T9E1	15;15;13;13;13;10;9;8;8;7;7;6;4;4;3;3;3;3;3;3;3;3;3;3;3;3;3;2;2	1;1;1;1;1;0;0;1;1;1;1;1;1;1;0;0;1;0;0;0;0;0;0;0;0;0;0;0;0	0;0;0;0;0;0;0;0;0;0;0;0;0;0;0;0;0;0;0;0;0;0;0;0;0;0;0;0;0		HLA-C	tr|A0A140T9J9|A0A140T9J9_HUMAN HLA class I histocompatibility antigen, C alpha chain OS=Homo sapiens OX=9606 GN=HLA-C PE=1 SV=1;tr|Q5QT33|Q5QT33_HUMAN HLA class I antigen OS=Homo sapiens OX=9606 GN=HLA-C PE=1 SV=1;tr|A0A140T9B3|A0A140T9B3_HUMAN HLA class I	29	15	1	0	14	13	13	11	12	10	12	10	11	9	13	10	1	1	1	0	1	0	1	0	0	1	1	1	0	0	0	0	0	0	0	0	0	0	0	0	56.5	3.8
Q53YP1;A0A140T9M0;A0A140T9W2;A0A140T9U0;A0A140T9T1;A0A1W2PNZ7;A0A140TA03	Q53YP1;A0A140T9M0;A0A140T9W2;A0A140T9U0;A0A140T9T1;A0A1W2PNZ7	16;16;14;14;11;9;6	6;6;6;6;5;5;1	3;3;3;3;3;2;1		HLA-C	tr|Q53YP1|Q53YP1_HUMAN HLA class I histocompatibility antigen OS=Homo sapiens OX=9606 GN=HLA-C PE=1 SV=1;tr|A0A140T9M0|A0A140T9M0_HUMAN HLA class I histocompatibility antigen, C alpha chain OS=Homo sapiens OX=9606 GN=HLA-C PE=1 SV=1;tr|A0A140T9W2|A0A140T9W	7	16	6	3	15	14	14	13	13	13	12	11	12	11	14	11	6	6	6	6	6	6	5	5	5	5	6	5	3	3	3	3	3	3	2	2	2	2	3	2	50.3	21
Q03518;A0A140T9T7;A0A0S2Z4R8	Q03518;A0A140T9T7	19;19;7	19;19;7	19;19;7	Antigen peptide transporter 1	TAP1	sp|Q03518|TAP1_HUMAN Antigen peptide transporter 1 OS=Homo sapiens OX=9606 GN=TAP1 PE=1 SV=2;tr|A0A140T9T7|A0A140T9T7_HUMAN Antigen peptide transporter 1 OS=Homo sapiens OX=9606 GN=TAP1 PE=1 SV=1	3	19	19	19	12	14	14	13	13	12	12	15	14	15	16	15	12	14	14	13	13	12	12	15	14	15	16	15	12	14	14	13	13	12	12	15	14	15	16	15	45	45
Q5XKP0;A0A140TA86;K7EIR2;A0A140TA84	Q5XKP0;A0A140TA86;K7EIR2;A0A140TA84	4;4;2;2	4;4;2;2	4;4;2;2	Protein QIL1	QIL1;C19orf70	sp|Q5XKP0|MIC13_HUMAN MICOS complex subunit MIC13 OS=Homo sapiens OX=9606 GN=MICOS13 PE=1 SV=1;tr|A0A140TA86|A0A140TA86_HUMAN MICOS complex subunit MIC13 OS=Homo sapiens OX=9606 GN=MICOS13 PE=1 SV=1;tr|K7EIR2|K7EIR2_HUMAN MICOS complex subunit MIC13 OS=Hom	4	4	4	4	4	4	4	4	4	4	3	4	4	4	4	4	4	4	4	4	4	4	3	4	4	4	4	4	4	4	4	4	4	4	3	4	4	4	4	4	68.6	68.6
Q9NNW7;A0A182DWF2;A0A182DWF3;Q9NNW7-2;D3YTF8;A0A096LPD9;E7EWK1;A0A096LPK7;Q9NNW7-3;Q9NNW7-4;A0A096LPH4;A0A096LPB7;A0A096LP96;A0A0U1RQX0;A0A096LNY7	Q9NNW7;A0A182DWF2;A0A182DWF3;Q9NNW7-2;D3YTF8;A0A096LPD9;E7EWK1;A0A096LPK7;Q9NNW7-3	13;13;13;13;12;9;9;9;8;5;4;4;4;4;3	12;12;12;12;11;8;8;8;8;5;4;4;4;4;3	12;12;12;12;11;8;8;8;8;5;4;4;4;4;3	Thioredoxin reductase 2, mitochondrial	TXNRD2	sp|Q9NNW7|TRXR2_HUMAN Thioredoxin reductase 2, mitochondrial OS=Homo sapiens OX=9606 GN=TXNRD2 PE=1 SV=3;tr|A0A182DWF2|A0A182DWF2_HUMAN Thioredoxin-disulfide reductase OS=Homo sapiens OX=9606 GN=TXNRD2 PE=1 SV=1;tr|A0A182DWF3|A0A182DWF3_HUMAN Thioredoxin-d	15	13	12	12	5	8	11	10	10	6	9	6	7	9	9	10	4	7	10	9	9	5	8	5	6	8	8	9	4	7	10	9	9	5	8	5	6	8	8	9	41.2	38.4
Q9C0B1;A0A1B0GTC3;A0A1B0GVH5;A0A1B0GUC3;A0A1B0GV98;A0A1B0GTC5;A0A1B0GU26;A0A1B0GTY1;A0A1B0GTI3;A0A1B0GUY7;Q9C0B1-4;Q9C0B1-2;A0A1B0GTZ8;F8WCB8;Q9C0B1-3	Q9C0B1;A0A1B0GTC3;A0A1B0GVH5;A0A1B0GUC3;A0A1B0GV98;A0A1B0GTC5;A0A1B0GU26;A0A1B0GTY1	11;11;11;10;10;10;10;9;4;3;2;2;1;1;1	11;11;11;10;10;10;10;9;4;3;2;2;1;1;1	10;10;10;9;9;9;9;9;3;2;1;1;0;1;1	Alpha-ketoglutarate-dependent dioxygenase FTO	FTO	sp|Q9C0B1|FTO_HUMAN Alpha-ketoglutarate-dependent dioxygenase FTO OS=Homo sapiens OX=9606 GN=FTO PE=1 SV=3;tr|A0A1B0GTC3|A0A1B0GTC3_HUMAN Alpha-ketoglutarate-dependent dioxygenase FTO OS=Homo sapiens OX=9606 GN=FTO PE=1 SV=1;tr|A0A1B0GVH5|A0A1B0GVH5_HUMAN	15	11	11	10	6	6	6	4	3	5	3	4	3	2	0	3	6	6	6	4	3	5	3	4	3	2	0	3	5	5	5	3	2	4	2	3	2	1	0	3	29.1	29.1
P30566;A0A1B0GTJ7;A0A1B0GWJ0;A0A0A6YY92;P30566-2;A0A096LNY6;A0A1B0GWF8;A0A1B0GTG9;A0A096LNY5;A0A096LPA2;A0A096LNY4;A0A096LP92;A0A096LP72;B4DEP1;A0A096LP76;A0A1W2PRX2;A0A096LNT0;V9GY96	P30566;A0A1B0GTJ7;A0A1B0GWJ0;A0A0A6YY92;P30566-2;A0A096LNY6;A0A1B0GWF8;A0A1B0GTG9;A0A096LNY5	12;12;12;11;10;9;9;8;6;4;3;3;2;2;2;1;1;1	12;12;12;11;10;9;9;8;6;4;3;3;2;2;2;1;1;1	12;12;12;11;10;9;9;8;6;4;3;3;2;2;2;1;1;1	Adenylosuccinate lyase	ADSL	sp|P30566|PUR8_HUMAN Adenylosuccinate lyase OS=Homo sapiens OX=9606 GN=ADSL PE=1 SV=2;tr|A0A1B0GTJ7|A0A1B0GTJ7_HUMAN Adenylosuccinate lyase OS=Homo sapiens OX=9606 GN=ADSL PE=1 SV=1;tr|A0A1B0GWJ0|A0A1B0GWJ0_HUMAN Adenylosuccinate lyase OS=Homo sapiens OX=9	18	12	12	12	7	10	8	10	7	9	10	11	10	9	9	7	7	10	8	10	7	9	10	11	10	9	9	7	7	10	8	10	7	9	10	11	10	9	9	7	43.2	43.2
A0A1B0GTL5;Q9BXF6	A0A1B0GTL5;Q9BXF6	40;28	40;28	40;28	Rab11 family-interacting protein 5	RAB11FIP5	tr|A0A1B0GTL5|A0A1B0GTL5_HUMAN Rab11 family-interacting protein 5 OS=Homo sapiens OX=9606 GN=RAB11FIP5 PE=1 SV=1;sp|Q9BXF6|RFIP5_HUMAN Rab11 family-interacting protein 5 OS=Homo sapiens OX=9606 GN=RAB11FIP5 PE=1 SV=1	2	40	40	40	27	25	27	28	30	31	30	30	32	30	30	31	27	25	27	28	30	31	30	30	32	30	30	31	27	25	27	28	30	31	30	30	32	30	30	31	49.3	49.3
Q13510;E7EMM4;A0A1B0GTZ5;A0A1B0GTM3;A0A1B0GUA4;A0A1B0GW68;Q13510-2;A0A1B0GUH5;A0A1B0GTP7;A0A1B0GUW4;A0A1B0GUE3;Q13510-3;A0A1B0GUG1;A0A1B0GUB3;A0A1B0GVG2;A0A1B0GVJ1;A0A1B0GU06;A0A1B0GU62;A0A1B0GV06;A0A1B0GVE7;A0A1B0GW48;A0A1B0GV95;A0A1B0GVA3;A0A1B0GUJ3;A0A1B0GW66;A0A1B0GVC9;A0A1B0GV88	Q13510;E7EMM4;A0A1B0GTZ5;A0A1B0GTM3;A0A1B0GUA4;A0A1B0GW68;Q13510-2;A0A1B0GUH5;A0A1B0GTP7;A0A1B0GUW4;A0A1B0GUE3;Q13510-3;A0A1B0GUG1;A0A1B0GUB3;A0A1B0GVG2	16;16;16;16;16;16;16;15;13;13;13;12;12;11;11;7;7;7;7;7;7;6;4;4;4;3;2	16;16;16;16;16;16;16;15;13;13;13;12;12;11;11;7;7;7;7;7;7;6;4;4;4;3;2	16;16;16;16;16;16;16;15;13;13;13;12;12;11;11;7;7;7;7;7;7;6;4;4;4;3;2	Acid ceramidase;Acid ceramidase subunit alpha;Acid ceramidase subunit beta	ASAH1	sp|Q13510|ASAH1_HUMAN Acid ceramidase OS=Homo sapiens OX=9606 GN=ASAH1 PE=1 SV=5;tr|E7EMM4|E7EMM4_HUMAN Ceramidase OS=Homo sapiens OX=9606 GN=ASAH1 PE=1 SV=1;tr|A0A1B0GTZ5|A0A1B0GTZ5_HUMAN Ceramidase OS=Homo sapiens OX=9606 GN=ASAH1 PE=1 SV=1;tr|A0A1B0GTM3	27	16	16	16	8	6	8	6	9	7	7	5	6	5	7	6	8	6	8	6	9	7	7	5	6	5	7	6	8	6	8	6	9	7	7	5	6	5	7	6	50.4	50.4
P0DI83;A0A1C7CYW6;A0A1B0GWB1;A0A1B0GTQ2	P0DI83;A0A1C7CYW6;A0A1B0GWB1;A0A1B0GTQ2	1;1;1;1	1;1;1;1	1;1;1;1	Ras-related protein Rab-34, isoform NARR	RAB34	sp|P0DI83|NARR_HUMAN Ras-related protein Rab-34, isoform NARR OS=Homo sapiens OX=9606 GN=RAB34 PE=1 SV=1;tr|A0A1C7CYW6|A0A1C7CYW6_HUMAN Ras-related protein Rab-34, isoform NARR OS=Homo sapiens OX=9606 GN=RAB34 PE=1 SV=1;tr|A0A1B0GWB1|A0A1B0GWB1_HUMAN Ras-r	4	1	1	1	0	0	0	1	0	0	0	0	0	0	0	0	0	0	0	1	0	0	0	0	0	0	0	0	0	0	0	1	0	0	0	0	0	0	0	0	9.1	9.1
Q96L93;Q96L93-5;A0A1B0GTU3;Q96L93-6;Q96L93-4;Q96L93-2	Q96L93;Q96L93-5;A0A1B0GTU3;Q96L93-6;Q96L93-4;Q96L93-2	2;2;2;2;2;2	2;2;2;2;2;2	2;2;2;2;2;2	Kinesin-like protein KIF16B	KIF16B	sp|Q96L93|KI16B_HUMAN Kinesin-like protein KIF16B OS=Homo sapiens OX=9606 GN=KIF16B PE=1 SV=2;sp|Q96L93-5|KI16B_HUMAN Isoform 4 of Kinesin-like protein KIF16B OS=Homo sapiens OX=9606 GN=KIF16B;tr|A0A1B0GTU3|A0A1B0GTU3_HUMAN Kinesin-like protein KIF16B OS=H	6	2	2	2	0	0	0	1	0	0	1	1	1	1	1	0	0	0	0	1	0	0	1	1	1	1	1	0	0	0	0	1	0	0	1	1	1	1	1	0	2.9	2.9
P49023-2;P49023;P49023-3;A0A1B0GTU4;F5GZ78;P49023-4;A0A1B0GU60;F5H836;A0A1B0GV30	P49023-2;P49023;P49023-3;A0A1B0GTU4;F5GZ78;P49023-4	25;25;25;25;24;20;7;4;1	25;25;25;25;24;20;7;4;1	25;25;25;25;24;20;7;4;1	Paxillin	PXN	sp|P49023-2|PAXI_HUMAN Isoform Alpha of Paxillin OS=Homo sapiens OX=9606 GN=PXN;sp|P49023|PAXI_HUMAN Paxillin OS=Homo sapiens OX=9606 GN=PXN PE=1 SV=3;sp|P49023-3|PAXI_HUMAN Isoform Gamma of Paxillin OS=Homo sapiens OX=9606 GN=PXN;tr|A0A1B0GTU4|A0A1B0GTU4_	9	25	25	25	15	16	14	20	21	22	22	23	20	23	22	23	15	16	14	20	21	22	22	23	20	23	22	23	15	16	14	20	21	22	22	23	20	23	22	23	68	68
Q96EK5;A0A6Q8PHL8;A0A1B0GUA3;A0A6Q8PH45;A0A6Q8PGG2;A0A1B0GUH6;A0A6Q8PH08;A0A1B0GTE6;A0A1B0GW21;A0A0D9SFK7;A0A1B0GTX3;A0A1B0GU96;A0A6Q8PHE6;A0A1B0GTE2;A0A1B0GVY9	Q96EK5;A0A6Q8PHL8;A0A1B0GUA3;A0A6Q8PH45;A0A6Q8PGG2	9;9;9;8;7;4;3;3;3;3;3;2;2;2;2	9;9;9;8;7;4;3;3;3;3;3;2;2;2;2	9;9;9;8;7;4;3;3;3;3;3;2;2;2;2	KIF1-binding protein	KIAA1279	sp|Q96EK5|KBP_HUMAN KIF-binding protein OS=Homo sapiens OX=9606 GN=KIFBP PE=1 SV=1;tr|A0A6Q8PHL8|A0A6Q8PHL8_HUMAN KIF-binding protein OS=Homo sapiens OX=9606 GN=KIFBP PE=1 SV=1;tr|A0A1B0GUA3|A0A1B0GUA3_HUMAN KIF-binding protein OS=Homo sapiens OX=9606 GN=K	15	9	9	9	3	5	4	4	3	5	6	4	6	4	3	5	3	5	4	4	3	5	6	4	6	4	3	5	3	5	4	4	3	5	6	4	6	4	3	5	23.5	23.5
Q9Y2H5;Q5VTI5;A0A1B0GUN5;A0A5F9ZH45	Q9Y2H5;Q5VTI5;A0A1B0GUN5	3;3;3;1	3;3;3;1	3;3;3;1	Pleckstrin homology domain-containing family A member 6	PLEKHA6	sp|Q9Y2H5|PKHA6_HUMAN Pleckstrin homology domain-containing family A member 6 OS=Homo sapiens OX=9606 GN=PLEKHA6 PE=1 SV=4;tr|Q5VTI5|Q5VTI5_HUMAN Pleckstrin homology domain-containing family A member 6 OS=Homo sapiens OX=9606 GN=PLEKHA6 PE=1 SV=1;tr|A0A1B0	4	3	3	3	2	2	1	1	0	0	0	1	1	0	0	0	2	2	1	1	0	0	0	1	1	0	0	0	2	2	1	1	0	0	0	1	1	0	0	0	3.8	3.8
Q14156;A0A1B0GUZ7;Q14156-2;Q14156-3;E5RJS1	Q14156;A0A1B0GUZ7;Q14156-2;Q14156-3	18;18;17;16;4	18;18;17;16;4	17;17;16;15;3	Protein EFR3 homolog A	EFR3A	sp|Q14156|EFR3A_HUMAN Protein EFR3 homolog A OS=Homo sapiens OX=9606 GN=EFR3A PE=1 SV=2;tr|A0A1B0GUZ7|A0A1B0GUZ7_HUMAN Protein EFR3 homolog A OS=Homo sapiens OX=9606 GN=EFR3A PE=1 SV=1;sp|Q14156-2|EFR3A_HUMAN Isoform 2 of Protein EFR3 homolog A OS=Homo sap	5	18	18	17	15	14	12	9	13	9	10	8	7	9	9	8	15	14	12	9	13	9	10	8	7	9	9	8	14	14	12	9	13	9	10	8	7	9	9	8	30.3	30.3
O60315;A0A6Q8PH34;U3KQ51;A0A1B0GVV8;A0A1B0GW50;A0JP08;A0A1B0GV02;O60315-2	O60315;A0A6Q8PH34;U3KQ51;A0A1B0GVV8;A0A1B0GW50;A0JP08;A0A1B0GV02;O60315-2	1;1;1;1;1;1;1;1	1;1;1;1;1;1;1;1	1;1;1;1;1;1;1;1	Zinc finger E-box-binding homeobox 2	ZEB2	sp|O60315|ZEB2_HUMAN Zinc finger E-box-binding homeobox 2 OS=Homo sapiens OX=9606 GN=ZEB2 PE=1 SV=1;tr|A0A6Q8PH34|A0A6Q8PH34_HUMAN Zinc finger E-box-binding homeobox 2 OS=Homo sapiens OX=9606 GN=ZEB2 PE=1 SV=1;tr|U3KQ51|U3KQ51_HUMAN Zinc finger E-box-bindi	8	1	1	1	0	0	0	1	0	0	1	0	0	0	0	1	0	0	0	1	0	0	1	0	0	0	0	1	0	0	0	1	0	0	1	0	0	0	0	1	1.2	1.2
Q9H9B1;Q9H9B1-3;A0A1B0GV09;A0A1B0GU48;A0A0C4DGF8;A0A1B0GWF6;Q9H9B1-4;A0A1B0GUD1;A0A1B0GVZ8;A0A1W2PPZ7;A0A1B0GW79;A0A0D9SEQ1;A0A0D9SEP2;A0A0D9SFD7;A0A0D9SER9;A0A0D9SF38;A0A1B0GTP4;A0A0D9SFG7;A0A0D9SER3;A0A0D9SFS4;A0A0D9SFM6;A0A0D9SEY2;A0A0D9SFX4	Q9H9B1;Q9H9B1-3;A0A1B0GV09;A0A1B0GU48;A0A0C4DGF8;A0A1B0GWF6	7;7;7;6;6;4;3;2;2;2;1;1;1;1;1;1;1;1;1;1;1;1;1	7;7;7;6;6;4;3;2;2;2;1;1;1;1;1;1;1;1;1;1;1;1;1	7;7;7;6;6;4;3;2;2;2;1;1;1;1;1;1;1;1;1;1;1;1;1	Histone-lysine N-methyltransferase EHMT1	EHMT1	sp|Q9H9B1|EHMT1_HUMAN Histone-lysine N-methyltransferase EHMT1 OS=Homo sapiens OX=9606 GN=EHMT1 PE=1 SV=4;sp|Q9H9B1-3|EHMT1_HUMAN Isoform 3 of Histone-lysine N-methyltransferase EHMT1 OS=Homo sapiens OX=9606 GN=EHMT1;tr|A0A1B0GV09|A0A1B0GV09_HUMAN Histone-	23	7	7	7	1	4	3	2	3	2	2	1	0	1	2	1	1	4	3	2	3	2	2	1	0	1	2	1	1	4	3	2	3	2	2	1	0	1	2	1	8.9	8.9
Q9NYJ8;A0A1B0GV57;Q9NYJ8-2	Q9NYJ8;A0A1B0GV57;Q9NYJ8-2	1;1;1	1;1;1	1;1;1	TGF-beta-activated kinase 1 and MAP3K7-binding protein 2	TAB2	sp|Q9NYJ8|TAB2_HUMAN TGF-beta-activated kinase 1 and MAP3K7-binding protein 2 OS=Homo sapiens OX=9606 GN=TAB2 PE=1 SV=1;tr|A0A1B0GV57|A0A1B0GV57_HUMAN TGF-beta-activated kinase 1 and MAP3K7-binding protein 2 OS=Homo sapiens OX=9606 GN=TAB2 PE=1 SV=1;sp|Q9N	3	1	1	1	1	0	0	1	0	1	0	1	0	0	0	0	1	0	0	1	0	1	0	1	0	0	0	0	1	0	0	1	0	1	0	1	0	0	0	0	2.2	2.2
A0A1B0GVA5;A0A1B0GV31;Q9BUJ0;A0A1B0GUT4;A0A1B0GTG3;C9IYJ8;F2Z3Q0;A0A1B0GWD9;F8WC59;C9JYZ0	A0A1B0GVA5;A0A1B0GV31	3;2;1;1;1;1;1;1;1;1	3;2;1;1;1;1;1;1;1;1	0;0;0;0;0;0;0;0;0;0			tr|A0A1B0GVA5|A0A1B0GVA5_HUMAN N-acyl-L-amino-acid amidohydrolase (Fragment) OS=Homo sapiens OX=9606 GN=ABHD14A-ACY1 PE=3 SV=1;tr|A0A1B0GV31|A0A1B0GV31_HUMAN N-acyl-L-amino-acid amidohydrolase (Fragment) OS=Homo sapiens OX=9606 GN=ABHD14A-ACY1 PE=3 SV=1	10	3	3	0	1	1	1	1	1	1	1	2	1	2	1	2	1	1	1	1	1	1	1	2	1	2	1	2	0	0	0	0	0	0	0	0	0	0	0	0	14.8	14.8
P07339;F8W787;A0A1B0GVD5;A0A1B0GWE8;A0A1B0GW44;A0A1B0GVP3;A0A1B0GV23;C9JH19;A0A1B0GU92;A0A1B0GU03;H7C469;F8WD96;A0A1B0GVF1	P07339;F8W787;A0A1B0GVD5;A0A1B0GWE8;A0A1B0GW44;A0A1B0GVP3;A0A1B0GV23;C9JH19;A0A1B0GU92;A0A1B0GU03;H7C469	18;18;18;18;17;16;16;16;14;14;13;8;1	18;18;18;18;17;16;16;16;14;14;13;8;1	18;18;18;18;17;16;16;16;14;14;13;8;1	Cathepsin D;Cathepsin D light chain;Cathepsin D heavy chain	CTSD	sp|P07339|CATD_HUMAN Cathepsin D OS=Homo sapiens OX=9606 GN=CTSD PE=1 SV=1;tr|F8W787|F8W787_HUMAN Cathepsin D OS=Homo sapiens OX=9606 GN=CTSD PE=1 SV=2;tr|A0A1B0GVD5|A0A1B0GVD5_HUMAN Cathepsin D OS=Homo sapiens OX=9606 GN=CTSD PE=1 SV=1;tr|A0A1B0GWE8|A0A1B	13	18	18	18	16	18	17	18	18	16	18	18	17	17	18	17	16	18	17	18	18	16	18	18	17	17	18	17	16	18	17	18	18	16	18	18	17	17	18	17	56.8	56.8
P23786;A0A1B0GVF3;A0A1B0GTB8;A0A1B0GWC0;A0A1B0GV75;A0A1B0GTM0;A0A1B0GUD9;A0A1B0GTL9;A0A1B0GUB8	P23786;A0A1B0GVF3;A0A1B0GTB8;A0A1B0GWC0;A0A1B0GV75	24;24;23;23;22;5;2;1;1	24;24;23;23;22;5;2;1;1	24;24;23;23;22;5;2;1;1	Carnitine O-palmitoyltransferase 2, mitochondrial	CPT2	sp|P23786|CPT2_HUMAN Carnitine O-palmitoyltransferase 2, mitochondrial OS=Homo sapiens OX=9606 GN=CPT2 PE=1 SV=2;tr|A0A1B0GVF3|A0A1B0GVF3_HUMAN Carnitine O-palmitoyltransferase 2, mitochondrial OS=Homo sapiens OX=9606 GN=CPT2 PE=1 SV=1;tr|A0A1B0GTB8|A0A1B0	9	24	24	24	15	17	15	18	18	18	20	19	21	19	21	20	15	17	15	18	18	18	20	19	21	19	21	20	15	17	15	18	18	18	20	19	21	19	21	20	52.1	52.1
A0A1B0GW05;Q2PZI1;Q2PZI1-2;H7C3M5;F5H1L7;H7C1I8	A0A1B0GW05;Q2PZI1	11;10;4;3;1;1	11;10;4;3;1;1	10;9;4;3;0;1	Probable C-mannosyltransferase DPY19L1	DPY19L1	tr|A0A1B0GW05|A0A1B0GW05_HUMAN Probable C-mannosyltransferase DPY19L1 OS=Homo sapiens OX=9606 GN=DPY19L1 PE=1 SV=1;sp|Q2PZI1|D19L1_HUMAN Probable C-mannosyltransferase DPY19L1 OS=Homo sapiens OX=9606 GN=DPY19L1 PE=2 SV=1	6	11	11	10	6	8	8	9	7	6	7	7	9	7	6	8	6	8	8	9	7	6	7	7	9	7	6	8	6	7	7	8	7	5	7	7	9	7	6	7	21.8	21.8
Q03426;F5H8H2;A0A1B0GWC2;A0A0B4J236;A0A1B0GWF3;F5H092	Q03426;F5H8H2;A0A1B0GWC2	3;3;3;1;1;1	3;3;3;1;1;1	3;3;3;1;1;1	Mevalonate kinase	MVK	sp|Q03426|KIME_HUMAN Mevalonate kinase OS=Homo sapiens OX=9606 GN=MVK PE=1 SV=1;tr|F5H8H2|F5H8H2_HUMAN Mevalonate kinase OS=Homo sapiens OX=9606 GN=MVK PE=1 SV=1;tr|A0A1B0GWC2|A0A1B0GWC2_HUMAN Mevalonate kinase (Fragment) OS=Homo sapiens OX=9606 GN=MVK PE=	6	3	3	3	1	0	0	0	0	0	1	1	1	2	1	1	1	0	0	0	0	0	1	1	1	2	1	1	1	0	0	0	0	0	1	1	1	2	1	1	11.9	11.9
O75503;A0A1B0GWI2	O75503;A0A1B0GWI2	6;6	6;6	2;2	Ceroid-lipofuscinosis neuronal protein 5	CLN5	sp|O75503|CLN5_HUMAN Ceroid-lipofuscinosis neuronal protein 5 OS=Homo sapiens OX=9606 GN=CLN5 PE=1 SV=2;tr|A0A1B0GWI2|A0A1B0GWI2_HUMAN Ceroid-lipofuscinosis neuronal protein 5 (Fragment) OS=Homo sapiens OX=9606 GN=CLN5 PE=1 SV=1	2	6	6	2	4	5	3	6	5	5	4	4	4	3	4	4	4	5	3	6	5	5	4	4	4	3	4	4	2	2	2	2	2	2	2	2	2	2	2	2	20.7	20.7
Q9H098;C9J6N5;C9JQ40;C9JW51;A0A1C7CYX8;C9J3Q3;X6RET8;C9JP05;C9JYP1;C9J6Y8;F8WCJ2	Q9H098;C9J6N5;C9JQ40;C9JW51;A0A1C7CYX8;C9J3Q3;X6RET8;C9JP05	8;8;8;8;8;7;6;6;3;3;1	8;8;8;8;8;7;6;6;3;3;1	1;1;1;1;1;1;1;1;1;1;1	Protein FAM107B	FAM107B	sp|Q9H098|F107B_HUMAN Protein FAM107B OS=Homo sapiens OX=9606 GN=FAM107B PE=1 SV=1;tr|C9J6N5|C9J6N5_HUMAN Protein FAM107B (Fragment) OS=Homo sapiens OX=9606 GN=FAM107B PE=1 SV=8;tr|C9JQ40|C9JQ40_HUMAN Protein FAM107B (Fragment) OS=Homo sapiens OX=9606 GN=F	11	8	8	1	5	6	6	5	4	3	3	4	5	3	2	3	5	6	6	5	4	3	3	4	5	3	2	3	1	1	1	1	1	1	1	1	1	1	1	1	48.1	48.1
Q16555;A0A1C7CYX9;Q16555-2;E5RFU4	Q16555;A0A1C7CYX9;Q16555-2	28;28;27;4	24;24;24;3	23;23;23;2	Dihydropyrimidinase-related protein 2	DPYSL2	sp|Q16555|DPYL2_HUMAN Dihydropyrimidinase-related protein 2 OS=Homo sapiens OX=9606 GN=DPYSL2 PE=1 SV=1;tr|A0A1C7CYX9|A0A1C7CYX9_HUMAN Dihydropyrimidinase-related protein 2 OS=Homo sapiens OX=9606 GN=DPYSL2 PE=1 SV=1;sp|Q16555-2|DPYL2_HUMAN Isoform 2 of Di	4	28	24	23	25	23	26	26	23	23	22	25	21	21	23	20	21	19	22	22	19	19	18	21	17	17	19	16	20	18	21	21	18	19	17	20	17	16	18	15	72.9	64
Q8TD08;A0A1C7CYZ1;Q8TD08-2;Q8TD08-3	Q8TD08;A0A1C7CYZ1;Q8TD08-2;Q8TD08-3	1;1;1;1	1;1;1;1	1;1;1;1	Mitogen-activated protein kinase 15	MAPK15	sp|Q8TD08|MK15_HUMAN Mitogen-activated protein kinase 15 OS=Homo sapiens OX=9606 GN=MAPK15 PE=1 SV=1;tr|A0A1C7CYZ1|A0A1C7CYZ1_HUMAN Mitogen-activated protein kinase 15 (Fragment) OS=Homo sapiens OX=9606 GN=MAPK15 PE=1 SV=1;sp|Q8TD08-2|MK15_HUMAN Isoform 2	4	1	1	1	1	1	1	1	1	1	1	1	1	1	1	1	1	1	1	1	1	1	1	1	1	1	1	1	1	1	1	1	1	1	1	1	1	1	1	1	1.5	1.5
Q9Y2D2;A0A1W2PRT7;A0A1W2PQ13;A0A1W2PQ60;A0A1W2PNY6;A0A1W2PPH4;A0A1W2PPG9;A0A1W2PPE6;A0A1W2PQH2;A0A1W2PNF0;A0A1W2PSD1;A0A1W2PRN3;A0A1W2PS77;A0A1W2PQL8;A0A1W2PQD6;A0A1W2PR66;A0A1W2PSA9;Q9Y2D2-3;A0A1W2PS45;Q9Y2D2-2;A0A1C7CYW3;A0A1W2PP85;A0A1W2PPW2	Q9Y2D2;A0A1W2PRT7;A0A1W2PQ13;A0A1W2PQ60;A0A1W2PNY6;A0A1W2PPH4;A0A1W2PPG9;A0A1W2PPE6;A0A1W2PQH2;A0A1W2PNF0;A0A1W2PSD1;A0A1W2PRN3;A0A1W2PS77;A0A1W2PQL8;A0A1W2PQD6;A0A1W2PR66;A0A1W2PSA9;Q9Y2D2-3;A0A1W2PS45;Q9Y2D2-2;A0A1C7CYW3;A0A1W2PP85;A0A1W2PPW2	2;2;2;2;2;2;2;2;2;2;2;2;2;2;2;2;2;2;2;2;1;1;1	2;2;2;2;2;2;2;2;2;2;2;2;2;2;2;2;2;2;2;2;1;1;1	2;2;2;2;2;2;2;2;2;2;2;2;2;2;2;2;2;2;2;2;1;1;1	UDP-N-acetylglucosamine transporter	SLC35A3	sp|Q9Y2D2|S35A3_HUMAN UDP-N-acetylglucosamine transporter OS=Homo sapiens OX=9606 GN=SLC35A3 PE=1 SV=1;tr|A0A1W2PRT7|A0A1W2PRT7_HUMAN UDP-N-acetylglucosamine transporter OS=Homo sapiens OX=9606 GN=SLC35A3 PE=1 SV=1;tr|A0A1W2PQ13|A0A1W2PQ13_HUMAN Uncharacte	23	2	2	2	1	1	1	1	1	1	1	1	1	1	1	2	1	1	1	1	1	1	1	1	1	1	1	2	1	1	1	1	1	1	1	1	1	1	1	2	8.9	8.9
Q969N2;A0A1W2PNP0;Q969N2-5;A0A1W2PPS0;A0A1W2PPC3;A0A1W2PP57;Q969N2-4;A0A1W2PP53;A0A1W2PPR6;A0A1W2PPQ7;A0A1W2PQN1;Q969N2-2;A0A1W2PRZ8;Q969N2-6;A0A1W2PR92;A0A1W2PQ52;A0A1W2PP13;Q969N2-3;A0A1W2PRH2;A0A1W2PQY1;A0A1W2PQ29;A0A1W2PPI8;H7C2Y2;A0A1W2PRV7;A0A1W2PNW9;A0A1W2PRG1;A0A1W2PPK4;A0A1W2PSC5;A0A1W2PPU8;A0A1W2PRH8;A0A1W2PP03;A0A1W2PQL3;A0A1W2PP98;A0A1W2PNS2;A0A1W2PR22;B7Z7C5;A0A1W2PNZ5;A0A1W2PR70;A0A…	Q969N2;A0A1W2PNP0;Q969N2-5;A0A1W2PPS0;A0A1W2PPC3;A0A1W2PP57;Q969N2-4;A0A1W2PP53;A0A1W2PPR6;A0A1W2PPQ7;A0A1W2PQN1;Q969N2-2;A0A1W2PRZ8;Q969N2-6;A0A1W2PR92;A0A1W2PQ52;A0A1W2PP13	21;21;21;19;19;19;19;17;16;15;15;15;14;14;12;11;11;10;10;10;9;9;9;8;7;7;7;6;5;5;4;4;4;4;4;4;4;3;3;2;2;2;2;1;1	21;21;21;19;19;19;19;17;16;15;15;15;14;14;12;11;11;10;10;10;9;9;9;8;7;7;7;6;5;5;4;4;4;4;4;4;4;3;3;2;2;2;2;1;1	21;21;21;19;19;19;19;17;16;15;15;15;14;14;12;11;11;10;10;10;9;9;9;8;7;7;7;6;5;5;4;4;4;4;4;4;4;3;3;2;2;2;2;1;1	GPI transamidase component PIG-T	PIGT	sp|Q969N2|PIGT_HUMAN GPI transamidase component PIG-T OS=Homo sapiens OX=9606 GN=PIGT PE=1 SV=1;tr|A0A1W2PNP0|A0A1W2PNP0_HUMAN GPI transamidase component PIG-T (Fragment) OS=Homo sapiens OX=9606 GN=PIGT PE=1 SV=1;sp|Q969N2-5|PIGT_HUMAN Isoform 5 of GPI tra	45	21	21	21	14	17	13	16	14	15	15	14	13	13	13	13	14	17	13	16	14	15	15	14	13	13	13	13	14	17	13	16	14	15	15	14	13	13	13	13	44.5	44.5
Q9Y5U9;A0A1W2PNR9;R4GN61	Q9Y5U9;A0A1W2PNR9	3;3;1	3;3;1	3;3;1	Immediate early response 3-interacting protein 1	IER3IP1	sp|Q9Y5U9|IR3IP_HUMAN Immediate early response 3-interacting protein 1 OS=Homo sapiens OX=9606 GN=IER3IP1 PE=1 SV=1;tr|A0A1W2PNR9|A0A1W2PNR9_HUMAN Immediate early response 3-interacting protein 1 OS=Homo sapiens OX=9606 GN=IER3IP1 PE=1 SV=1	3	3	3	3	2	2	2	3	3	2	3	3	2	2	3	2	2	2	2	3	3	2	3	3	2	2	3	2	2	2	2	3	3	2	3	3	2	2	3	2	64.6	64.6
A0A1W2PNV4;E9PF58;F8WFD3	A0A1W2PNV4;E9PF58	32;16;1	32;16;1	0;0;0		ARPC1A	tr|A0A1W2PNV4|A0A1W2PNV4_HUMAN Uncharacterized protein OS=Homo sapiens OX=9606 PE=3 SV=1;tr|E9PF58|E9PF58_HUMAN Actin-related protein 2/3 complex subunit 1A OS=Homo sapiens OX=9606 GN=ARPC1A PE=1 SV=1	3	32	32	0	23	25	25	23	28	26	27	25	26	26	27	25	23	25	25	23	28	26	27	25	26	26	27	25	0	0	0	0	0	0	0	0	0	0	0	0	63.6	63.6
P42226;A0A494C0T4;A0A1W2PNW1;H0YJH6;P42226-3;P42226-2;G3V5I8;G3V370;G3V5K5;Q5FBW6;G3V2L2;G3V2M3;G3V2H4;G3V568	P42226;A0A494C0T4;A0A1W2PNW1;H0YJH6;P42226-3;P42226-2	8;8;8;8;7;6;2;2;2;1;1;1;1;1	8;8;8;8;7;6;2;2;2;1;1;1;1;1	8;8;8;8;7;6;2;2;2;1;1;1;1;1	Signal transducer and activator of transcription 6	STAT6	sp|P42226|STAT6_HUMAN Signal transducer and activator of transcription 6 OS=Homo sapiens OX=9606 GN=STAT6 PE=1 SV=1;tr|A0A494C0T4|A0A494C0T4_HUMAN Signal transducer and activator of transcription OS=Homo sapiens OX=9606 GN=STAT6 PE=1 SV=1;tr|A0A1W2PNW1|A0A	14	8	8	8	2	4	1	2	2	2	2	5	4	4	3	2	2	4	1	2	2	2	2	5	4	4	3	2	2	4	1	2	2	2	2	5	4	4	3	2	11.1	11.1
Q14108;A0A1W2PPX5;A0A1W2PQR6;A0A1W2PQB7;A0A1W2PS43;A0A1W2PRS1;A0A1W2PRF6;A0A1W2PPU6;Q14108-2;A0A1W2PSE4;D6RDG0;A0A1W2PS70;A0A1W2PNX7	Q14108;A0A1W2PPX5;A0A1W2PQR6;A0A1W2PQB7;A0A1W2PS43;A0A1W2PRS1;A0A1W2PRF6;A0A1W2PPU6;Q14108-2	13;13;13;13;13;12;10;10;9;3;1;1;1	13;13;13;13;13;12;10;10;9;3;1;1;1	13;13;13;13;13;12;10;10;9;3;1;1;1	Lysosome membrane protein 2	SCARB2	sp|Q14108|SCRB2_HUMAN Lysosome membrane protein 2 OS=Homo sapiens OX=9606 GN=SCARB2 PE=1 SV=2;tr|A0A1W2PPX5|A0A1W2PPX5_HUMAN Lysosome membrane protein 2 OS=Homo sapiens OX=9606 GN=SCARB2 PE=1 SV=1;tr|A0A1W2PQR6|A0A1W2PQR6_HUMAN Lysosome membrane protein 2	13	13	13	13	13	12	12	12	12	12	13	13	13	13	12	12	13	12	12	12	12	12	13	13	13	13	12	12	13	12	12	12	12	12	13	13	13	13	12	12	32.4	32.4
P23193;A0A1W2PPZ5;P23193-2;A0A1W2PRL9;E5RIS7;B7Z4S1;Q15560;E5RJ93;A0A0A0MT58;Q15560-2;Q5JRI7	P23193;A0A1W2PPZ5;P23193-2;A0A1W2PRL9	11;11;10;10;4;3;2;2;2;2;1	11;11;10;10;4;3;2;2;2;2;1	11;11;10;10;4;3;2;2;2;2;1	Transcription elongation factor A protein 1	TCEA1	sp|P23193|TCEA1_HUMAN Transcription elongation factor A protein 1 OS=Homo sapiens OX=9606 GN=TCEA1 PE=1 SV=2;tr|A0A1W2PPZ5|A0A1W2PPZ5_HUMAN Transcription elongation factor A protein 1 OS=Homo sapiens OX=9606 GN=TCEA1 PE=1 SV=1;sp|P23193-2|TCEA1_HUMAN Isofo	11	11	11	11	7	7	8	6	7	8	6	5	4	6	5	6	7	7	8	6	7	8	6	5	4	6	5	6	7	7	8	6	7	8	6	5	4	6	5	6	46.5	46.5
A0A1W2PQH3;A0A1W2PQ37;A0A1W2PPY2;E9PCP1	A0A1W2PQH3;A0A1W2PQ37	25;21;2;1	1;1;0;0	1;1;0;0			tr|A0A1W2PQH3|A0A1W2PQH3_HUMAN Malic enzyme OS=Homo sapiens OX=9606 GN=ME2 PE=1 SV=1;tr|A0A1W2PQ37|A0A1W2PQ37_HUMAN Malic enzyme OS=Homo sapiens OX=9606 GN=ME2 PE=1 SV=1	4	25	1	1	16	20	18	21	21	22	23	22	21	23	22	23	0	0	0	0	1	0	0	0	0	0	0	1	0	0	0	0	1	0	0	0	0	0	0	1	73.5	1.3
Q9BWL3;X6R6F3;A0A1W2PQP6;Q9BWL3-3;Q9BWL3-2;A0A1W2PQS0;X6R6S3;Q9BWL3-5;Q9BWL3-4	Q9BWL3;X6R6F3;A0A1W2PQP6;Q9BWL3-3;Q9BWL3-2;A0A1W2PQS0;X6R6S3;Q9BWL3-5;Q9BWL3-4	2;2;2;2;2;1;1;1;1	2;2;2;2;2;1;1;1;1	2;2;2;2;2;1;1;1;1	Uncharacterized protein C1orf43	C1orf43	sp|Q9BWL3|CA043_HUMAN Protein C1orf43 OS=Homo sapiens OX=9606 GN=C1orf43 PE=2 SV=1;tr|X6R6F3|X6R6F3_HUMAN Protein C1orf43 OS=Homo sapiens OX=9606 GN=C1orf43 PE=1 SV=1;tr|A0A1W2PQP6|A0A1W2PQP6_HUMAN Protein C1orf43 OS=Homo sapiens OX=9606 GN=C1orf43 PE=1 SV	9	2	2	2	0	2	1	0	0	1	0	1	0	0	0	0	0	2	1	0	0	1	0	1	0	0	0	0	0	2	1	0	0	1	0	1	0	0	0	0	13.4	13.4
A0A1W2PQS6;A0A2R8Y6L3;F6U211;A0A2R8Y7H1;S4R435;A0A2R8YFH6	A0A1W2PQS6;A0A2R8Y6L3;F6U211;A0A2R8Y7H1;S4R435;A0A2R8YFH6	6;4;4;4;4;4	2;0;0;0;1;0	0;0;0;0;0;0		RPS10;RPS10-NUDT3	tr|A0A1W2PQS6|A0A1W2PQS6_HUMAN RPS10-NUDT3 readthrough OS=Homo sapiens OX=9606 GN=RPS10-NUDT3 PE=3 SV=1;tr|A0A2R8Y6L3|A0A2R8Y6L3_HUMAN RPS10-NUDT3 readthrough (Fragment) OS=Homo sapiens OX=9606 GN=RPS10-NUDT3 PE=3 SV=1;tr|F6U211|F6U211_HUMAN 40S ribosomal	6	6	2	0	5	3	3	5	4	4	5	6	5	6	4	4	1	0	0	1	0	0	1	2	1	2	0	0	0	0	0	0	0	0	0	0	0	0	0	0	26.8	10.3
P52569;A0A1W2PR06;P52569-3;P52569-2	P52569;A0A1W2PR06;P52569-3;P52569-2	3;3;3;2	2;2;2;2	2;2;2;2	Cationic amino acid transporter 2	SLC7A2	sp|P52569|CTR2_HUMAN Cationic amino acid transporter 2 OS=Homo sapiens OX=9606 GN=SLC7A2 PE=1 SV=2;tr|A0A1W2PR06|A0A1W2PR06_HUMAN Cationic amino acid transporter 2 (Fragment) OS=Homo sapiens OX=9606 GN=SLC7A2 PE=1 SV=1;sp|P52569-3|CTR2_HUMAN Isoform 3 of C	4	3	2	2	2	2	2	2	1	0	1	1	1	1	1	0	1	1	1	1	0	0	0	0	0	0	0	0	1	1	1	1	0	0	0	0	0	0	0	0	5.3	3.3
Q8NC96;F5GYH1;A0A1W2PRM0;A0A1W2PRL5;A0A1W2PR09;A0A1W2PNT6;F5H2U7;A0A1W2PRW5;A0A1W2PR27;A0A1W2PPF5;A0A1W2PRQ7;Q8NC96-2	Q8NC96;F5GYH1;A0A1W2PRM0;A0A1W2PRL5;A0A1W2PR09;A0A1W2PNT6	7;7;7;7;7;4;3;2;2;2;2;2	7;7;7;7;7;4;3;2;2;2;2;2	7;7;7;7;7;4;3;2;2;2;2;2	Adaptin ear-binding coat-associated protein 1	NECAP1	sp|Q8NC96|NECP1_HUMAN Adaptin ear-binding coat-associated protein 1 OS=Homo sapiens OX=9606 GN=NECAP1 PE=1 SV=2;tr|F5GYH1|F5GYH1_HUMAN Adaptin ear-binding coat-associated protein 1 (Fragment) OS=Homo sapiens OX=9606 GN=NECAP1 PE=1 SV=2;tr|A0A1W2PRM0|A0A1W2	12	7	7	7	0	2	4	4	3	5	4	5	5	5	4	4	0	2	4	4	3	5	4	5	5	5	4	4	0	2	4	4	3	5	4	5	5	5	4	4	43.3	43.3
A0A1W2PRB8;Q9NVC6;A0A1W2PS27;A0A1W2PNW7;E9PM72;A0A1W2PS69;A0A1W2PRX4;A0A1W2PQ48;A0A1W2PR99;A0A1W2PPP8;A0A1W2PNF3;A0A1W2PQE4;E9PKQ4;Q9H0W9;E9PQS1;E9PPB5;E9PSC3;E9PIP1;E9PLB3;E9PLC5;Q9H0W9-2;A0A087WT99;E9PR95;Q9H0W9-3	A0A1W2PRB8;Q9NVC6;A0A1W2PS27;A0A1W2PNW7;E9PM72;A0A1W2PS69;A0A1W2PRX4;A0A1W2PQ48	5;4;4;4;4;4;3;3;2;2;2;1;1;1;1;1;1;1;1;1;1;1;1;1	5;4;4;4;4;4;3;3;2;2;2;1;1;1;1;1;1;1;1;1;1;1;1;1	5;4;4;4;4;4;3;3;2;2;2;1;1;1;1;1;1;1;1;1;1;1;1;1	Mediator of RNA polymerase II transcription subunit 17	MED17	tr|A0A1W2PRB8|A0A1W2PRB8_HUMAN Cofactor required for Sp1 transcriptional activation subunit 6 OS=Homo sapiens OX=9606 PE=3 SV=1;sp|Q9NVC6|MED17_HUMAN Mediator of RNA polymerase II transcription subunit 17 OS=Homo sapiens OX=9606 GN=MED17 PE=1 SV=2;tr|A0A1W	24	5	5	5	3	1	2	2	4	1	3	2	2	2	2	1	3	1	2	2	4	1	3	2	2	2	2	1	3	1	2	2	4	1	3	2	2	2	2	1	8.1	8.1
Q16637;A0A1W2PRV5;E7EQZ4;Q16637-4;Q16637-2;Q16637-3;B4DP61;H0YBZ9;A0A0G2JRX5;A0A0G2JRY6	Q16637;A0A1W2PRV5;E7EQZ4;Q16637-4;Q16637-2;Q16637-3;B4DP61	5;5;5;5;5;5;3;1;1;1	5;5;5;5;5;5;3;1;1;1	5;5;5;5;5;5;3;1;1;1	Survival motor neuron protein	SMN1;SMN2	sp|Q16637|SMN_HUMAN Survival motor neuron protein OS=Homo sapiens OX=9606 GN=SMN1 PE=1 SV=1;tr|A0A1W2PRV5|A0A1W2PRV5_HUMAN Survival motor neuron protein OS=Homo sapiens OX=9606 GN=SMN2 PE=1 SV=1;tr|E7EQZ4|E7EQZ4_HUMAN Survival motor neuron protein OS=Homo	10	5	5	5	1	1	2	3	3	3	4	2	2	3	3	2	1	1	2	3	3	3	4	2	2	3	3	2	1	1	2	3	3	3	4	2	2	3	3	2	23.1	23.1
Q8NEB9;A0A1W2PS05;A8MYT4;K7ENH3;K7EIV6;K7EKH3;M0R308	Q8NEB9;A0A1W2PS05;A8MYT4	11;11;10;4;4;4;1	11;11;10;4;4;4;1	11;11;10;4;4;4;1	Phosphatidylinositol 3-kinase catalytic subunit type 3;Phosphatidylinositol 3-kinase	PIK3C3	sp|Q8NEB9|PK3C3_HUMAN Phosphatidylinositol 3-kinase catalytic subunit type 3 OS=Homo sapiens OX=9606 GN=PIK3C3 PE=1 SV=1;tr|A0A1W2PS05|A0A1W2PS05_HUMAN Phosphatidylinositol 3-kinase catalytic subunit type 3 OS=Homo sapiens OX=9606 GN=PIK3C3 PE=1 SV=1;tr|A8	7	11	11	11	2	2	1	7	3	4	4	4	4	4	7	3	2	2	1	7	3	4	4	4	4	4	7	3	2	2	1	7	3	4	4	4	4	4	7	3	18.4	18.4
P28715;A0A1W2PS85;R4GMW8;A0A494C0S2;A0A090HNM7;P28715-3;A0A494C113;P28715-2	P28715;A0A1W2PS85;R4GMW8;A0A494C0S2;A0A090HNM7	9;9;9;8;7;3;1;1	9;9;9;8;7;3;1;1	9;9;9;8;7;3;1;1	DNA repair protein complementing XP-G cells	ERCC5;BIVM-ERCC5;ERCC5-201	sp|P28715|ERCC5_HUMAN DNA repair protein complementing XP-G cells OS=Homo sapiens OX=9606 GN=ERCC5 PE=1 SV=3;tr|A0A1W2PS85|A0A1W2PS85_HUMAN BIVM-ERCC5 readthrough OS=Homo sapiens OX=9606 GN=BIVM-ERCC5 PE=1 SV=1;tr|R4GMW8|R4GMW8_HUMAN BIVM-ERCC5 readthrough	8	9	9	9	0	0	2	5	4	4	5	5	5	4	4	4	0	0	2	5	4	4	5	5	5	4	4	4	0	0	2	5	4	4	5	5	5	4	4	4	11.5	11.5
Q99594;A0A1X7SBS4;Q15561;Q15562;A0A0A0MRF3;Q53GI4;Q15561-3;Q15562-2;Q15562-4;H0YGS2;H0YG62;H0YCZ6;H0Y7B0;B5MCM0;Q15561-2;Q15562-3	Q99594;A0A1X7SBS4;Q15561;Q15562;A0A0A0MRF3;Q53GI4;Q15561-3;Q15562-2;Q15562-4;H0YGS2	6;6;4;4;4;4;4;4;4;3;2;1;1;1;1;1	1;1;0;0;0;0;0;0;0;0;0;0;0;0;0;0	1;1;0;0;0;0;0;0;0;0;0;0;0;0;0;0	Transcriptional enhancer factor TEF-5;Transcriptional enhancer factor TEF-3;Transcriptional enhancer factor TEF-4	TEAD3;TEAD4;TEAD2	sp|Q99594|TEAD3_HUMAN Transcriptional enhancer factor TEF-5 OS=Homo sapiens OX=9606 GN=TEAD3 PE=1 SV=2;tr|A0A1X7SBS4|A0A1X7SBS4_HUMAN Transcriptional enhancer factor TEF-5 OS=Homo sapiens OX=9606 GN=TEAD3 PE=1 SV=1;sp|Q15561|TEAD4_HUMAN Transcriptional enh	16	6	1	1	4	6	6	4	6	5	3	5	5	4	5	3	1	1	1	0	1	1	0	1	1	0	1	0	1	1	1	0	1	1	0	1	1	0	1	0	13.8	3.9
Q9P246;Q9P246-2;A0A1X7SBY3;H0Y860;H7C5C6;H7C5A5;Q9P246-3;H7C5K2;R4GN82;R4GMP0;R4GNC5	Q9P246;Q9P246-2;A0A1X7SBY3;H0Y860;H7C5C6;H7C5A5;Q9P246-3;H7C5K2	12;12;12;12;10;10;10;8;2;2;1	11;11;11;11;9;9;9;7;2;2;1	11;11;11;11;9;9;9;7;2;2;1	Stromal interaction molecule 2	STIM2	sp|Q9P246|STIM2_HUMAN Stromal interaction molecule 2 OS=Homo sapiens OX=9606 GN=STIM2 PE=1 SV=2;sp|Q9P246-2|STIM2_HUMAN Isoform 2 of Stromal interaction molecule 2 OS=Homo sapiens OX=9606 GN=STIM2;tr|A0A1X7SBY3|A0A1X7SBY3_HUMAN Stromal interaction molecule	11	12	11	11	2	5	3	6	6	6	8	5	5	3	3	4	1	4	2	6	5	6	7	5	5	3	3	3	1	4	2	6	5	6	7	5	5	3	3	3	26.4	24.3
Q92841;A0A1X7SBZ2;A0A5H1ZRQ2;Q92841-3;Q92841-1;Q92841-2;A0A0U1RQJ0	Q92841;A0A1X7SBZ2;A0A5H1ZRQ2;Q92841-3;Q92841-1;Q92841-2	35;35;35;33;33;33;3	28;28;28;26;26;26;2	28;28;28;26;26;26;2	Probable ATP-dependent RNA helicase DDX17	DDX17	sp|Q92841|DDX17_HUMAN Probable ATP-dependent RNA helicase DDX17 OS=Homo sapiens OX=9606 GN=DDX17 PE=1 SV=2;tr|A0A1X7SBZ2|A0A1X7SBZ2_HUMAN RNA helicase OS=Homo sapiens OX=9606 GN=DDX17 PE=1 SV=1;tr|A0A5H1ZRQ2|A0A5H1ZRQ2_HUMAN RNA helicase OS=Homo sapiens OX	7	35	28	28	31	31	32	31	31	32	31	32	30	31	31	32	24	24	25	24	24	25	24	25	23	24	24	25	24	24	25	24	24	25	24	25	23	24	24	25	54.2	43.5
Q8NHS3;A0A286YFH9;A0A286YFF5;A0A286YEW8;A0A286YF73;A0A286YF51;A0A286YFM2;A0A286YF00;A0A286YFE7;A0A286YEV4;A0A286YFC6;A0A286YFK4;B7Z2B2;A0A286YFI8;A0A286YF45;A0A286YF93;A0A286YFE6;E7ERQ4;A0A286YFF1;A0A286YF72;A0A286YEV9;A0A286YEX1;A0A286YF82;A0A286YEW7;A0A286YFJ5;A0A286YFH3;A0A286YER2	Q8NHS3;A0A286YFH9;A0A286YFF5;A0A286YEW8;A0A286YF73;A0A286YF51;A0A286YFM2;A0A286YF00;A0A286YFE7;A0A286YEV4;A0A286YFC6;A0A286YFK4;B7Z2B2;A0A286YFI8;A0A286YF45;A0A286YF93;A0A286YFE6;E7ERQ4;A0A286YFF1;A0A286YF72;A0A286YEV9;A0A286YEX1;A0A286YF82;A0A286YEW7;A0A286YFJ5;A0A286YFH3;A0A286YER2	2;2;2;2;2;2;2;2;2;2;2;1;1;1;1;1;1;1;1;1;1;1;1;1;1;1;1	2;2;2;2;2;2;2;2;2;2;2;1;1;1;1;1;1;1;1;1;1;1;1;1;1;1;1	2;2;2;2;2;2;2;2;2;2;2;1;1;1;1;1;1;1;1;1;1;1;1;1;1;1;1	Major facilitator superfamily domain-containing protein 8	MFSD8	sp|Q8NHS3|MFSD8_HUMAN Major facilitator superfamily domain-containing protein 8 OS=Homo sapiens OX=9606 GN=MFSD8 PE=1 SV=1;tr|A0A286YFH9|A0A286YFH9_HUMAN Major facilitator superfamily domain-containing protein 8 OS=Homo sapiens OX=9606 GN=MFSD8 PE=1 SV=1;t	27	2	2	2	1	1	1	1	2	1	1	1	1	1	1	1	1	1	1	1	2	1	1	1	1	1	1	1	1	1	1	1	2	1	1	1	1	1	1	1	5.4	5.4
O43175;A0A286YF22;A0A2C9F2M7;A0A286YFA2;A0A286YFL2;A0A286YFM8;A0A286YF78;A0A286YER3;A0A286YFC8;A0A286YFB2;A0A286YF34;A0A286YFF3;A0A286YFE1;A0A286YFK5	O43175;A0A286YF22;A0A2C9F2M7;A0A286YFA2;A0A286YFL2;A0A286YFM8	23;23;20;19;16;12;8;7;7;7;6;4;4;4	23;23;20;19;16;12;8;7;7;7;6;4;4;4	23;23;20;19;16;12;8;7;7;7;6;4;4;4	D-3-phosphoglycerate dehydrogenase	PHGDH	sp|O43175|SERA_HUMAN D-3-phosphoglycerate dehydrogenase OS=Homo sapiens OX=9606 GN=PHGDH PE=1 SV=4;tr|A0A286YF22|A0A286YF22_HUMAN D-3-phosphoglycerate dehydrogenase OS=Homo sapiens OX=9606 GN=PHGDH PE=1 SV=1;tr|A0A2C9F2M7|A0A2C9F2M7_HUMAN D-3-phosphoglycer	14	23	23	23	17	20	20	20	17	18	14	18	18	14	11	12	17	20	20	20	17	18	14	18	18	14	11	12	17	20	20	20	17	18	14	18	18	14	11	12	56.5	56.5
P31350;A0A286YFD6;P31350-2	P31350;A0A286YFD6;P31350-2	8;8;8	8;8;8	6;6;6	Ribonucleoside-diphosphate reductase subunit M2	RRM2	sp|P31350|RIR2_HUMAN Ribonucleoside-diphosphate reductase subunit M2 OS=Homo sapiens OX=9606 GN=RRM2 PE=1 SV=1;tr|A0A286YFD6|A0A286YFD6_HUMAN Ribonucleoside-diphosphate reductase subunit M2 OS=Homo sapiens OX=9606 GN=RRM2 PE=1 SV=1;sp|P31350-2|RIR2_HUMAN I	3	8	8	6	1	1	0	6	6	6	1	3	1	2	1	1	1	1	0	6	6	6	1	3	1	2	1	1	1	1	0	4	4	5	0	1	0	0	0	0	28.5	28.5
P50897;A0A2C9F2P4;A0A286YFF7;Q5T0S4;A0A286YFE3;A0A286YFL8;E9PK48;P50897-2;E9PIA8;A0A286YFL6;E9PSE5	P50897;A0A2C9F2P4;A0A286YFF7;Q5T0S4;A0A286YFE3;A0A286YFL8	9;9;9;8;8;8;4;4;3;2;1	9;9;9;8;8;8;4;4;3;2;1	9;9;9;8;8;8;4;4;3;2;1	Palmitoyl-protein thioesterase 1	PPT1	sp|P50897|PPT1_HUMAN Palmitoyl-protein thioesterase 1 OS=Homo sapiens OX=9606 GN=PPT1 PE=1 SV=1;tr|A0A2C9F2P4|A0A2C9F2P4_HUMAN Palmitoyl-protein hydrolase 1 OS=Homo sapiens OX=9606 GN=PPT1 PE=1 SV=1;tr|A0A286YFF7|A0A286YFF7_HUMAN Palmitoyl-protein hydrolas	11	9	9	9	8	8	7	6	8	7	7	8	8	8	7	8	8	8	7	6	8	7	7	8	8	8	7	8	8	8	7	6	8	7	7	8	8	8	7	8	44.8	44.8
Q7Z3U7;A0A286YFF8;Q7Z3U7-2;Q7Z3U7-6;Q7Z3U7-5;F8VZV1;Q7Z3U7-3;F8VZV6;F8VQS2	Q7Z3U7;A0A286YFF8;Q7Z3U7-2;Q7Z3U7-6;Q7Z3U7-5;F8VZV1	20;20;20;20;20;11;8;1;1	20;20;20;20;20;11;8;1;1	20;20;20;20;20;11;8;1;1	Protein MON2 homolog	MON2	sp|Q7Z3U7|MON2_HUMAN Protein MON2 homolog OS=Homo sapiens OX=9606 GN=MON2 PE=1 SV=3;tr|A0A286YFF8|A0A286YFF8_HUMAN Protein MON2 homolog OS=Homo sapiens OX=9606 GN=MON2 PE=1 SV=1;sp|Q7Z3U7-2|MON2_HUMAN Isoform 2 of Protein MON2 homolog OS=Homo sapiens OX=96	9	20	20	20	5	6	8	14	9	15	6	13	9	10	5	6	5	6	8	14	9	15	6	13	9	10	5	6	5	6	8	14	9	15	6	13	9	10	5	6	16.1	16.1
Q86VX2;A0A2R8Y620;A0A2R8Y7U2;A0A2R8Y600;A0A2R8Y455;Q86VX2-2;V9GY66	Q86VX2;A0A2R8Y620;A0A2R8Y7U2;A0A2R8Y600;A0A2R8Y455;Q86VX2-2	3;3;3;3;3;3;1	3;3;3;3;3;3;1	3;3;3;3;3;3;1	COMM domain-containing protein 7	COMMD7	sp|Q86VX2|COMD7_HUMAN COMM domain-containing protein 7 OS=Homo sapiens OX=9606 GN=COMMD7 PE=1 SV=2;tr|A0A2R8Y620|A0A2R8Y620_HUMAN COMM domain-containing protein OS=Homo sapiens OX=9606 PE=4 SV=1;tr|A0A2R8Y7U2|A0A2R8Y7U2_HUMAN COMM domain-containing protein	7	3	3	3	1	1	1	1	1	2	1	2	1	3	1	1	1	1	1	1	1	2	1	2	1	3	1	1	1	1	1	1	1	2	1	2	1	3	1	1	16	16
Q08722;Q08722-3;A0A2R8Y484;Q08722-2;Q08722-4	Q08722;Q08722-3;A0A2R8Y484;Q08722-2;Q08722-4	3;3;3;3;3	3;3;3;3;3	3;3;3;3;3	Leukocyte surface antigen CD47	CD47	sp|Q08722|CD47_HUMAN Leukocyte surface antigen CD47 OS=Homo sapiens OX=9606 GN=CD47 PE=1 SV=1;sp|Q08722-3|CD47_HUMAN Isoform OA3-305 of Leukocyte surface antigen CD47 OS=Homo sapiens OX=9606 GN=CD47;tr|A0A2R8Y484|A0A2R8Y484_HUMAN Integrin-associated protei	5	3	3	3	3	2	3	3	3	3	3	3	2	3	2	3	3	2	3	3	3	3	3	3	2	3	2	3	3	2	3	3	3	3	3	3	2	3	2	3	8.7	8.7
P56945;A0A2R8Y4C2;P56945-7;A0A2R8Y5C9;P56945-6;P56945-2;P56945-3;P56945-5;A0A2R8Y8C4;P56945-8;A0A2R8YFS8;A0A2R8YFK2;A0A2R8Y596;A0A2R8Y6M6;P56945-4;A0A2R8Y5E4;H3BN62;H3BSY4;H3BQJ7;H3BSB2;H3BVF0	P56945;A0A2R8Y4C2;P56945-7;A0A2R8Y5C9;P56945-6;P56945-2;P56945-3;P56945-5;A0A2R8Y8C4;P56945-8;A0A2R8YFS8;A0A2R8YFK2;A0A2R8Y596;A0A2R8Y6M6;P56945-4;A0A2R8Y5E4	18;18;18;18;18;18;18;18;18;18;18;18;18;18;17;17;4;1;1;1;1	18;18;18;18;18;18;18;18;18;18;18;18;18;18;17;17;4;1;1;1;1	17;17;17;17;17;17;17;17;17;17;17;17;17;17;16;16;4;1;1;1;1	Breast cancer anti-estrogen resistance protein 1	BCAR1	sp|P56945|BCAR1_HUMAN Breast cancer anti-estrogen resistance protein 1 OS=Homo sapiens OX=9606 GN=BCAR1 PE=1 SV=2;tr|A0A2R8Y4C2|A0A2R8Y4C2_HUMAN Breast cancer anti-estrogen resistance protein 1 OS=Homo sapiens OX=9606 GN=BCAR1 PE=1 SV=1;sp|P56945-7|BCAR1_H	21	18	18	17	2	6	5	12	7	12	5	13	4	6	6	4	2	6	5	12	7	12	5	13	4	6	6	4	2	6	5	12	7	11	5	12	4	6	6	3	35.7	35.7
O43556;A0A2R8Y821;A0A2R8Y5M2;A0A2R8Y5R7;A0A2R8Y638;B7Z2R4;A0A2R8Y4P8;A0A2R8Y5X5;A0A2R8Y4E3;A0A2R8Y4X1;A0A2R8YGQ3;O43556-4;A0A2R8Y504;A0A2R8Y6V3;A0A2R8Y5P8;A0A2R8Y5H7;O43556-3;A0A2R8Y5Q3;A0A2R8Y5J6;A0A2R8Y5X0;A0A2R8Y6Y5;A0A2R8Y5J3;A0A2R8Y416;A0A2R8YH84;A0A2R8Y6U6;A0A2R8Y6G8;A0A2R8YE16;A0A2R8Y7J1;A0A2R8Y652;A0A2R8YE48;A0A2R8YFA5;A0A2R8Y2R1;E9PEH6;A0A2R8Y621;A0A2U3TZN7;C9JR67;A0A2R8Y628;A0A2R8YEY2;A…	O43556;A0A2R8Y821;A0A2R8Y5M2;A0A2R8Y5R7;A0A2R8Y638;B7Z2R4;A0A2R8Y4P8;A0A2R8Y5X5;A0A2R8Y4E3;A0A2R8Y4X1;A0A2R8YGQ3;O43556-4;A0A2R8Y504;A0A2R8Y6V3;A0A2R8Y5P8;A0A2R8Y5H7;O43556-3;A0A2R8Y5Q3;A0A2R8Y5J6;A0A2R8Y5X0;A0A2R8Y6Y5;A0A2R8Y5J3;A0A2R8Y416;A0A2R8YH84;A0A2R8Y6U6;A0A2R8Y6G8;A0A2R8YE16;A0A2R8Y7J1;A0A2R8Y652;A0A2R8YE48;A0A2R8YFA5;A0A2R8Y2R1;E9PEH6;A0A2R8Y621;A0A2U3TZN7;C9JR67;A0A2R8Y628;A0A2R8YEY2;A…	9;9;9;9;9;9;9;9;9;9;9;9;9;9;9;9;8;8;8;8;8;8;8;8;8;8;8;8;8;8;8;8;8;8;8;8;8;8;7;7;7;7;7;6;5;3;2;2;1	9;9;9;9;9;9;9;9;9;9;9;9;9;9;9;9;8;8;8;8;8;8;8;8;8;8;8;8;8;8;8;8;8;8;8;8;8;8;7;7;7;7;7;6;5;3;2;2;1	9;9;9;9;9;9;9;9;9;9;9;9;9;9;9;9;8;8;8;8;8;8;8;8;8;8;8;8;8;8;8;8;8;8;8;8;8;8;7;7;7;7;7;6;5;3;2;2;1	Epsilon-sarcoglycan	SGCE	sp|O43556|SGCE_HUMAN Epsilon-sarcoglycan OS=Homo sapiens OX=9606 GN=SGCE PE=1 SV=6;tr|A0A2R8Y821|A0A2R8Y821_HUMAN Epsilon-sarcoglycan OS=Homo sapiens OX=9606 GN=SGCE PE=1 SV=1;tr|A0A2R8Y5M2|A0A2R8Y5M2_HUMAN Epsilon-sarcoglycan OS=Homo sapiens OX=9606 GN=SG	49	9	9	9	7	7	9	2	6	3	0	1	2	0	0	1	7	7	9	2	6	3	0	1	2	0	0	1	7	7	9	2	6	3	0	1	2	0	0	1	34.1	34.1
O75648;A0A2R8Y4R7;A0A2R8Y6L6;O75648-2;O75648-3;A0A2R8YDK3;O75648-4	O75648;A0A2R8Y4R7;A0A2R8Y6L6;O75648-2;O75648-3;A0A2R8YDK3;O75648-4	2;2;2;2;1;1;1	2;2;2;2;1;1;1	2;2;2;2;1;1;1	Mitochondrial tRNA-specific 2-thiouridylase 1	TRMU	sp|O75648|MTU1_HUMAN Mitochondrial tRNA-specific 2-thiouridylase 1 OS=Homo sapiens OX=9606 GN=TRMU PE=1 SV=2;tr|A0A2R8Y4R7|A0A2R8Y4R7_HUMAN Mitochondrial tRNA-specific 2-thiouridylase 1 (Fragment) OS=Homo sapiens OX=9606 GN=TRMU PE=1 SV=1;tr|A0A2R8Y6L6|A0A	7	2	2	2	0	0	0	2	1	0	0	1	1	0	1	0	0	0	0	2	1	0	0	1	1	0	1	0	0	0	0	2	1	0	0	1	1	0	1	0	5.9	5.9
A0A2R8Y4T1;A0A494C067;E9PGF5;Q9HBL0;E9PF55;A0A087WWW7;H0Y4U1;E7ERH1;E7EMG1;Q9HBL0-2;C9JI43;H7C3Z4;C9J8K5;Q63HR2;F8VV64;Q63HR2-5;Q63HR2-2;Q63HR2-6;Q63HR2-4;C9JFT7	A0A2R8Y4T1;A0A494C067;E9PGF5;Q9HBL0;E9PF55;A0A087WWW7;H0Y4U1	55;54;53;52;51;45;29;16;10;9;3;2;2;1;1;1;1;1;1;1	55;54;53;52;51;45;29;16;10;9;3;2;2;1;1;1;1;1;1;1	53;52;52;51;50;44;28;15;10;9;3;2;2;0;0;0;0;0;0;1	Tensin-1	TNS1	tr|A0A2R8Y4T1|A0A2R8Y4T1_HUMAN Tensin-1 OS=Homo sapiens OX=9606 GN=TNS1 PE=1 SV=1;tr|A0A494C067|A0A494C067_HUMAN Tensin-1 (Fragment) OS=Homo sapiens OX=9606 GN=TNS1 PE=1 SV=1;tr|E9PGF5|E9PGF5_HUMAN Tensin-1 OS=Homo sapiens OX=9606 GN=TNS1 PE=1 SV=1;sp|Q9HB	20	55	55	53	43	45	44	47	47	46	40	37	44	35	35	34	43	45	44	47	47	46	40	37	44	35	35	34	41	43	42	45	45	45	38	36	42	34	33	33	51.2	51.2
P15260;A0A2R8YFL3;A0A2R8Y7R1;A0A2R8Y4U4	P15260;A0A2R8YFL3;A0A2R8Y7R1;A0A2R8Y4U4	2;2;2;2	2;2;2;2	2;2;2;2	Interferon gamma receptor 1	IFNGR1	sp|P15260|INGR1_HUMAN Interferon gamma receptor 1 OS=Homo sapiens OX=9606 GN=IFNGR1 PE=1 SV=1;tr|A0A2R8YFL3|A0A2R8YFL3_HUMAN Interferon gamma receptor 1 OS=Homo sapiens OX=9606 GN=IFNGR1 PE=1 SV=1;tr|A0A2R8Y7R1|A0A2R8Y7R1_HUMAN Interferon gamma receptor 1	4	2	2	2	0	1	1	0	0	1	0	0	1	0	0	0	0	1	1	0	0	1	0	0	1	0	0	0	0	1	1	0	0	1	0	0	1	0	0	0	8	8
A0A2R8Y4Y7;Q9UQ90;A0A2R8YFW4;A0A2R8Y7B8;A0A2R8Y726;A0A2U3TZH1;A0A2R8YDQ1;A0A2R8Y3M4;A0A2R8Y7E2;A0A2R8Y6K2;A0A2R8YG79;A0A2R8YFJ7;A0A2R8Y729;A0A2R8Y6E8;A0A2R8Y632;A0A2R8YFF4;A0A2R8Y4M0;Q9UQ90-2;J3KRF6;A0A2R8Y7N2;A0A2R8YGZ0;A0A2R8YEH4;A0A2R8Y4Z7;A0A2R8Y4M8;H3BTR8;A0A2R8Y6Z7;A0A2R8Y4L7;A0A2R8YGV4;A0A2R8Y4L0;A0A2R8Y856;H3BTY6;A0A2R8YFN9;H3BMP1;A0A2R8YFQ9;A0A2R8Y617;A0A087X0F5	A0A2R8Y4Y7;Q9UQ90;A0A2R8YFW4;A0A2R8Y7B8;A0A2R8Y726;A0A2U3TZH1;A0A2R8YDQ1;A0A2R8Y3M4;A0A2R8Y7E2;A0A2R8Y6K2;A0A2R8YG79;A0A2R8YFJ7;A0A2R8Y729;A0A2R8Y6E8;A0A2R8Y632;A0A2R8YFF4;A0A2R8Y4M0;Q9UQ90-2;J3KRF6	12;11;11;11;11;10;10;10;9;7;6;6;6;6;6;6;6;6;6;5;5;4;4;4;3;3;2;2;2;2;2;2;2;1;1;1	12;11;11;11;11;10;10;10;9;7;6;6;6;6;6;6;6;6;6;5;5;4;4;4;3;3;2;2;2;2;2;2;2;1;1;1	12;11;11;11;11;10;10;10;9;7;6;6;6;6;6;6;6;6;6;5;5;4;4;4;3;3;2;2;2;2;2;2;2;1;1;1	Paraplegin	SPG7	tr|A0A2R8Y4Y7|A0A2R8Y4Y7_HUMAN Paraplegin OS=Homo sapiens OX=9606 GN=SPG7 PE=1 SV=1;sp|Q9UQ90|SPG7_HUMAN Paraplegin OS=Homo sapiens OX=9606 GN=SPG7 PE=1 SV=2;tr|A0A2R8YFW4|A0A2R8YFW4_HUMAN Paraplegin OS=Homo sapiens OX=9606 GN=SPG7 PE=1 SV=1;tr|A0A2R8Y7B8|	36	12	12	12	3	3	4	4	6	3	7	8	7	8	7	9	3	3	4	4	6	3	7	8	7	8	7	9	3	3	4	4	6	3	7	8	7	8	7	9	24.4	24.4
A0A2R8Y4Z8;Q9Y3X0;M0QZR0;M0QYB4	A0A2R8Y4Z8;Q9Y3X0	4;3;1;1	4;3;1;1	4;3;1;1	Coiled-coil domain-containing protein 9	CCDC9	tr|A0A2R8Y4Z8|A0A2R8Y4Z8_HUMAN Coiled-coil domain-containing protein 9 OS=Homo sapiens OX=9606 GN=CCDC9 PE=1 SV=1;sp|Q9Y3X0|CCDC9_HUMAN Coiled-coil domain-containing protein 9 OS=Homo sapiens OX=9606 GN=CCDC9 PE=1 SV=1	4	4	4	4	2	1	1	3	1	1	1	2	2	2	2	2	2	1	1	3	1	1	1	2	2	2	2	2	2	1	1	3	1	1	1	2	2	2	2	2	11.9	11.9
A0A2R8Y521;A0A2U3TZM0;A0A2R8YFK9;A0A2R8Y5J0;Q14839;A0A2R8Y425;A0A0C4DGG9;A0A2R8Y212;F5GWX5;Q14839-2;A0A2R8YFD8;A0A2R8YDJ9;A0A2R8YD40;A0A2R8YDW2;A0A2R8Y4X2;A0A2R8Y8C1;A0A2R8Y445;A0A2R8YER1;A0A2R8Y5Z7;A0A2R8Y685;A0A2R8Y7I0;A0A2R8Y8B3;A0A2R8Y7M9;A0A2R8Y5M9;A0A2R8YE38;K7EMY3;F5H6N4;A0A2R8Y6G9;A0A2R8Y7X1;K7EPV1;A0A2R8Y795;K7ESA5;F6T542	A0A2R8Y521;A0A2U3TZM0;A0A2R8YFK9;A0A2R8Y5J0;Q14839;A0A2R8Y425;A0A0C4DGG9;A0A2R8Y212;F5GWX5;Q14839-2;A0A2R8YFD8;A0A2R8YDJ9;A0A2R8YD40;A0A2R8YDW2;A0A2R8Y4X2;A0A2R8Y8C1;A0A2R8Y445;A0A2R8YER1;A0A2R8Y5Z7;A0A2R8Y685	71;71;71;71;70;70;70;70;70;70;68;65;64;57;57;54;54;54;40;37;30;30;30;25;21;14;4;3;2;1;1;1;1	71;71;71;71;70;70;70;70;70;70;68;65;64;57;57;54;54;54;40;37;30;30;30;25;21;14;4;3;2;1;1;1;1	51;51;51;51;50;50;50;50;50;50;48;45;44;38;38;37;37;37;28;26;21;23;22;16;14;0;4;3;2;0;1;0;0	Chromodomain-helicase-DNA-binding protein 4	CHD4	tr|A0A2R8Y521|A0A2R8Y521_HUMAN DNA helicase OS=Homo sapiens OX=9606 GN=CHD4 PE=1 SV=1;tr|A0A2U3TZM0|A0A2U3TZM0_HUMAN DNA helicase OS=Homo sapiens OX=9606 GN=CHD4 PE=1 SV=1;tr|A0A2R8YFK9|A0A2R8YFK9_HUMAN DNA helicase OS=Homo sapiens OX=9606 GN=CHD4 PE=1 SV=	33	71	71	51	43	43	44	48	51	46	45	46	47	39	42	42	43	43	44	48	51	46	45	46	47	39	42	42	30	27	30	34	34	31	31	32	34	26	29	27	50.4	50.4
P35222;A0A2R8Y543;A0A2R8YCH5;A0A2R8Y5A3;A0A2R8Y804;B4DGU4;A0A2R8Y7Z0;A0A2R8Y750;A0A2R8Y5Z1;A0A2R8Y5C3;A0A2R8Y6G0;A0A2R8Y815;A0A2R8YG06;C9IZ65	P35222;A0A2R8Y543;A0A2R8YCH5;A0A2R8Y5A3;A0A2R8Y804;B4DGU4;A0A2R8Y7Z0;A0A2R8Y750;A0A2R8Y5Z1;A0A2R8Y5C3;A0A2R8Y6G0	33;33;33;33;32;32;32;31;31;30;17;8;3;1	33;33;33;33;32;32;32;31;31;30;17;8;3;1	28;28;28;28;27;27;27;26;26;25;13;8;3;1	Catenin beta-1	CTNNB1	sp|P35222|CTNB1_HUMAN Catenin beta-1 OS=Homo sapiens OX=9606 GN=CTNNB1 PE=1 SV=1;tr|A0A2R8Y543|A0A2R8Y543_HUMAN Catenin beta-1 OS=Homo sapiens OX=9606 GN=CTNNB1 PE=1 SV=1;tr|A0A2R8YCH5|A0A2R8YCH5_HUMAN Catenin beta-1 (Fragment) OS=Homo sapiens OX=9606 GN=C	14	33	33	28	30	29	30	29	31	31	27	27	28	26	28	26	30	29	30	29	31	31	27	27	28	26	28	26	25	24	25	25	26	26	23	23	24	22	25	22	67	67
A0A2R8Y566;Q9P260-2;Q9P260;A0A075B785;A0A075B768	A0A2R8Y566;Q9P260-2;Q9P260;A0A075B785	13;13;11;9;2	13;13;11;9;2	13;13;11;9;2	LisH domain and HEAT repeat-containing protein KIAA1468	KIAA1468	tr|A0A2R8Y566|A0A2R8Y566_HUMAN RAB11-binding protein RELCH OS=Homo sapiens OX=9606 GN=RELCH PE=1 SV=1;sp|Q9P260-2|RELCH_HUMAN Isoform 2 of RAB11-binding protein RELCH OS=Homo sapiens OX=9606 GN=RELCH;sp|Q9P260|RELCH_HUMAN RAB11-binding protein RELCH OS=Hom	5	13	13	13	2	1	1	6	1	4	3	10	4	2	5	4	2	1	1	6	1	4	3	10	4	2	5	4	2	1	1	6	1	4	3	10	4	2	5	4	16.7	16.7
P49711;A0A2R8Y595;A0A2R8YFL0;P49711-2;Q8NI51;A0A2R8Y6Z6;A0A2R8Y6C1;V9GY73;Q8NI51-11;Q8NI51-6;Q8NI51-5;Q8NI51-10;Q8NI51-2;Q8NI51-8;Q8NI51-3;Q8NI51-7	P49711;A0A2R8Y595;A0A2R8YFL0;P49711-2	8;8;8;6;1;1;1;1;1;1;1;1;1;1;1;1	8;8;8;6;1;1;1;1;1;1;1;1;1;1;1;1	8;8;8;6;1;1;1;1;1;1;1;1;1;1;1;1	Transcriptional repressor CTCF	CTCF	sp|P49711|CTCF_HUMAN Transcriptional repressor CTCF OS=Homo sapiens OX=9606 GN=CTCF PE=1 SV=1;tr|A0A2R8Y595|A0A2R8Y595_HUMAN Transcriptional repressor CTCF OS=Homo sapiens OX=9606 GN=CTCF PE=1 SV=1;tr|A0A2R8YFL0|A0A2R8YFL0_HUMAN Transcriptional repressor C	16	8	8	8	5	6	4	6	7	6	5	2	4	3	3	6	5	6	4	6	7	6	5	2	4	3	3	6	5	6	4	6	7	6	5	2	4	3	3	6	16.5	16.5
A0A2R8YDM9;A0A2R8Y5A6;H0YH87;A0A5F9ZI57;A0A2R8Y7E6;Q99700-2;A0A5F9ZHX3;A0A5F9ZH85;F8VRK6;A0A2R8YGV1;F8WB05;A0A2R8Y6W7	A0A2R8YDM9;A0A2R8Y5A6;H0YH87;A0A5F9ZI57;A0A2R8Y7E6;Q99700-2;A0A5F9ZHX3	27;27;25;25;25;25;24;12;7;2;2;1	27;27;25;25;25;25;24;12;7;2;2;1	2;2;0;0;0;0;0;0;0;2;0;1	Ataxin-2	ATXN2	tr|A0A2R8YDM9|A0A2R8YDM9_HUMAN Ataxin-2 OS=Homo sapiens OX=9606 GN=ATXN2 PE=1 SV=1;tr|A0A2R8Y5A6|A0A2R8Y5A6_HUMAN Ataxin-2 OS=Homo sapiens OX=9606 GN=ATXN2 PE=1 SV=1;tr|H0YH87|H0YH87_HUMAN Ataxin-2 OS=Homo sapiens OX=9606 GN=ATXN2 PE=1 SV=2;tr|A0A5F9ZI57|A	12	27	27	2	17	18	18	19	20	21	19	20	19	21	18	20	17	18	18	19	20	21	19	20	19	21	18	20	1	1	0	1	1	1	0	1	0	0	0	2	43.4	43.4
Q9Y5P4;A0A2R8Y5H3;A0A2U3TZL3;A0A2R8Y7Q9;A0A2R8YEK8;A0A2R8YE18;A0A2R8Y5S9;A0A2R8Y7C5;Q9Y5P4-2;Q9Y5P4-3;A0A2R8YDX6;A0A2R8YCI0;A0A2R8YFI2;A0A2R8YEA4;A0A2R8YFA1;A0A2R8YE59	Q9Y5P4;A0A2R8Y5H3;A0A2U3TZL3;A0A2R8Y7Q9;A0A2R8YEK8;A0A2R8YE18;A0A2R8Y5S9;A0A2R8Y7C5;Q9Y5P4-2;Q9Y5P4-3;A0A2R8YDX6;A0A2R8YCI0;A0A2R8YFI2;A0A2R8YEA4;A0A2R8YFA1;A0A2R8YE59	2;2;2;2;2;2;2;2;2;2;1;1;1;1;1;1	2;2;2;2;2;2;2;2;2;2;1;1;1;1;1;1	2;2;2;2;2;2;2;2;2;2;1;1;1;1;1;1	Collagen type IV alpha-3-binding protein	COL4A3BP	sp|Q9Y5P4|CERT_HUMAN Ceramide transfer protein OS=Homo sapiens OX=9606 GN=CERT1 PE=1 SV=1;tr|A0A2R8Y5H3|A0A2R8Y5H3_HUMAN Ceramide transfer protein (Fragment) OS=Homo sapiens OX=9606 GN=CERT1 PE=1 SV=1;tr|A0A2U3TZL3|A0A2U3TZL3_HUMAN Ceramide transfer protei	16	2	2	2	0	0	0	0	0	1	1	1	1	1	0	0	0	0	0	0	0	1	1	1	1	1	0	0	0	0	0	0	0	1	1	1	1	1	0	0	3.4	3.4
P49590;A0A2R8Y5P7;A0A2R8Y3N3;P49590-2;A0A2R8Y6I1;D6RB22;D6RJE6;B4DQ67;A0A2R8Y5E8;A0A2R8Y4X6	P49590;A0A2R8Y5P7;A0A2R8Y3N3;P49590-2;A0A2R8Y6I1;D6RB22;D6RJE6;B4DQ67	22;22;21;21;20;17;13;13;8;6	15;15;14;14;13;12;8;8;6;4	15;15;14;14;13;12;8;8;6;4	Probable histidine--tRNA ligase, mitochondrial	HARS2	sp|P49590|SYHM_HUMAN Histidine--tRNA ligase, mitochondrial OS=Homo sapiens OX=9606 GN=HARS2 PE=1 SV=1;tr|A0A2R8Y5P7|A0A2R8Y5P7_HUMAN Histidine--tRNA ligase OS=Homo sapiens OX=9606 GN=HARS2 PE=1 SV=1;tr|A0A2R8Y3N3|A0A2R8Y3N3_HUMAN Histidine--tRNA ligase OS=	10	22	15	15	14	15	13	16	18	13	16	17	18	16	16	16	7	8	6	9	11	7	10	10	11	9	10	9	7	8	6	9	11	7	10	10	11	9	10	9	48.6	36.6
Q8TF72;A0A2R8Y5P9;Q8TF72-2	Q8TF72;A0A2R8Y5P9	28;28;1	28;28;1	28;28;1	Protein Shroom3	SHROOM3	sp|Q8TF72|SHRM3_HUMAN Protein Shroom3 OS=Homo sapiens OX=9606 GN=SHROOM3 PE=1 SV=2;tr|A0A2R8Y5P9|A0A2R8Y5P9_HUMAN Protein Shroom3 OS=Homo sapiens OX=9606 GN=SHROOM3 PE=1 SV=1	3	28	28	28	22	20	23	3	5	5	0	0	0	1	0	0	22	20	23	3	5	5	0	0	0	1	0	0	22	20	23	3	5	5	0	0	0	1	0	0	23.4	23.4
A0A2R8Y626	A0A2R8Y626	4	1	1			tr|A0A2R8Y626|A0A2R8Y626_HUMAN Hexokinase-1 OS=Homo sapiens OX=9606 GN=HK1 PE=1 SV=1	1	4	1	1	3	4	3	3	3	3	3	4	3	2	3	3	0	1	0	0	0	0	0	1	0	0	0	0	0	1	0	0	0	0	0	1	0	0	0	0	46.7	23.9
A0A2R8Y635;Q9H7F0;A0A2R8YDN7;Q9H7F0-2;H7C1U7;C9JAP7	A0A2R8Y635;Q9H7F0;A0A2R8YDN7;Q9H7F0-2	34;33;33;25;6;1	34;33;33;25;6;1	34;33;33;25;6;1	Probable cation-transporting ATPase 13A3	ATP13A3	tr|A0A2R8Y635|A0A2R8Y635_HUMAN Cation-transporting ATPase OS=Homo sapiens OX=9606 GN=ATP13A3 PE=1 SV=2;sp|Q9H7F0|AT133_HUMAN Probable cation-transporting ATPase 13A3 OS=Homo sapiens OX=9606 GN=ATP13A3 PE=1 SV=4;tr|A0A2R8YDN7|A0A2R8YDN7_HUMAN Cation-transpo	6	34	34	34	21	20	19	22	26	24	21	20	24	20	20	21	21	20	19	22	26	24	21	20	24	20	20	21	21	20	19	22	26	24	21	20	24	20	20	21	38.6	38.6
Q9BZX2;A0A2R8Y653;Q9BZX2-2;Q9HA47;Q9HA47-3;Q9HA47-4	Q9BZX2;A0A2R8Y653	9;9;4;1;1;1	9;9;4;1;1;1	9;9;4;1;1;1	Uridine-cytidine kinase 2	UCK2	sp|Q9BZX2|UCK2_HUMAN Uridine-cytidine kinase 2 OS=Homo sapiens OX=9606 GN=UCK2 PE=1 SV=1;tr|A0A2R8Y653|A0A2R8Y653_HUMAN Uridine/cytidine kinase OS=Homo sapiens OX=9606 GN=UCK2 PE=1 SV=1	6	9	9	9	2	3	4	6	5	6	5	5	6	1	3	5	2	3	4	6	5	6	5	5	6	1	3	5	2	3	4	6	5	6	5	5	6	1	3	5	46	46
Q9Y4G8;A0A2R8Y661;A0A2R8YGD3;D6REY8;D6RAK0	Q9Y4G8;A0A2R8Y661;A0A2R8YGD3;D6REY8;D6RAK0	2;2;2;1;1	2;2;2;1;1	0;0;0;0;0	Rap guanine nucleotide exchange factor 2	RAPGEF2	sp|Q9Y4G8|RPGF2_HUMAN Rap guanine nucleotide exchange factor 2 OS=Homo sapiens OX=9606 GN=RAPGEF2 PE=1 SV=1;tr|A0A2R8Y661|A0A2R8Y661_HUMAN Cyclic nucleotide ras GEF OS=Homo sapiens OX=9606 GN=RAPGEF2 PE=1 SV=1;tr|A0A2R8YGD3|A0A2R8YGD3_HUMAN Cyclic nucleoti	5	2	2	0	0	0	0	0	0	0	0	1	1	0	0	0	0	0	0	0	0	0	0	1	1	0	0	0	0	0	0	0	0	0	0	0	0	0	0	0	1.5	1.5
P49815;A0A2R8YDR3;A0A2R8YGD6;A0A2R8Y7C8;A0A2R8Y6C9;P49815-4;P49815-5;P49815-2;P49815-7;P49815-3;H3BMQ0;X5D2U8;A0A2R8YDZ2;A0A2R8Y7X5;P49815-6;A0A2R8Y5F1;A0A2R8YGU4	P49815;A0A2R8YDR3;A0A2R8YGD6;A0A2R8Y7C8;A0A2R8Y6C9;P49815-4;P49815-5;P49815-2;P49815-7;P49815-3;H3BMQ0;X5D2U8;A0A2R8YDZ2;A0A2R8Y7X5;P49815-6;A0A2R8Y5F1;A0A2R8YGU4	3;3;3;3;3;3;2;2;2;2;2;2;2;2;2;2;2	3;3;3;3;3;3;2;2;2;2;2;2;2;2;2;2;2	3;3;3;3;3;3;2;2;2;2;2;2;2;2;2;2;2	Tuberin	TSC2	sp|P49815|TSC2_HUMAN Tuberin OS=Homo sapiens OX=9606 GN=TSC2 PE=1 SV=2;tr|A0A2R8YDR3|A0A2R8YDR3_HUMAN Tuberin (Fragment) OS=Homo sapiens OX=9606 GN=TSC2 PE=1 SV=1;tr|A0A2R8YGD6|A0A2R8YGD6_HUMAN Tuberin OS=Homo sapiens OX=9606 GN=TSC2 PE=1 SV=1;tr|A0A2R8Y7C	17	3	3	3	2	1	2	2	0	3	1	1	2	2	2	1	2	1	2	2	0	3	1	1	2	2	2	1	2	1	2	2	0	3	1	1	2	2	2	1	2.7	2.7
Q8N9M1;A0A2R8Y6U9;Q8N9M1-3;Q8N9M1-2;J3QS80	Q8N9M1;A0A2R8Y6U9;Q8N9M1-3;Q8N9M1-2;J3QS80	2;2;2;2;1	2;2;2;2;1	2;2;2;2;1	Uncharacterized protein C19orf47	C19orf47	sp|Q8N9M1|CS047_HUMAN Uncharacterized protein C19orf47 OS=Homo sapiens OX=9606 GN=C19orf47 PE=1 SV=1;tr|A0A2R8Y6U9|A0A2R8Y6U9_HUMAN Uncharacterized protein C19orf47 (Fragment) OS=Homo sapiens OX=9606 GN=C19orf47 PE=1 SV=1;sp|Q8N9M1-3|CS047_HUMAN Isoform 3	5	2	2	2	1	0	0	0	1	1	2	0	1	1	0	0	1	0	0	0	1	1	2	0	1	1	0	0	1	0	0	0	1	1	2	0	1	1	0	0	7.8	7.8
P19447;A0A2R8Y6W8;H7C309;A0A2R8YES7;A0A2R8Y5L2	P19447;A0A2R8Y6W8	7;7;2;2;2	7;7;2;2;2	6;6;1;1;1	TFIIH basal transcription factor complex helicase XPB subunit	ERCC3	sp|P19447|ERCC3_HUMAN General transcription and DNA repair factor IIH helicase subunit XPB OS=Homo sapiens OX=9606 GN=ERCC3 PE=1 SV=1;tr|A0A2R8Y6W8|A0A2R8Y6W8_HUMAN DNA excision repair protein ERCC-3 OS=Homo sapiens OX=9606 GN=ERCC3 PE=1 SV=1	5	7	7	6	4	3	3	4	2	3	3	3	5	4	4	4	4	3	3	4	2	3	3	3	5	4	4	4	3	2	2	3	2	2	3	3	4	4	3	4	13.7	13.7
Q8TEA8;A0A2R8YCT7;A0A2R8Y6X2;A0A087WZV9	Q8TEA8;A0A2R8YCT7;A0A2R8Y6X2;A0A087WZV9	4;4;4;3	4;4;4;3	4;4;4;3	D-tyrosyl-tRNA(Tyr) deacylase 1;D-tyrosyl-tRNA(Tyr) deacylase	DTD1	sp|Q8TEA8|DTD1_HUMAN D-aminoacyl-tRNA deacylase 1 OS=Homo sapiens OX=9606 GN=DTD1 PE=1 SV=2;tr|A0A2R8YCT7|A0A2R8YCT7_HUMAN D-aminoacyl-tRNA deacylase OS=Homo sapiens OX=9606 GN=DTD1 PE=1 SV=1;tr|A0A2R8Y6X2|A0A2R8Y6X2_HUMAN D-aminoacyl-tRNA deacylase OS=Hom	4	4	4	4	3	2	3	3	4	4	4	3	4	2	3	3	3	2	3	3	4	4	4	3	4	2	3	3	3	2	3	3	4	4	4	3	4	2	3	3	26.3	26.3
Q9P2R7;A0A2R8Y6Y7;Q9P2R7-2;A0A2R8YDQ9;Q5T9Q5;A0A2R8Y5P6;A0A2R8Y6E6;Q5T9Q8;A0A0U1RQF8;A0A0U1RQL1;A0A0U1RRI1;A0A0U1RQU7;A0A2R8Y5P4	Q9P2R7;A0A2R8Y6Y7;Q9P2R7-2;A0A2R8YDQ9;Q5T9Q5	22;22;22;21;16;10;10;7;7;4;4;2;2	22;22;22;21;16;10;10;7;7;4;4;2;2	22;22;22;21;16;10;10;7;7;4;4;2;2	Succinyl-CoA ligase [ADP-forming] subunit beta, mitochondrial	SUCLA2	sp|Q9P2R7|SUCB1_HUMAN Succinate--CoA ligase [ADP-forming] subunit beta, mitochondrial OS=Homo sapiens OX=9606 GN=SUCLA2 PE=1 SV=3;tr|A0A2R8Y6Y7|A0A2R8Y6Y7_HUMAN Succinate--CoA ligase [ADP-forming] subunit beta, mitochondrial OS=Homo sapiens OX=9606 GN=SUCL	13	22	22	22	17	16	18	17	19	16	19	18	19	21	19	20	17	16	18	17	19	16	19	18	19	21	19	20	17	16	18	17	19	16	19	18	19	21	19	20	55.9	55.9
A0A2R8Y793;G5E9R0;A0A6Q8PH58;C9JZR7;C9JTX5;A0A6Q8PGD7	A0A2R8Y793	35;17;17;15;12;4	1;0;0;0;0;0	1;0;0;0;0;0			tr|A0A2R8Y793|A0A2R8Y793_HUMAN Actin, cytoplasmic 1 (Fragment) OS=Homo sapiens OX=9606 GN=ACTB PE=1 SV=1	6	35	1	1	29	31	29	31	29	29	32	32	30	31	31	31	1	1	1	1	1	0	1	1	1	1	1	1	1	1	1	1	1	0	1	1	1	1	1	1	94.2	3.2
532208;532209;532210;532211;532212;532213;532214;532215;532216;532217;532218;532219;532220;532221;532222;532223;532224;532225;532226;532227;532228;532229;532230;532231;532232;532233;532234;532235;532236;532237;532238;532239;532240;532241;532242;532243;532244;532245;532246;532247;532248;532249;532250;532251;532252;532253;532254;532255;532256;532257;532258;532259;532260;532261;532262;532263;532264;…	31188;93562;93675;106232;113429;113533;126439;126538;144209;160175;160246;161646;179860;179877;228099;231120;316816;415685;415703;438818;439047;439075;532577;541206;595703;595813;598444;734293;883487;982590;1046327;1067111;1067287;1207347;1207381	191;192;193;194;195;196;197;198;199;200;201	1;16;44;47;82;137;174;211;253;267;289	-1;-1;-1;-1;-1;-1
Q3V6T2;A0A2R8Y7B1;Q3V6T2-3;Q3V6T2-2;Q3V6T2-4;A0A2R8YCU9;A0A2R8Y820;A0A2R8Y4X4;A0A2R8Y4W8;A0A2R8YG73;Q3V6T2-5;A0A2U3TZV9;A0A2R8Y885;H7C2C6;H0Y470;A0A2R8YGU1;H0Y7U8;A0A2R8Y7D4;A0A2R8YDS8;A0A2R8Y5D7;A0A2R8YG52;A0A2R8Y5R4;A0A2R8YFV1;A0A2R8YD99;A0A2R8Y846;A0A087WXD9;A0A2R8Y4Z5;H0Y7K3;A0A2R8Y7D9;A0A2R8Y6B2;A0A2R8YFK8;A0A2R8YD81	Q3V6T2;A0A2R8Y7B1;Q3V6T2-3;Q3V6T2-2;Q3V6T2-4;A0A2R8YCU9;A0A2R8Y820;A0A2R8Y4X4;A0A2R8Y4W8;A0A2R8YG73;Q3V6T2-5;A0A2U3TZV9;A0A2R8Y885;H7C2C6;H0Y470;A0A2R8YGU1;H0Y7U8;A0A2R8Y7D4;A0A2R8YDS8	6;6;6;6;6;5;5;5;5;5;5;5;4;4;4;3;3;3;3;2;2;1;1;1;1;1;1;1;1;1;1;1	6;6;6;6;6;5;5;5;5;5;5;5;4;4;4;3;3;3;3;2;2;1;1;1;1;1;1;1;1;1;1;1	6;6;6;6;6;5;5;5;5;5;5;5;4;4;4;3;3;3;3;2;2;1;1;1;1;1;1;1;1;1;1;1	Girdin	CCDC88A	sp|Q3V6T2|GRDN_HUMAN Girdin OS=Homo sapiens OX=9606 GN=CCDC88A PE=1 SV=2;tr|A0A2R8Y7B1|A0A2R8Y7B1_HUMAN Girdin OS=Homo sapiens OX=9606 GN=CCDC88A PE=1 SV=1;sp|Q3V6T2-3|GRDN_HUMAN Isoform 3 of Girdin OS=Homo sapiens OX=9606 GN=CCDC88A;sp|Q3V6T2-2|GRDN_HUMAN	32	6	6	6	3	2	2	4	1	3	2	2	1	1	1	1	3	2	2	4	1	3	2	2	1	1	1	1	3	2	2	4	1	3	2	2	1	1	1	1	4.6	4.6
Q13136;A0A2R8Y7R9;Q13136-2;E9PJZ7;A0A1B0GVT3;H0YDW2;E9PPF6;H0YEF9;H0YD72;E9PID5;O75145;O75145-2;H0YIJ4;F8VWR9;R4GNF1;A0A3B3ITS2;R4GN36	Q13136;A0A2R8Y7R9;Q13136-2	20;20;19;7;6;6;3;2;2;2;2;2;2;1;1;1;1	20;20;19;7;6;6;3;2;2;2;2;2;2;1;1;1;1	16;16;15;6;3;4;2;2;2;2;0;0;0;0;0;1;0	Liprin-alpha-1	PPFIA1	sp|Q13136|LIPA1_HUMAN Liprin-alpha-1 OS=Homo sapiens OX=9606 GN=PPFIA1 PE=1 SV=1;tr|A0A2R8Y7R9|A0A2R8Y7R9_HUMAN Liprin-alpha-1 (Fragment) OS=Homo sapiens OX=9606 GN=PPFIA1 PE=1 SV=1;sp|Q13136-2|LIPA1_HUMAN Isoform 2 of Liprin-alpha-1 OS=Homo sapiens OX=960	17	20	20	16	11	11	12	11	12	12	11	7	10	12	10	13	11	11	12	11	12	12	11	7	10	12	10	13	10	10	11	10	10	10	9	7	10	11	9	10	24.5	24.5
P62263;A0A2R8Y811;E5RH77	P62263;A0A2R8Y811;E5RH77	12;12;9	12;12;9	12;12;9	40S ribosomal protein S14	RPS14	sp|P62263|RS14_HUMAN 40S ribosomal protein S14 OS=Homo sapiens OX=9606 GN=RPS14 PE=1 SV=3;tr|A0A2R8Y811|A0A2R8Y811_HUMAN 40S ribosomal protein S14 (Fragment) OS=Homo sapiens OX=9606 GN=RPS14 PE=1 SV=1;tr|E5RH77|E5RH77_HUMAN 40S ribosomal protein S14 OS=Hom	3	12	12	12	11	11	11	11	11	11	11	11	11	12	11	12	11	11	11	11	11	11	11	11	11	12	11	12	11	11	11	11	11	11	11	11	11	12	11	12	70.2	70.2
Q9HCK8;Q9HCK8-2;A0A2R8Y840;H0YJG4;A0A2R8YFT4;A0A2R8Y808;A0A2R8Y4P3	Q9HCK8;Q9HCK8-2;A0A2R8Y840;H0YJG4	7;7;7;5;2;2;2	6;6;6;4;2;2;2	3;3;3;1;2;2;2	Chromodomain-helicase-DNA-binding protein 8	CHD8	sp|Q9HCK8|CHD8_HUMAN Chromodomain-helicase-DNA-binding protein 8 OS=Homo sapiens OX=9606 GN=CHD8 PE=1 SV=5;sp|Q9HCK8-2|CHD8_HUMAN Isoform 2 of Chromodomain-helicase-DNA-binding protein 8 OS=Homo sapiens OX=9606 GN=CHD8;tr|A0A2R8Y840|A0A2R8Y840_HUMAN DNA he	7	7	6	3	0	1	1	6	4	5	2	3	2	2	2	1	0	0	1	5	3	4	1	2	1	1	1	0	0	0	1	3	1	2	1	2	1	1	1	0	3.2	2.8
P62847;E7ETK0;A0A2R8Y849;A0A2R8YD14;P62847-2;P62847-3;P62847-4;A0A2R8Y8A0	P62847;E7ETK0;A0A2R8Y849;A0A2R8YD14;P62847-2;P62847-3;P62847-4	5;5;5;5;5;5;5;2	5;5;5;5;5;5;5;2	5;5;5;5;5;5;5;2	40S ribosomal protein S24	RPS24	sp|P62847|RS24_HUMAN 40S ribosomal protein S24 OS=Homo sapiens OX=9606 GN=RPS24 PE=1 SV=1;tr|E7ETK0|E7ETK0_HUMAN 40S ribosomal protein S24 OS=Homo sapiens OX=9606 GN=RPS24 PE=1 SV=1;tr|A0A2R8Y849|A0A2R8Y849_HUMAN 40S ribosomal protein S24 OS=Homo sapiens O	8	5	5	5	5	5	5	5	5	5	5	5	5	5	5	5	5	5	5	5	5	5	5	5	5	5	5	5	5	5	5	5	5	5	5	5	5	5	5	5	35.3	35.3
A0A2R8Y852;P39880-3;P39880;A0A2R8YDI1;P39880-5;P39880-2;P39880-6;P39880-4;A0A2R8Y8D0	A0A2R8Y852;P39880-3;P39880;A0A2R8YDI1;P39880-5;P39880-2;P39880-6;P39880-4	14;14;13;13;13;13;12;12;1	2;2;2;1;2;2;1;1;0	2;2;2;1;2;2;1;1;0	Homeobox protein cut-like 1	CUX1	tr|A0A2R8Y852|A0A2R8Y852_HUMAN Homeobox protein cut-like OS=Homo sapiens OX=9606 GN=CUX1 PE=1 SV=1;sp|P39880-3|CUX1_HUMAN Isoform 3 of Homeobox protein cut-like 1 OS=Homo sapiens OX=9606 GN=CUX1;sp|P39880|CUX1_HUMAN Homeobox protein cut-like 1 OS=Homo sapi	9	14	2	2	11	10	10	8	11	8	11	7	10	6	7	10	1	0	1	0	0	0	1	0	0	0	0	0	1	0	1	0	0	0	1	0	0	0	0	0	12	1.8
Q969G3;Q969G3-2;A0A2R8Y855;A0A2U3TZQ7;Q969G3-4;Q969G3-3;Q969G3-5;Q969G3-6;B4DGM3;A0A2R8Y4T4;A0A2R8Y7I9;J3QKS7;A0A2R8Y765;A0A2R8Y7U4;A0A2R8YES3;J3QR61;J3QKX6;A0A2R8YD78;J3KT85;A0A2R8YFC8;A0A2R8YEB8;J3QL66;A0A2R8YDQ4	Q969G3;Q969G3-2;A0A2R8Y855;A0A2U3TZQ7;Q969G3-4;Q969G3-3;Q969G3-5;Q969G3-6;B4DGM3;A0A2R8Y4T4;A0A2R8Y7I9;J3QKS7;A0A2R8Y765;A0A2R8Y7U4;A0A2R8YES3;J3QR61	12;12;12;11;11;11;11;11;11;11;11;11;11;11;10;10;5;5;5;2;2;1;1	12;12;12;11;11;11;11;11;11;11;11;11;11;11;10;10;5;5;5;2;2;1;1	12;12;12;11;11;11;11;11;11;11;11;11;11;11;10;10;5;5;5;2;2;1;1	SWI/SNF-related matrix-associated actin-dependent regulator of chromatin subfamily E member 1	SMARCE1	sp|Q969G3|SMCE1_HUMAN SWI/SNF-related matrix-associated actin-dependent regulator of chromatin subfamily E member 1 OS=Homo sapiens OX=9606 GN=SMARCE1 PE=1 SV=2;sp|Q969G3-2|SMCE1_HUMAN Isoform 2 of SWI/SNF-related matrix-associated actin-dependent regulato	23	12	12	12	7	7	6	7	8	8	8	7	8	7	6	8	7	7	6	7	8	8	8	7	8	7	6	8	7	7	6	7	8	8	8	7	8	7	6	8	36.3	36.3
P08237;P08237-3;A0A2R8Y891;P08237-2;F8VZI0;F8VX13;F8VZQ1;F8VW30;F8VP00;F8VSF7;F8VTQ3;F8VUB8;F8VYK8;F8VVE3	P08237;P08237-3;A0A2R8Y891;P08237-2;F8VZI0	21;21;21;19;18;3;3;2;2;1;1;1;1;1	18;18;18;18;17;3;3;2;2;1;1;1;1;1	18;18;18;18;17;3;3;2;2;1;1;1;1;1	ATP-dependent 6-phosphofructokinase, muscle type	PFKM	sp|P08237|PFKAM_HUMAN ATP-dependent 6-phosphofructokinase, muscle type OS=Homo sapiens OX=9606 GN=PFKM PE=1 SV=2;sp|P08237-3|PFKAM_HUMAN Isoform 3 of ATP-dependent 6-phosphofructokinase, muscle type OS=Homo sapiens OX=9606 GN=PFKM;tr|A0A2R8Y891|A0A2R8Y891_	14	21	18	18	8	7	7	17	12	15	16	17	15	17	15	15	6	5	5	14	9	12	13	14	12	14	12	12	6	5	5	14	9	12	13	14	12	14	12	12	40.1	36.7
Q8NCS4;A0A2R8YCV2	Q8NCS4;A0A2R8YCV2	1;1	1;1	1;1	Uncharacterized protein ZMYM6NB	ZMYM6NB	sp|Q8NCS4|TM35B_HUMAN Transmembrane protein 35B OS=Homo sapiens OX=9606 GN=TMEM35B PE=1 SV=1;tr|A0A2R8YCV2|A0A2R8YCV2_HUMAN Uncharacterized protein OS=Homo sapiens OX=9606 PE=4 SV=1	2	1	1	1	0	0	1	1	1	0	1	1	1	1	1	1	0	0	1	1	1	0	1	1	1	1	1	1	0	0	1	1	1	0	1	1	1	1	1	1	7.8	7.8
P68400;E7EU96;A0A2R8YD58;A0A2R8Y5A0;A0A2R8YFU2;A0A2R8YF43;A0A2R8YDP2;Q8NEV1;P68400-2;A0A2R8Y4H0;A0A2R8Y4D6;V9GYA2;A0A2R8YEW1;A0A2R8YDY7;A0A087WY74;A0A2R8YCK2;A0A2R8Y7T1;V9GYW6;A0A2R8YF47;V9GY80;A0A2R8YEL7;A0A2R8Y797;A0A2R8Y3W6;A0A2R8YCC9	P68400;E7EU96;A0A2R8YD58;A0A2R8Y5A0;A0A2R8YFU2;A0A2R8YF43;A0A2R8YDP2;Q8NEV1;P68400-2;A0A2R8Y4H0;A0A2R8Y4D6	20;20;20;18;17;17;16;15;13;12;11;7;6;6;4;4;3;3;3;3;3;3;3;1	20;20;20;18;17;17;16;15;13;12;11;7;6;6;4;4;3;3;3;3;3;3;3;1	19;19;19;18;16;16;15;15;12;11;11;7;6;6;4;4;3;3;3;3;3;3;3;1	Casein kinase II subunit alpha;Casein kinase II subunit alpha 3	CSNK2A1;CSNK2A3	sp|P68400|CSK21_HUMAN Casein kinase II subunit alpha OS=Homo sapiens OX=9606 GN=CSNK2A1 PE=1 SV=1;tr|E7EU96|E7EU96_HUMAN Casein kinase II subunit alpha OS=Homo sapiens OX=9606 GN=CSNK2A1 PE=1 SV=1;tr|A0A2R8YD58|A0A2R8YD58_HUMAN Casein kinase II subunit alp	24	20	20	19	15	16	13	14	15	13	13	16	15	17	16	15	15	16	13	14	15	13	13	16	15	17	16	15	15	16	13	14	15	13	13	15	15	17	15	15	63.2	63.2
P49281;P49281-2;F8W1P7;A0A2R8YD71;P49281-5;P49281-3;P49281-4;A0A2R8Y5Q7;F8W154;F8W1C0;F8VWB0;F8W1F2;A0A2R8YDL2;A0A2R8Y4F9	P49281;P49281-2;F8W1P7;A0A2R8YD71;P49281-5;P49281-3;P49281-4;A0A2R8Y5Q7	3;3;3;3;3;3;3;2;1;1;1;1;1;1	3;3;3;3;3;3;3;2;1;1;1;1;1;1	3;3;3;3;3;3;3;2;1;1;1;1;1;1	Natural resistance-associated macrophage protein 2	SLC11A2	sp|P49281|NRAM2_HUMAN Natural resistance-associated macrophage protein 2 OS=Homo sapiens OX=9606 GN=SLC11A2 PE=1 SV=2;sp|P49281-2|NRAM2_HUMAN Isoform 1 of Natural resistance-associated macrophage protein 2 OS=Homo sapiens OX=9606 GN=SLC11A2;tr|F8W1P7|F8W1P	14	3	3	3	1	1	1	0	1	1	1	1	1	1	2	1	1	1	1	0	1	1	1	1	1	1	2	1	1	1	1	0	1	1	1	1	1	1	2	1	9.5	9.5
Q9H0E3;H7BXF5;A0A2R8YDB8;Q9H0E3-3;Q9H0E3-2	Q9H0E3;H7BXF5;A0A2R8YDB8;Q9H0E3-3;Q9H0E3-2	2;2;2;2;1	2;2;2;2;1	2;2;2;2;1	Histone deacetylase complex subunit SAP130	SAP130	sp|Q9H0E3|SP130_HUMAN Histone deacetylase complex subunit SAP130 OS=Homo sapiens OX=9606 GN=SAP130 PE=1 SV=1;tr|H7BXF5|H7BXF5_HUMAN Histone deacetylase complex subunit SAP130 OS=Homo sapiens OX=9606 GN=SAP130 PE=1 SV=1;tr|A0A2R8YDB8|A0A2R8YDB8_HUMAN Histon	5	2	2	2	1	1	1	2	2	2	1	1	2	1	1	1	1	1	1	2	2	2	1	1	2	1	1	1	1	1	1	2	2	2	1	1	2	1	1	1	3.1	3.1
Q9H267;A0A2R8YDQ0;F5H008;Q9H267-2;G3V3F9	Q9H267;A0A2R8YDQ0;F5H008;Q9H267-2	8;8;7;6;2	8;8;7;6;2	8;8;7;6;2	Vacuolar protein sorting-associated protein 33B	VPS33B	sp|Q9H267|VP33B_HUMAN Vacuolar protein sorting-associated protein 33B OS=Homo sapiens OX=9606 GN=VPS33B PE=1 SV=2;tr|A0A2R8YDQ0|A0A2R8YDQ0_HUMAN Uncharacterized protein OS=Homo sapiens OX=9606 PE=3 SV=1;tr|F5H008|F5H008_HUMAN Vacuolar protein sorting-assoc	5	8	8	8	3	1	3	6	5	4	6	6	6	5	4	7	3	1	3	6	5	4	6	6	6	5	4	7	3	1	3	6	5	4	6	6	6	5	4	7	17.3	17.3
Q12929;A0A2R8YE63;A0A2R8Y4W2;Q12929-2;F5H0R8;F5GYM8;F5H3Q6;F5H1B5;F5H2B8;H0YFG1	Q12929;A0A2R8YE63;A0A2R8Y4W2;Q12929-2	21;21;20;15;4;3;3;1;1;1	21;21;20;15;4;3;3;1;1;1	21;21;20;15;4;3;3;1;1;1	Epidermal growth factor receptor kinase substrate 8	EPS8	sp|Q12929|EPS8_HUMAN Epidermal growth factor receptor kinase substrate 8 OS=Homo sapiens OX=9606 GN=EPS8 PE=1 SV=1;tr|A0A2R8YE63|A0A2R8YE63_HUMAN Epidermal growth factor receptor kinase substrate 8 OS=Homo sapiens OX=9606 GN=EPS8 PE=1 SV=1;tr|A0A2R8Y4W2|A0	10	21	21	21	12	14	13	15	12	14	12	6	9	5	3	7	12	14	13	15	12	14	12	6	9	5	3	7	12	14	13	15	12	14	12	6	9	5	3	7	41.4	41.4
O14936;A0A2R8YE77;A0A2U3TZM1;O14936-3;A0A2U3TZM4;A0A2U3TZN6;O14936-2;O14936-6;O14936-4;A0A7I2RJN6;Q5JS79;A0A2R8YFN5;A0A2R8YEK3;A0A2R8Y6F8;Q5JS72;O14936-5;A0A2R8Y3B3;A0A2R8YEJ7;A0A2R8YGH2;A0A2R8Y7X6;A0A2R8Y6D8;A0A2R8Y4K4	O14936;A0A2R8YE77;A0A2U3TZM1;O14936-3;A0A2U3TZM4;A0A2U3TZN6;O14936-2;O14936-6;O14936-4;A0A7I2RJN6;Q5JS79;A0A2R8YFN5;A0A2R8YEK3;A0A2R8Y6F8;Q5JS72;O14936-5	18;18;18;18;17;17;17;17;17;17;16;16;16;14;10;10;8;7;2;2;2;1	18;18;18;18;17;17;17;17;17;17;16;16;16;14;10;10;8;7;2;2;2;1	18;18;18;18;17;17;17;17;17;17;16;16;16;14;10;10;8;7;2;2;2;1	Peripheral plasma membrane protein CASK	CASK	sp|O14936|CSKP_HUMAN Peripheral plasma membrane protein CASK OS=Homo sapiens OX=9606 GN=CASK PE=1 SV=3;tr|A0A2R8YE77|A0A2R8YE77_HUMAN Calcium/calmodulin-dependent serine protein kinase (MAGUK family), isoform CRA_c OS=Homo sapiens OX=9606 GN=CASK PE=1 SV=1	22	18	18	18	11	12	14	7	7	8	7	5	7	8	7	7	11	12	14	7	7	8	7	5	7	8	7	7	11	12	14	7	7	8	7	5	7	8	7	7	26.1	26.1
A0A2R8YEA7	A0A2R8YEA7	12	1	1			tr|A0A2R8YEA7|A0A2R8YEA7_HUMAN Actin, cytoplasmic 1 (Fragment) OS=Homo sapiens OX=9606 GN=ACTB PE=1 SV=1	1	12	1	1	10	11	10	10	10	10	10	11	10	12	10	11	0	1	0	1	1	1	1	1	1	1	0	1	0	1	0	1	1	1	1	1	1	1	0	1	82.8	14.6
P51946;D6RHI7;D6RG18;A0A2R8YEM2	P51946;D6RHI7;D6RG18;A0A2R8YEM2	2;2;2;2	2;2;2;2	2;2;2;2	Cyclin-H	CCNH	sp|P51946|CCNH_HUMAN Cyclin-H OS=Homo sapiens OX=9606 GN=CCNH PE=1 SV=1;tr|D6RHI7|D6RHI7_HUMAN Cyclin-H OS=Homo sapiens OX=9606 GN=CCNH PE=1 SV=1;tr|D6RG18|D6RG18_HUMAN Cyclin-H OS=Homo sapiens OX=9606 GN=CCNH PE=1 SV=1;tr|A0A2R8YEM2|A0A2R8YEM2_HUMAN Cycli	4	2	2	2	0	1	0	2	2	2	1	2	1	1	1	1	0	1	0	2	2	2	1	2	1	1	1	1	0	1	0	2	2	2	1	2	1	1	1	1	11.5	11.5
Q12774;H0Y895;A0A2R8YFR7;A0A2R8YF49;Q12774-2	Q12774;H0Y895;A0A2R8YFR7;A0A2R8YF49;Q12774-2	1;1;1;1;1	1;1;1;1;1	1;1;1;1;1	Rho guanine nucleotide exchange factor 5	ARHGEF5	sp|Q12774|ARHG5_HUMAN Rho guanine nucleotide exchange factor 5 OS=Homo sapiens OX=9606 GN=ARHGEF5 PE=1 SV=3;tr|H0Y895|H0Y895_HUMAN Rho guanine nucleotide exchange factor 5 (Fragment) OS=Homo sapiens OX=9606 GN=ARHGEF5 PE=1 SV=1;tr|A0A2R8YFR7|A0A2R8YFR7_HUM	5	1	1	1	1	1	1	1	1	1	1	1	1	1	1	1	1	1	1	1	1	1	1	1	1	1	1	1	1	1	1	1	1	1	1	1	1	1	1	1	0.5	0.5
Q96AX1;A0A2R8YF87;H3BMM5;F5H6Y0;A0A2R8Y5U3;F5H2X5;F5H7N5	Q96AX1;A0A2R8YF87;H3BMM5	22;22;20;9;6;3;2	22;22;20;9;6;3;2	22;22;20;9;6;3;2	Vacuolar protein sorting-associated protein 33A	VPS33A	sp|Q96AX1|VP33A_HUMAN Vacuolar protein sorting-associated protein 33A OS=Homo sapiens OX=9606 GN=VPS33A PE=1 SV=1;tr|A0A2R8YF87|A0A2R8YF87_HUMAN Vacuolar protein sorting-associated protein 33A OS=Homo sapiens OX=9606 GN=VPS33A PE=1 SV=1;tr|H3BMM5|H3BMM5_HU	7	22	22	22	9	13	12	14	13	13	14	17	13	18	16	16	9	13	12	14	13	13	14	17	13	18	16	16	9	13	12	14	13	13	14	17	13	18	16	16	46.8	46.8
Q15437;A0A2R8YFH5;Q5QPE2;Q5QPE1;A0A2R8Y633;A0A2R8Y7S7;A0A2R8YF30	Q15437;A0A2R8YFH5	19;19;9;6;3;3;2	16;16;6;6;2;2;1	16;16;6;6;2;2;1	Protein transport protein Sec23B	SEC23B	sp|Q15437|SC23B_HUMAN Protein transport protein Sec23B OS=Homo sapiens OX=9606 GN=SEC23B PE=1 SV=2;tr|A0A2R8YFH5|A0A2R8YFH5_HUMAN Protein transport protein SEC23 OS=Homo sapiens OX=9606 GN=SEC23B PE=1 SV=1	7	19	16	16	3	7	7	12	9	10	11	13	13	13	13	9	0	4	4	9	6	7	8	10	10	10	10	6	0	4	4	9	6	7	8	10	10	10	10	6	37.2	32.5
A0A2R8YFQ8	A0A2R8YFQ8	4	4	1			tr|A0A2R8YFQ8|A0A2R8YFQ8_HUMAN Mitoguardin 1 OS=Homo sapiens OX=9606 GN=MIGA1 PE=1 SV=1	1	4	4	1	0	0	1	2	3	2	4	1	1	2	2	2	0	0	1	2	3	2	4	1	1	2	2	2	0	0	0	0	0	0	1	0	0	0	0	0	11.9	11.9
P61966;A0A2R8YGH5;H7C1E4;P61966-2;Q96PC3;Q96PC3-4;B8ZZZ1;Q96PC3-3;Q96PC3-2	P61966;A0A2R8YGH5;H7C1E4;P61966-2	7;7;6;5;1;1;1;1;1	7;7;6;5;1;1;1;1;1	5;5;4;3;0;0;0;0;0	AP-1 complex subunit sigma-1A	AP1S1	sp|P61966|AP1S1_HUMAN AP-1 complex subunit sigma-1A OS=Homo sapiens OX=9606 GN=AP1S1 PE=1 SV=1;tr|A0A2R8YGH5|A0A2R8YGH5_HUMAN AP complex subunit sigma OS=Homo sapiens OX=9606 GN=AP1S1 PE=1 SV=1;tr|H7C1E4|H7C1E4_HUMAN AP-1 complex subunit sigma-1A (Fragment	9	7	7	5	5	5	4	4	3	4	7	6	2	6	3	5	5	5	4	4	3	4	7	6	2	6	3	5	4	4	3	3	3	3	5	5	1	5	2	4	41.8	41.8
Q5TAT6;Q5TAT6-6;A0A6E1W314;A0A669KAZ4;E7ES50;A0A669KB16;A0A2R8YGI3;Q5TAT6-8;Q5TAT6-7;Q5TAT6-9;Q5TAT6-5;Q5TAT6-2;E7EX21;Q5TAT6-10;Q5TAT6-4;Q5TAT6-11;Q5TAT6-3;A0A669KB79;A0A669KB55;A0A669KB28;A0A669KB54;A0A669KBE0;A0A669KA03;A0A669KB66;A0A669KBB7;A0A669KB39;A0A669KB25;A0A669KB74	Q5TAT6;Q5TAT6-6;A0A6E1W314;A0A669KAZ4;E7ES50;A0A669KB16;A0A2R8YGI3;Q5TAT6-8;Q5TAT6-7;Q5TAT6-9;Q5TAT6-5;Q5TAT6-2;E7EX21;Q5TAT6-10;Q5TAT6-4;Q5TAT6-11;Q5TAT6-3;A0A669KB79;A0A669KB55;A0A669KB28;A0A669KB54;A0A669KBE0;A0A669KA03;A0A669KB66	4;4;4;4;4;4;4;4;4;4;4;4;4;4;4;4;4;3;3;3;3;2;2;2;1;1;1;1	4;4;4;4;4;4;4;4;4;4;4;4;4;4;4;4;4;3;3;3;3;2;2;2;1;1;1;1	4;4;4;4;4;4;4;4;4;4;4;4;4;4;4;4;4;3;3;3;3;2;2;2;1;1;1;1	Collagen alpha-1(XIII) chain	COL13A1	sp|Q5TAT6|CODA1_HUMAN Collagen alpha-1(XIII) chain OS=Homo sapiens OX=9606 GN=COL13A1 PE=1 SV=1;sp|Q5TAT6-6|CODA1_HUMAN Isoform 6 of Collagen alpha-1(XIII) chain OS=Homo sapiens OX=9606 GN=COL13A1;tr|A0A6E1W314|A0A6E1W314_HUMAN Collagen alpha-1(XIII) chain	28	4	4	4	1	1	1	2	1	1	3	1	1	2	1	2	1	1	1	2	1	1	3	1	1	2	1	2	1	1	1	2	1	1	3	1	1	2	1	2	7.3	7.3
Q05639;A0A2U3TZH3	Q05639;A0A2U3TZH3	19;19	4;4	4;4	Elongation factor 1-alpha 2	EEF1A2	sp|Q05639|EF1A2_HUMAN Elongation factor 1-alpha 2 OS=Homo sapiens OX=9606 GN=EEF1A2 PE=1 SV=1;tr|A0A2U3TZH3|A0A2U3TZH3_HUMAN Elongation factor 1-alpha OS=Homo sapiens OX=9606 GN=EEF1A2 PE=1 SV=1	2	19	4	4	11	14	14	14	12	11	13	15	13	16	11	16	1	1	2	2	1	1	2	3	3	3	1	3	1	1	2	2	1	1	2	3	3	3	1	3	60.3	26.1
P13987;E9PNW4;A0A2U3TZL5;P13987-2;H0YET2;A0A494C0W4;A0A499FJN7;A0A494C059;E9PI80	P13987;E9PNW4;A0A2U3TZL5;P13987-2	7;7;7;7;3;1;1;1;1	7;7;7;7;3;1;1;1;1	7;7;7;7;3;1;1;1;1	CD59 glycoprotein	CD59	sp|P13987|CD59_HUMAN CD59 glycoprotein OS=Homo sapiens OX=9606 GN=CD59 PE=1 SV=1;tr|E9PNW4|E9PNW4_HUMAN CD59 glycoprotein OS=Homo sapiens OX=9606 PE=1 SV=1;tr|A0A2U3TZL5|A0A2U3TZL5_HUMAN CD59 glycoprotein (Fragment) OS=Homo sapiens OX=9606 GN=CD59 PE=1 SV=	9	7	7	7	5	5	5	4	4	4	5	4	5	6	5	6	5	5	5	4	4	4	5	4	5	6	5	6	5	5	5	4	4	4	5	4	5	6	5	6	40.6	40.6
Q02241;Q02241-2;A0A2U3TZL8;H7BYN4;A0A7I2V5Y5;Q02241-3;A0A2R8Y531;H0YME6;H0YMJ4	Q02241;Q02241-2;A0A2U3TZL8;H7BYN4;A0A7I2V5Y5;Q02241-3	14;14;14;14;14;11;4;4;1	14;14;14;14;14;11;4;4;1	14;14;14;14;14;11;4;4;1	Kinesin-like protein KIF23;Kinesin-like protein	KIF23	sp|Q02241|KIF23_HUMAN Kinesin-like protein KIF23 OS=Homo sapiens OX=9606 GN=KIF23 PE=1 SV=3;sp|Q02241-2|KIF23_HUMAN Isoform 2 of Kinesin-like protein KIF23 OS=Homo sapiens OX=9606 GN=KIF23;tr|A0A2U3TZL8|A0A2U3TZL8_HUMAN Kinesin-like protein OS=Homo sapiens	9	14	14	14	4	1	2	10	10	11	1	0	0	0	0	0	4	1	2	10	10	11	1	0	0	0	0	0	4	1	2	10	10	11	1	0	0	0	0	0	20.1	20.1
Q8WTS1;A0A2U3TZT9;C9J1D1;H7BZY9;A0A2R8YEZ7	Q8WTS1;A0A2U3TZT9;C9J1D1;H7BZY9;A0A2R8YEZ7	3;3;3;2;2	3;3;3;2;2	3;3;3;2;2	1-acylglycerol-3-phosphate O-acyltransferase ABHD5	ABHD5	sp|Q8WTS1|ABHD5_HUMAN 1-acylglycerol-3-phosphate O-acyltransferase ABHD5 OS=Homo sapiens OX=9606 GN=ABHD5 PE=1 SV=1;tr|A0A2U3TZT9|A0A2U3TZT9_HUMAN 1-acylglycerol-3-phosphate O-acyltransferase ABHD5 OS=Homo sapiens OX=9606 GN=ABHD5 PE=1 SV=1;tr|C9J1D1|C9J1D	5	3	3	3	1	1	1	1	3	3	2	2	2	2	1	1	1	1	1	1	3	3	2	2	2	2	1	1	1	1	1	1	3	3	2	2	2	2	1	1	16.6	16.6
P06744;A0A2U3TZU2;P06744-2;K7EQ48;A0A2R8Y6C7;A0A0J9YYH3;A0A0J9YXP8;A0A0J9YX90;K7EPY4;K7ERC6;K7EP41;K7ENA0;K7ELR7;A0A2R8YF08;K7ERK8;A0A0J9YXM3;K7EIL4;A0A0J9YXH9;A0A0J9YYI8	P06744;A0A2U3TZU2;P06744-2;K7EQ48;A0A2R8Y6C7;A0A0J9YYH3;A0A0J9YXP8;A0A0J9YX90	27;27;26;22;15;15;15;14;10;10;9;6;6;6;5;5;4;4;3	27;27;26;22;15;15;15;14;10;10;9;6;6;6;5;5;4;4;3	16;16;15;13;13;13;13;12;9;9;8;6;5;5;5;5;4;4;3	Glucose-6-phosphate isomerase	GPI	sp|P06744|G6PI_HUMAN Glucose-6-phosphate isomerase OS=Homo sapiens OX=9606 GN=GPI PE=1 SV=4;tr|A0A2U3TZU2|A0A2U3TZU2_HUMAN Glucose-6-phosphate isomerase OS=Homo sapiens OX=9606 GN=GPI PE=1 SV=1;sp|P06744-2|G6PI_HUMAN Isoform 2 of Glucose-6-phosphate isomer	19	27	27	16	22	25	24	25	22	25	25	26	26	25	26	26	22	25	24	25	22	25	25	26	26	25	26	26	14	14	13	14	13	14	14	15	15	15	15	16	65.6	65.6
P56556;A0A2Y9D025;R4GN43	P56556;A0A2Y9D025;R4GN43	6;6;4	6;6;4	6;6;4	NADH dehydrogenase [ubiquinone] 1 alpha subcomplex subunit 6	NDUFA6	sp|P56556|NDUA6_HUMAN NADH dehydrogenase [ubiquinone] 1 alpha subcomplex subunit 6 OS=Homo sapiens OX=9606 GN=NDUFA6 PE=1 SV=4;tr|A0A2Y9D025|A0A2Y9D025_HUMAN Complex I-B14 OS=Homo sapiens OX=9606 GN=NDUFA6 PE=1 SV=1;tr|R4GN43|R4GN43_HUMAN Complex I-B14 OS=	3	6	6	6	4	5	5	4	4	4	5	4	5	4	5	4	4	5	5	4	4	4	5	4	5	4	5	4	4	5	5	4	4	4	5	4	5	4	5	4	47.7	47.7
Q9Y618;C9J7T7;A0A384DVL6;C9JE98;C9J0Q5;Q9Y618-5;Q9Y618-4;Q9Y618-2;C9JQE8;H7C1J7;H7C0P3;H7C184;C9JNV9	Q9Y618;C9J7T7;A0A384DVL6;C9JE98;C9J0Q5;Q9Y618-5;Q9Y618-4	25;25;25;25;25;25;25;12;9;3;2;1;1	25;25;25;25;25;25;25;12;9;3;2;1;1	24;24;24;24;24;24;24;12;8;3;2;1;0	Nuclear receptor corepressor 2	NCOR2	sp|Q9Y618|NCOR2_HUMAN Nuclear receptor corepressor 2 OS=Homo sapiens OX=9606 GN=NCOR2 PE=1 SV=3;tr|C9J7T7|C9J7T7_HUMAN Nuclear receptor corepressor 2 OS=Homo sapiens OX=9606 GN=NCOR2 PE=1 SV=3;tr|A0A384DVL6|A0A384DVL6_HUMAN Nuclear receptor corepressor 2 O	13	25	25	24	8	6	6	16	12	14	14	9	12	12	9	7	8	6	6	16	12	14	14	9	12	12	9	7	7	5	5	15	11	13	13	8	12	11	9	6	16.5	16.5
Q8IY17;A0A384DVU0;Q8IY17-3;Q8IY17-2;Q8IY17-5;M0R2C2;M0QYT1;M0R2K2;A0A2R8Y7E1;M0QYF5;M0QZK5;M0R2H4;M0QXH7	Q8IY17;A0A384DVU0;Q8IY17-3;Q8IY17-2;Q8IY17-5	38;38;38;37;36;8;5;3;3;2;2;2;2	38;38;38;37;36;8;5;3;3;2;2;2;2	38;38;38;37;36;8;5;3;3;2;2;2;2	Neuropathy target esterase	PNPLA6	sp|Q8IY17|PLPL6_HUMAN Patatin-like phospholipase domain-containing protein 6 OS=Homo sapiens OX=9606 GN=PNPLA6 PE=1 SV=3;tr|A0A384DVU0|A0A384DVU0_HUMAN Patatin-like phospholipase domain-containing protein 6 OS=Homo sapiens OX=9606 GN=PNPLA6 PE=1 SV=1;sp|Q8	13	38	38	38	24	25	24	18	21	22	24	24	26	28	27	26	24	25	24	18	21	22	24	24	26	28	27	26	24	25	24	18	21	22	24	24	26	28	27	26	41.3	41.3
P17812;A0A3B3IRI2;B4E1E0;A0A3B3IRQ8;A0A3B3ITF6;P17812-2;A0A3B3ITB8;A0A3B3ITH9;A0A3B3ISY3	P17812;A0A3B3IRI2;B4E1E0;A0A3B3IRQ8;A0A3B3ITF6;P17812-2;A0A3B3ITB8	26;26;20;17;17;16;14;4;3	26;26;20;17;17;16;14;4;3	24;24;19;15;15;15;12;3;2	CTP synthase 1;CTP synthase	CTPS1	sp|P17812|PYRG1_HUMAN CTP synthase 1 OS=Homo sapiens OX=9606 GN=CTPS1 PE=1 SV=2;tr|A0A3B3IRI2|A0A3B3IRI2_HUMAN CTP synthase OS=Homo sapiens OX=9606 GN=CTPS1 PE=1 SV=1;tr|B4E1E0|B4E1E0_HUMAN CTP synthase OS=Homo sapiens OX=9606 GN=CTPS1 PE=1 SV=1;tr|A0A3B3I	9	26	26	24	17	21	18	21	21	23	19	23	22	24	22	20	17	21	18	21	21	23	19	23	22	24	22	20	15	19	17	19	19	21	17	21	20	22	20	19	63.8	63.8
P08397;F5H345;A0A3B3IRR1;A0A3F2YNY7;P08397-4;P08397-3;P08397-2;F5GY90;F5H0P4;A0A3B3IU56;A0A1W2PNU5;F5H226;A0A3B3IU34;F5H4W5;F5H4X2	P08397;F5H345;A0A3B3IRR1;A0A3F2YNY7;P08397-4;P08397-3;P08397-2;F5GY90;F5H0P4;A0A3B3IU56;A0A1W2PNU5;F5H226;A0A3B3IU34	6;6;6;6;6;6;6;5;5;4;4;4;4;1;1	6;6;6;6;6;6;6;5;5;4;4;4;4;1;1	6;6;6;6;6;6;6;5;5;4;4;4;4;1;1	Porphobilinogen deaminase	HMBS	sp|P08397|HEM3_HUMAN Porphobilinogen deaminase OS=Homo sapiens OX=9606 GN=HMBS PE=1 SV=2;tr|F5H345|F5H345_HUMAN Hydroxymethylbilane synthase OS=Homo sapiens OX=9606 GN=HMBS PE=1 SV=1;tr|A0A3B3IRR1|A0A3B3IRR1_HUMAN Hydroxymethylbilane synthase OS=Homo sapie	15	6	6	6	2	2	3	2	3	1	2	3	3	3	3	3	2	2	3	2	3	1	2	3	3	3	3	3	2	2	3	2	3	1	2	3	3	3	3	3	23	23
Q9H7E9;A0A3B3IRR6;A0A3B3IT54;A0A3B3ITA3;Q9H7E9-2	Q9H7E9;A0A3B3IRR6;A0A3B3IT54;A0A3B3ITA3;Q9H7E9-2	3;3;3;3;2	3;3;3;3;2	3;3;3;3;2	UPF0488 protein C8orf33	C8orf33	sp|Q9H7E9|CH033_HUMAN UPF0488 protein C8orf33 OS=Homo sapiens OX=9606 GN=C8orf33 PE=1 SV=1;tr|A0A3B3IRR6|A0A3B3IRR6_HUMAN UPF0488 protein C8orf33 OS=Homo sapiens OX=9606 GN=C8orf33 PE=1 SV=1;tr|A0A3B3IT54|A0A3B3IT54_HUMAN UPF0488 protein C8orf33 OS=Homo sa	5	3	3	3	1	2	0	2	1	2	2	1	2	2	0	0	1	2	0	2	1	2	2	1	2	2	0	0	1	2	0	2	1	2	2	1	2	2	0	0	31.4	31.4
P43307;A0A3B3IRT8;C9J3L8;C9J5W0;E9PAL7;C9IZQ1;P43307-2;C9JBX5;C9JY01	P43307;A0A3B3IRT8;C9J3L8;C9J5W0;E9PAL7;C9IZQ1;P43307-2	8;8;7;7;7;7;6;3;1	8;8;7;7;7;7;6;3;1	8;8;7;7;7;7;6;3;1	Translocon-associated protein subunit alpha	SSR1	sp|P43307|SSRA_HUMAN Translocon-associated protein subunit alpha OS=Homo sapiens OX=9606 GN=SSR1 PE=1 SV=3;tr|A0A3B3IRT8|A0A3B3IRT8_HUMAN Signal sequence receptor subunit alpha OS=Homo sapiens OX=9606 GN=SSR1 PE=1 SV=1;tr|C9J3L8|C9J3L8_HUMAN Signal sequenc	9	8	8	8	8	7	7	7	8	6	8	8	7	7	8	7	8	7	7	7	8	6	8	8	7	7	8	7	8	7	7	7	8	6	8	8	7	7	8	7	38.8	38.8
Q2KHR3;A0A3B3IRW6;Q2KHR3-2	Q2KHR3;A0A3B3IRW6;Q2KHR3-2	2;2;2	2;2;2	2;2;2	Glutamine and serine-rich protein 1	QSER1	sp|Q2KHR3|QSER1_HUMAN Glutamine and serine-rich protein 1 OS=Homo sapiens OX=9606 GN=QSER1 PE=1 SV=3;tr|A0A3B3IRW6|A0A3B3IRW6_HUMAN Glutamine and serine-rich protein 1 OS=Homo sapiens OX=9606 GN=QSER1 PE=1 SV=1;sp|Q2KHR3-2|QSER1_HUMAN Isoform 2 of Glutamin	3	2	2	2	0	0	0	0	0	1	1	0	0	0	0	0	0	0	0	0	0	1	1	0	0	0	0	0	0	0	0	0	0	1	1	0	0	0	0	0	1.4	1.4
O75688;O75688-2;C9JIR6;A0A3B3IS24;O75688-5;O75688-4;B8ZZF0	O75688;O75688-2;C9JIR6;A0A3B3IS24;O75688-5;O75688-4;B8ZZF0	3;3;3;3;3;3;2	2;2;2;2;2;2;1	2;2;2;2;2;2;1	Protein phosphatase 1B	PPM1B	sp|O75688|PPM1B_HUMAN Protein phosphatase 1B OS=Homo sapiens OX=9606 GN=PPM1B PE=1 SV=1;sp|O75688-2|PPM1B_HUMAN Isoform Beta-2 of Protein phosphatase 1B OS=Homo sapiens OX=9606 GN=PPM1B;tr|C9JIR6|C9JIR6_HUMAN Protein-serine/threonine phosphatase (Fragment)	7	3	2	2	1	0	0	1	0	0	0	2	2	1	1	0	0	0	0	0	0	0	0	1	1	1	0	0	0	0	0	0	0	0	0	1	1	1	0	0	9	6.5
P06400;A0A3B3IS71	P06400;A0A3B3IS71	5;5	5;5	5;5	Retinoblastoma-associated protein	RB1	sp|P06400|RB_HUMAN Retinoblastoma-associated protein OS=Homo sapiens OX=9606 GN=RB1 PE=1 SV=2;tr|A0A3B3IS71|A0A3B3IS71_HUMAN Retinoblastoma-associated protein OS=Homo sapiens OX=9606 GN=RB1 PE=1 SV=1	2	5	5	5	3	1	2	3	4	4	0	1	0	0	0	0	3	1	2	3	4	4	0	1	0	0	0	0	3	1	2	3	4	4	0	1	0	0	0	0	6.2	6.2
P11362;P11362-5;E7EU09;A0A3B3ISD1;P11362-19;P11362-14;P11362-7;P11362-2;P11362-4;P11362-9;P11362-20;P11362-8;P11362-12;P11362-3;P11362-6;P11362-13;P11362-21;P11362-11;P11362-10;B5A958;A0A6I8PRY1;C1KBH7;P11362-18;P11362-16;E9PNM3;E9PN14;E9PKF2;E9PKV7	P11362;P11362-5;E7EU09;A0A3B3ISD1;P11362-19;P11362-14;P11362-7;P11362-2;P11362-4;P11362-9;P11362-20;P11362-8;P11362-12;P11362-3;P11362-6;P11362-13;P11362-21;P11362-11;P11362-10;B5A958;A0A6I8PRY1;C1KBH7;P11362-18;P11362-16	3;3;3;3;3;3;3;3;3;3;3;3;3;3;3;3;3;3;3;2;2;2;2;2;1;1;1;1	3;3;3;3;3;3;3;3;3;3;3;3;3;3;3;3;3;3;3;2;2;2;2;2;1;1;1;1	3;3;3;3;3;3;3;3;3;3;3;3;3;3;3;3;3;3;3;2;2;2;2;2;1;1;1;1	Fibroblast growth factor receptor 1;Fibroblast growth factor receptor	FGFR1	sp|P11362|FGFR1_HUMAN Fibroblast growth factor receptor 1 OS=Homo sapiens OX=9606 GN=FGFR1 PE=1 SV=3;sp|P11362-5|FGFR1_HUMAN Isoform 10 of Fibroblast growth factor receptor 1 OS=Homo sapiens OX=9606 GN=FGFR1;tr|E7EU09|E7EU09_HUMAN Fibroblast growth factor	28	3	3	3	2	1	2	1	2	2	0	1	0	0	0	0	2	1	2	1	2	2	0	1	0	0	0	0	2	1	2	1	2	2	0	1	0	0	0	0	5.7	5.7
O00258;B7Z1T1;A0A3B3ISE9;H7BYE5;H7C384;O00258-2;A0A3B3ISE5;A0A3B3IT79;B4DLW3;A0A3B3ITX9;A0A096LNT6;A0A3B3IUG4;A0A3B3ISA8	O00258;B7Z1T1;A0A3B3ISE9;H7BYE5;H7C384;O00258-2;A0A3B3ISE5;A0A3B3IT79;B4DLW3;A0A3B3ITX9	4;4;4;3;3;3;2;2;2;2;1;1;1	4;4;4;3;3;3;2;2;2;2;1;1;1	4;4;4;3;3;3;2;2;2;2;1;1;1	Tail-anchored protein insertion receptor WRB	WRB	sp|O00258|GET1_HUMAN Guided entry of tail-anchored proteins factor 1 OS=Homo sapiens OX=9606 GN=GET1 PE=1 SV=2;tr|B7Z1T1|B7Z1T1_HUMAN Guided entry of tail-anchored proteins factor 1 OS=Homo sapiens OX=9606 GN=GET1 PE=2 SV=1;tr|A0A3B3ISE9|A0A3B3ISE9_HUMAN G	13	4	4	4	3	3	3	1	1	2	2	2	2	2	3	3	3	3	3	1	1	2	2	2	2	2	3	3	3	3	3	1	1	2	2	2	2	2	3	3	23	23
P42892;P42892-3;A0A3B3ISF9;P42892-4;B4DKB2;E9PN99;E9PHZ1;E9PJG1	P42892;P42892-3;A0A3B3ISF9;P42892-4;B4DKB2	36;36;36;36;34;2;2;1	2;2;2;2;2;2;2;0	2;2;2;2;2;2;2;0	Endothelin-converting enzyme 1	ECE1	sp|P42892|ECE1_HUMAN Endothelin-converting enzyme 1 OS=Homo sapiens OX=9606 GN=ECE1 PE=1 SV=2;sp|P42892-3|ECE1_HUMAN Isoform C of Endothelin-converting enzyme 1 OS=Homo sapiens OX=9606 GN=ECE1;tr|A0A3B3ISF9|A0A3B3ISF9_HUMAN Endothelin-converting enzyme 1 O	8	36	2	2	32	27	30	28	29	26	25	28	29	25	28	31	1	1	2	1	2	1	1	1	1	1	2	1	1	1	2	1	2	1	1	1	1	1	2	1	52.3	4
P14735;A0A7I2V3E3;A0A7I2V2P6;A0A3B3ISG5;A0A7I2YQV5;A0A7I2V610;A0A7I2V2S1;A0A7I2YQS6;A0A7I2V612;A0A7I2V373;A0A7I2V4A4;A0A7I2V634;A0A7I2V3K9;B3KSB8;P14735-2	P14735;A0A7I2V3E3;A0A7I2V2P6;A0A3B3ISG5;A0A7I2YQV5;A0A7I2V610;A0A7I2V2S1;A0A7I2YQS6;A0A7I2V612;A0A7I2V373;A0A7I2V4A4	20;20;20;20;19;18;15;12;12;12;11;9;8;8;8	20;20;20;20;19;18;15;12;12;12;11;9;8;8;8	4;4;4;4;3;3;0;0;0;0;0;0;4;4;4	Insulin-degrading enzyme	IDE	sp|P14735|IDE_HUMAN Insulin-degrading enzyme OS=Homo sapiens OX=9606 GN=IDE PE=1 SV=4;tr|A0A7I2V3E3|A0A7I2V3E3_HUMAN Insulin-degrading enzyme OS=Homo sapiens OX=9606 GN=IDE PE=4 SV=1;tr|A0A7I2V2P6|A0A7I2V2P6_HUMAN Insulin-degrading enzyme OS=Homo sapiens O	15	20	20	4	9	11	12	8	6	9	5	9	10	6	3	6	9	11	12	8	6	9	5	9	10	6	3	6	1	1	2	0	1	0	1	1	0	0	0	0	26.1	26.1
Q9H6S3;A0A3B3ISQ4;Q9H6S3-3;Q9H6S3-2;H0YD62;H0YF37	Q9H6S3;A0A3B3ISQ4;Q9H6S3-3;Q9H6S3-2	4;4;4;2;1;1	4;4;4;2;1;1	4;4;4;2;1;1	Epidermal growth factor receptor kinase substrate 8-like protein 2	EPS8L2	sp|Q9H6S3|ES8L2_HUMAN Epidermal growth factor receptor kinase substrate 8-like protein 2 OS=Homo sapiens OX=9606 GN=EPS8L2 PE=1 SV=2;tr|A0A3B3ISQ4|A0A3B3ISQ4_HUMAN Epidermal growth factor receptor kinase substrate 8-like protein 2 OS=Homo sapiens OX=9606 G	6	4	4	4	0	1	0	2	1	2	0	2	3	0	1	1	0	1	0	2	1	2	0	2	3	0	1	1	0	1	0	2	1	2	0	2	3	0	1	1	9.7	9.7
A0A3B3IST1;B5MD23;O75954	A0A3B3IST1;B5MD23;O75954	2;2;2	2;2;2	2;2;2	Tetraspanin;Tetraspanin-9	TSPAN9	tr|A0A3B3IST1|A0A3B3IST1_HUMAN Tetraspanin-9 (Fragment) OS=Homo sapiens OX=9606 GN=TSPAN9 PE=1 SV=1;tr|B5MD23|B5MD23_HUMAN Tetraspanin OS=Homo sapiens OX=9606 GN=TSPAN9 PE=1 SV=1;sp|O75954|TSN9_HUMAN Tetraspanin-9 OS=Homo sapiens OX=9606 GN=TSPAN9 PE=1 SV=	3	2	2	2	1	1	1	2	2	2	1	1	1	1	1	1	1	1	1	2	2	2	1	1	1	1	1	1	1	1	1	2	2	2	1	1	1	1	1	1	19.8	19.8
Q8N0U8;A0A3B3ISV4;Q8N0U8-2	Q8N0U8;A0A3B3ISV4;Q8N0U8-2	4;4;2	4;4;2	4;4;2	Vitamin K epoxide reductase complex subunit 1-like protein 1	VKORC1L1	sp|Q8N0U8|VKORL_HUMAN Vitamin K epoxide reductase complex subunit 1-like protein 1 OS=Homo sapiens OX=9606 GN=VKORC1L1 PE=1 SV=2;tr|A0A3B3ISV4|A0A3B3ISV4_HUMAN Vitamin-K-epoxide reductase (warfarin-sensitive) OS=Homo sapiens OX=9606 GN=VKORC1L1 PE=1 SV=1;s	3	4	4	4	3	2	2	4	3	3	2	3	3	3	3	3	3	2	2	4	3	3	2	3	3	3	3	3	3	2	2	4	3	3	2	3	3	3	3	3	21.6	21.6
Q8N9N7;H3BSW0;A0A3B3ISV5	Q8N9N7;H3BSW0;A0A3B3ISV5	7;7;7	7;7;7	7;7;7	Leucine-rich repeat-containing protein 57	LRRC57	sp|Q8N9N7|LRC57_HUMAN Leucine-rich repeat-containing protein 57 OS=Homo sapiens OX=9606 GN=LRRC57 PE=1 SV=1;tr|H3BSW0|H3BSW0_HUMAN Leucine-rich repeat-containing protein 57 (Fragment) OS=Homo sapiens OX=9606 GN=LRRC57 PE=1 SV=1;tr|A0A3B3ISV5|A0A3B3ISV5_HUM	3	7	7	7	4	4	3	3	2	3	3	3	4	4	4	4	4	4	3	3	2	3	3	3	4	4	4	4	4	4	3	3	2	3	3	3	4	4	4	4	31.4	31.4
Q96LT4;Q5JSC9;A0A3B3IT94;Q96LT4-2;A0A5F9ZGS6	Q96LT4;Q5JSC9;A0A3B3IT94;Q96LT4-2;A0A5F9ZGS6	4;4;4;4;3	4;4;4;4;3	4;4;4;4;3	Sphingomyelin synthase-related protein 1	SAMD8	sp|Q96LT4|SAMD8_HUMAN Sphingomyelin synthase-related protein 1 OS=Homo sapiens OX=9606 GN=SAMD8 PE=1 SV=2;tr|Q5JSC9|Q5JSC9_HUMAN Sphingomyelin synthase-related protein 1 (Fragment) OS=Homo sapiens OX=9606 GN=SAMD8 PE=1 SV=8;tr|A0A3B3IT94|A0A3B3IT94_HUMAN S	5	4	4	4	1	0	0	2	3	0	3	1	1	3	1	2	1	0	0	2	3	0	3	1	1	3	1	2	1	0	0	2	3	0	3	1	1	3	1	2	9.2	9.2
A0A3B3ITE5;A0A3B3ITK3;A0A3B3IU40;A0A3B3IT28;Q12756-3;Q12756-2;H7C0K6	A0A3B3ITE5;A0A3B3ITK3;A0A3B3IU40;A0A3B3IT28;Q12756-3;Q12756-2;H7C0K6	6;5;5;5;5;5;3	2;2;1;1;1;1;1	2;2;1;1;1;1;1	Kinesin-like protein KIF1A;Kinesin-like protein	KIF1A	tr|A0A3B3ITE5|A0A3B3ITE5_HUMAN Kinesin-like protein KIF1A OS=Homo sapiens OX=9606 GN=KIF1A PE=1 SV=1;tr|A0A3B3ITK3|A0A3B3ITK3_HUMAN Kinesin-like protein KIF1A (Fragment) OS=Homo sapiens OX=9606 GN=KIF1A PE=1 SV=1;tr|A0A3B3IU40|A0A3B3IU40_HUMAN Kinesin-like	7	6	2	2	1	1	3	3	2	2	3	3	4	4	3	3	1	1	2	1	2	1	2	1	2	2	2	2	1	1	2	1	2	1	2	1	2	2	2	2	6.6	3.2
Q5VWQ8;H0Y3A3;A0A3B3ITG3;Q5VWQ8-3;Q5VWQ8-4;Q5VWQ8-2;Q5VWQ8-5;F6R503;F8WA47	Q5VWQ8;H0Y3A3;A0A3B3ITG3;Q5VWQ8-3;Q5VWQ8-4;Q5VWQ8-2;Q5VWQ8-5	4;4;4;4;4;4;4;1;1	4;4;4;4;4;4;4;1;1	4;4;4;4;4;4;4;1;1	Disabled homolog 2-interacting protein	DAB2IP	sp|Q5VWQ8|DAB2P_HUMAN Disabled homolog 2-interacting protein OS=Homo sapiens OX=9606 GN=DAB2IP PE=1 SV=2;tr|H0Y3A3|H0Y3A3_HUMAN Disabled homolog 2-interacting protein (Fragment) OS=Homo sapiens OX=9606 GN=DAB2IP PE=1 SV=1;tr|A0A3B3ITG3|A0A3B3ITG3_HUMAN Dis	9	4	4	4	1	2	3	1	2	1	2	0	1	0	0	0	1	2	3	1	2	1	2	0	1	0	0	0	1	2	3	1	2	1	2	0	1	0	0	0	7.6	7.6
A0A3B3ITJ4;M0R1W6;B4DVF8;M0QYL7;M0R076	A0A3B3ITJ4	26;8;6;6;3	2;0;0;0;0	2;0;0;0;0			tr|A0A3B3ITJ4|A0A3B3ITJ4_HUMAN Heterogeneous nuclear ribonucleoprotein L (Fragment) OS=Homo sapiens OX=9606 GN=HNRNPL PE=1 SV=1	5	26	2	2	21	23	21	21	22	23	22	22	22	21	24	22	1	0	0	1	2	1	2	2	2	2	2	2	1	0	0	1	2	1	2	2	2	2	2	2	76.7	4.5
Q8IVH4;A0A3B3ITP4;Q495G5;D6RIS5;A0A3B3IRG3	Q8IVH4;A0A3B3ITP4;Q495G5;D6RIS5	13;13;13;7;4	13;13;13;7;4	13;13;13;7;4	Methylmalonic aciduria type A protein, mitochondrial	MMAA	sp|Q8IVH4|MMAA_HUMAN Methylmalonic aciduria type A protein, mitochondrial OS=Homo sapiens OX=9606 GN=MMAA PE=1 SV=1;tr|A0A3B3ITP4|A0A3B3ITP4_HUMAN Methylmalonic aciduria type A protein, mitochondrial OS=Homo sapiens OX=9606 GN=MMAA PE=1 SV=1;tr|Q495G5|Q495	5	13	13	13	6	7	7	8	7	5	9	7	9	8	10	10	6	7	7	8	7	5	9	7	9	8	10	10	6	7	7	8	7	5	9	7	9	8	10	10	36.6	36.6
O95363;A0A3B3ITR6	O95363;A0A3B3ITR6	4;4	4;4	4;4	Phenylalanine--tRNA ligase, mitochondrial	FARS2	sp|O95363|SYFM_HUMAN Phenylalanine--tRNA ligase, mitochondrial OS=Homo sapiens OX=9606 GN=FARS2 PE=1 SV=1;tr|A0A3B3ITR6|A0A3B3ITR6_HUMAN Phenylalanyl-tRNA synthetase OS=Homo sapiens OX=9606 GN=FARS2 PE=1 SV=1	2	4	4	4	2	2	3	2	2	3	2	1	1	1	1	2	2	2	3	2	2	3	2	1	1	1	1	2	2	2	3	2	2	3	2	1	1	1	1	2	15.3	15.3
P47914;A0A3B3ITT5	P47914;A0A3B3ITT5	3;3	3;3	3;3	60S ribosomal protein L29	RPL29	sp|P47914|RL29_HUMAN 60S ribosomal protein L29 OS=Homo sapiens OX=9606 GN=RPL29 PE=1 SV=2;tr|A0A3B3ITT5|A0A3B3ITT5_HUMAN 60S ribosomal protein L29 OS=Homo sapiens OX=9606 GN=RPL29 PE=1 SV=1	2	3	3	3	2	2	2	2	2	2	2	2	2	3	3	2	2	2	2	2	2	2	2	2	2	3	3	2	2	2	2	2	2	2	2	2	2	3	3	2	22.6	22.6
Q9Y2W1;A0A3B3ITZ9	Q9Y2W1;A0A3B3ITZ9	23;23	23;23	22;22	Thyroid hormone receptor-associated protein 3	THRAP3	sp|Q9Y2W1|TR150_HUMAN Thyroid hormone receptor-associated protein 3 OS=Homo sapiens OX=9606 GN=THRAP3 PE=1 SV=2;tr|A0A3B3ITZ9|A0A3B3ITZ9_HUMAN Thyroid hormone receptor-associated protein 3 OS=Homo sapiens OX=9606 GN=THRAP3 PE=1 SV=1	2	23	23	22	17	20	18	19	21	18	18	19	19	20	17	17	17	20	18	19	21	18	18	19	19	20	17	17	16	19	17	18	20	17	17	18	18	19	16	16	24.7	24.7
A0A3B3IU42;O14893;H0YEL0;O14893-3;G5EA29;H0YDP6;O14893-2	A0A3B3IU42;O14893;H0YEL0;O14893-3	3;2;2;2;1;1;1	3;2;2;2;1;1;1	3;2;2;2;1;1;1	Gem-associated protein 2	GEMIN2	tr|A0A3B3IU42|A0A3B3IU42_HUMAN Gem-associated protein 2 OS=Homo sapiens OX=9606 GN=GEMIN2 PE=1 SV=1;sp|O14893|GEMI2_HUMAN Gem-associated protein 2 OS=Homo sapiens OX=9606 GN=GEMIN2 PE=1 SV=1;tr|H0YEL0|H0YEL0_HUMAN Gem-associated protein 2 (Fragment) OS=Hom	7	3	3	3	1	0	0	1	1	1	0	0	0	2	0	2	1	0	0	1	1	1	0	0	0	2	0	2	1	0	0	1	1	1	0	0	0	2	0	2	24.4	24.4
P33991;A0A3B3IU45;A0A3B3IT92;A0A3B3ITP6;E5RG31;A0A3B3IS57;A0A3B3IRR8	P33991;A0A3B3IU45;A0A3B3IT92;A0A3B3ITP6;E5RG31;A0A3B3IS57	20;20;19;17;16;16;4	20;20;19;17;16;16;4	20;20;19;17;16;16;4	DNA replication licensing factor MCM4	MCM4	sp|P33991|MCM4_HUMAN DNA replication licensing factor MCM4 OS=Homo sapiens OX=9606 GN=MCM4 PE=1 SV=5;tr|A0A3B3IU45|A0A3B3IU45_HUMAN DNA helicase OS=Homo sapiens OX=9606 GN=MCM4 PE=1 SV=1;tr|A0A3B3IT92|A0A3B3IT92_HUMAN DNA helicase OS=Homo sapiens OX=9606 G	7	20	20	20	12	14	13	14	14	13	7	8	4	1	0	0	12	14	13	14	14	13	7	8	4	1	0	0	12	14	13	14	14	13	7	8	4	1	0	0	33	33
O00423;O00423-3;A0A3B3IU69;F8W717;G3V500;G3V3N9;G3V4H6;A0A669KBD4;G3V4U5;H0YJD8;Q6ZMW3;K7ERR2;G3V5C8;G3V3J1;Q05BV3-4;Q6ZMW3-2;G3V538;G3V497	O00423;O00423-3;A0A3B3IU69;F8W717	7;7;7;7;3;3;1;1;1;1;1;1;1;1;1;1;1;1	6;6;6;6;2;2;1;0;1;1;0;0;1;1;0;0;1;1	6;6;6;6;2;2;1;0;1;1;0;0;1;1;0;0;1;1	Echinoderm microtubule-associated protein-like 1	EML1	sp|O00423|EMAL1_HUMAN Echinoderm microtubule-associated protein-like 1 OS=Homo sapiens OX=9606 GN=EML1 PE=1 SV=3;sp|O00423-3|EMAL1_HUMAN Isoform 3 of Echinoderm microtubule-associated protein-like 1 OS=Homo sapiens OX=9606 GN=EML1;tr|A0A3B3IU69|A0A3B3IU69_	18	7	6	6	3	5	4	1	2	1	2	3	2	5	1	1	3	5	4	1	2	1	1	2	1	4	1	1	3	5	4	1	2	1	1	2	1	4	1	1	14.1	13.1
A0A3B3IUA2;B1AHD1;A0A3B3IRU2;A0A3B3ISH1;A0A3B3ISK4	A0A3B3IUA2;B1AHD1	11;10;4;1;1	1;0;0;0;1	1;0;0;0;1		NHP2L1	tr|A0A3B3IUA2|A0A3B3IUA2_HUMAN Ribonucloprotein OS=Homo sapiens OX=9606 GN=SNU13 PE=1 SV=1;tr|B1AHD1|B1AHD1_HUMAN Ribonucloprotein OS=Homo sapiens OX=9606 GN=SNU13 PE=1 SV=1	5	11	1	1	6	9	9	9	10	10	11	11	10	10	11	9	0	0	1	0	1	1	1	1	1	1	1	0	0	0	1	0	1	1	1	1	1	1	1	0	36	3.7
Q13144;A0A3B3IUB1;A0A3B3ISX3;A0A3B3ITG6;A0A3B3IUF2;A0A3B3ISM8;A0A3B3IS56;A0A3B3IRP4;A0A3B3ISS1;A0A3B3ISV1;C9JRD9;A0A3B3IT53;A0A3B3ITK8;A0A3B3ISI2;H7C2X0	Q13144;A0A3B3IUB1;A0A3B3ISX3;A0A3B3ITG6	12;12;6;6;5;5;4;4;3;3;2;2;2;2;1	12;12;6;6;5;5;4;4;3;3;2;2;2;2;1	8;8;2;3;1;1;1;1;0;0;1;1;0;0;0	Translation initiation factor eIF-2B subunit epsilon	EIF2B5	sp|Q13144|EI2BE_HUMAN Translation initiation factor eIF-2B subunit epsilon OS=Homo sapiens OX=9606 GN=EIF2B5 PE=1 SV=3;tr|A0A3B3IUB1|A0A3B3IUB1_HUMAN eIF-2B GDP-GTP exchange factor subunit epsilon OS=Homo sapiens OX=9606 GN=EIF2B5 PE=1 SV=1;tr|A0A3B3ISX3|A	15	12	12	8	5	4	6	6	6	6	5	7	7	6	4	3	5	4	6	6	6	6	5	7	7	6	4	3	3	3	5	3	4	3	3	5	4	3	3	3	23.6	23.6
Q8TCT9;A0A3B3IUB5;Q8TCT9-5;A0A0S2Z6F0;A0A075B6F6;A0A3B3IT72;A0A0C4DGU3	Q8TCT9;A0A3B3IUB5;Q8TCT9-5;A0A0S2Z6F0;A0A075B6F6;A0A3B3IT72	11;11;11;9;8;8;1	11;11;11;9;8;8;1	2;2;2;0;0;0;0	Minor histocompatibility antigen H13	HM13	sp|Q8TCT9|HM13_HUMAN Minor histocompatibility antigen H13 OS=Homo sapiens OX=9606 GN=HM13 PE=1 SV=1;tr|A0A3B3IUB5|A0A3B3IUB5_HUMAN Minor histocompatibility antigen H13 OS=Homo sapiens OX=9606 GN=HM13 PE=1 SV=1;sp|Q8TCT9-5|HM13_HUMAN Isoform 5 of Minor hist	7	11	11	2	9	9	9	10	11	8	10	10	9	9	9	10	9	9	9	10	11	8	10	10	9	9	9	10	2	2	2	2	2	2	2	2	2	2	2	2	41.4	41.4
Q9BUK6;A0A3B3IUD2;Q9BUK6-5;Q9BUK6-7;Q9BUK6-3;Q9BUK6-2	Q9BUK6;A0A3B3IUD2;Q9BUK6-5;Q9BUK6-7;Q9BUK6-3;Q9BUK6-2	2;2;2;2;2;2	2;2;2;2;2;2	2;2;2;2;2;2	Protein misato homolog 1	MSTO1	sp|Q9BUK6|MSTO1_HUMAN Protein misato homolog 1 OS=Homo sapiens OX=9606 GN=MSTO1 PE=1 SV=1;tr|A0A3B3IUD2|A0A3B3IUD2_HUMAN Protein misato homolog 1 OS=Homo sapiens OX=9606 GN=MSTO1 PE=1 SV=1;sp|Q9BUK6-5|MSTO1_HUMAN Isoform 5 of Protein misato homolog 1 OS=Ho	6	2	2	2	0	0	0	0	0	0	0	1	1	1	1	0	0	0	0	0	0	0	0	1	1	1	1	0	0	0	0	0	0	0	0	1	1	1	1	0	5.6	5.6
Q14690;A0A3B3IUD7;S4R3Q4	Q14690;A0A3B3IUD7	75;75;1	75;75;1	75;75;1	Protein RRP5 homolog	PDCD11	sp|Q14690|RRP5_HUMAN Protein RRP5 homolog OS=Homo sapiens OX=9606 GN=PDCD11 PE=1 SV=3;tr|A0A3B3IUD7|A0A3B3IUD7_HUMAN Programmed cell death 11, isoform CRA_a OS=Homo sapiens OX=9606 GN=PDCD11 PE=1 SV=1	3	75	75	75	36	38	35	57	55	48	55	57	57	52	53	52	36	38	35	57	55	48	55	57	57	52	53	52	36	38	35	57	55	48	55	57	57	52	53	52	53.9	53.9
Q8NFD5;Q8NFD5-3;A0A3F2YNW7;A0A6Q8NVI4;Q8NFD5-2;A0A1B0GWJ2;A0A1B0GTJ8;A0A1B0GVK1;H0Y7H8;Q8NFD5-4;A0A1B0GV63;A0A1B0GUC6;A0A1B0GUG2;A0A1B0GU09;A0A1B0GTI6;A0A6I8PTU7	Q8NFD5;Q8NFD5-3;A0A3F2YNW7;A0A6Q8NVI4;Q8NFD5-2;A0A1B0GWJ2;A0A1B0GTJ8;A0A1B0GVK1;H0Y7H8;Q8NFD5-4;A0A1B0GV63	8;8;8;8;8;7;7;7;7;7;6;1;1;1;1;1	6;6;6;6;6;5;5;5;5;5;4;1;1;1;1;1	6;6;6;6;6;5;5;5;5;5;4;1;1;1;1;1	AT-rich interactive domain-containing protein 1B	ARID1B	sp|Q8NFD5|ARI1B_HUMAN AT-rich interactive domain-containing protein 1B OS=Homo sapiens OX=9606 GN=ARID1B PE=1 SV=2;sp|Q8NFD5-3|ARI1B_HUMAN Isoform 3 of AT-rich interactive domain-containing protein 1B OS=Homo sapiens OX=9606 GN=ARID1B;tr|A0A3F2YNW7|A0A3F2Y	16	8	6	6	2	3	3	4	5	4	3	1	3	2	1	2	1	1	1	3	3	2	2	0	2	1	1	0	1	1	1	3	3	2	2	0	2	1	1	0	5.8	4.9
Q9Y6A5;A0A494BZT8;C9JA91;E7EMT0;A0A494C117;A0A087WUE2	Q9Y6A5;A0A494BZT8;C9JA91;E7EMT0;A0A494C117;A0A087WUE2	2;2;1;1;1;1	2;2;1;1;1;1	2;2;1;1;1;1	Transforming acidic coiled-coil-containing protein 3	TACC3	sp|Q9Y6A5|TACC3_HUMAN Transforming acidic coiled-coil-containing protein 3 OS=Homo sapiens OX=9606 GN=TACC3 PE=1 SV=1;tr|A0A494BZT8|A0A494BZT8_HUMAN Transforming acidic coiled-coil-containing protein 3 OS=Homo sapiens OX=9606 GN=TACC3 PE=1 SV=1;tr|C9JA91|C	6	2	2	2	0	0	0	2	0	0	0	0	0	0	0	0	0	0	0	2	0	0	0	0	0	0	0	0	0	0	0	2	0	0	0	0	0	0	0	0	5.6	5.6
Q96K49;A0A494BZZ8;Q96K49-2;H7C1G1;H7C0B3	Q96K49;A0A494BZZ8;Q96K49-2;H7C1G1;H7C0B3	6;6;5;4;4	6;6;5;4;4	6;6;5;4;4	Transmembrane protein 87B	TMEM87B	sp|Q96K49|TM87B_HUMAN Transmembrane protein 87B OS=Homo sapiens OX=9606 GN=TMEM87B PE=1 SV=1;tr|A0A494BZZ8|A0A494BZZ8_HUMAN Transmembrane protein 87B (Fragment) OS=Homo sapiens OX=9606 GN=TMEM87B PE=1 SV=1;sp|Q96K49-2|TM87B_HUMAN Isoform 2 of Transmembrane	5	6	6	6	4	4	3	5	4	4	5	5	3	4	4	3	4	4	3	5	4	4	5	5	3	4	4	3	4	4	3	5	4	4	5	5	3	4	4	3	12.6	12.6
Q9UHD2;A0A494C045;A0A7I2V646;A0A494C148;A0A7I2V4W4;A0A494C0A8;A0A7I2V643;A0A494C167;A0A494C0X2;A0A7I2V2F4;A0A494C1M6;A0A7I2V463;A0A494C079;A0A494C0R4;A0A7I2V4Z2;A0A7I2YQG1;A0A7I2V387;A0A494C1I2;F5H1A3;F5H206;A0A7I2V5Y4;A0A7I2V3S9;A0A7I2V2N0;A0A7I2V476;A0A7I2V636	Q9UHD2;A0A494C045;A0A7I2V646;A0A494C148;A0A7I2V4W4;A0A494C0A8;A0A7I2V643;A0A494C167;A0A494C0X2;A0A7I2V2F4;A0A494C1M6;A0A7I2V463;A0A494C079;A0A494C0R4;A0A7I2V4Z2	6;6;6;6;6;5;5;5;5;5;5;5;4;4;4;2;1;1;1;1;1;1;1;1;1	6;6;6;6;6;5;5;5;5;5;5;5;4;4;4;2;1;1;1;1;1;1;1;1;1	6;6;6;6;6;5;5;5;5;5;5;5;4;4;4;2;1;1;1;1;1;1;1;1;1	Serine/threonine-protein kinase TBK1	TBK1	sp|Q9UHD2|TBK1_HUMAN Serine/threonine-protein kinase TBK1 OS=Homo sapiens OX=9606 GN=TBK1 PE=1 SV=1;tr|A0A494C045|A0A494C045_HUMAN Serine/threonine-protein kinase TBK1 OS=Homo sapiens OX=9606 GN=TBK1 PE=1 SV=1;tr|A0A7I2V646|A0A7I2V646_HUMAN Serine/threonin	25	6	6	6	1	2	2	3	1	4	3	3	3	4	2	2	1	2	2	3	1	4	3	3	3	4	2	2	1	2	2	3	1	4	3	3	3	4	2	2	13.4	13.4
Q8N5F7;A0A494C050	Q8N5F7;A0A494C050	4;4	4;4	4;4	NF-kappa-B-activating protein	NKAP	sp|Q8N5F7|NKAP_HUMAN NF-kappa-B-activating protein OS=Homo sapiens OX=9606 GN=NKAP PE=1 SV=1;tr|A0A494C050|A0A494C050_HUMAN NF-kappa-B-activating protein (Fragment) OS=Homo sapiens OX=9606 GN=NKAP PE=1 SV=1	2	4	4	4	0	1	2	3	2	3	1	2	3	1	0	3	0	1	2	3	2	3	1	2	3	1	0	3	0	1	2	3	2	3	1	2	3	1	0	3	18.8	18.8
Q6P2C8;A0A494C0P0;A0A494C0K7;Q6P2C8-2;Q6P2C8-4	Q6P2C8;A0A494C0P0;A0A494C0K7;Q6P2C8-2	3;3;3;3;1	3;3;3;3;1	3;3;3;3;1	Mediator of RNA polymerase II transcription subunit 27	MED27	sp|Q6P2C8|MED27_HUMAN Mediator of RNA polymerase II transcription subunit 27 OS=Homo sapiens OX=9606 GN=MED27 PE=1 SV=1;tr|A0A494C0P0|A0A494C0P0_HUMAN Cofactor required for Sp1 transcriptional activation subunit 8 OS=Homo sapiens OX=9606 GN=MED27 PE=1 SV=1	5	3	3	3	1	0	1	2	0	1	1	0	0	1	1	0	1	0	1	2	0	1	1	0	0	1	1	0	1	0	1	2	0	1	1	0	0	1	1	0	16.7	16.7
O75153;K7EIG1;A0A494C0R8;I3L2B0;I3L4B5;I3L318	O75153;K7EIG1;A0A494C0R8;I3L2B0	23;23;23;21;1;1	23;23;23;21;1;1	22;22;22;21;1;1	Clustered mitochondria protein homolog	CLUH	sp|O75153|CLU_HUMAN Clustered mitochondria protein homolog OS=Homo sapiens OX=9606 GN=CLUH PE=1 SV=2;tr|K7EIG1|K7EIG1_HUMAN Clustered mitochondria protein homolog (Fragment) OS=Homo sapiens OX=9606 GN=CLUH PE=1 SV=2;tr|A0A494C0R8|A0A494C0R8_HUMAN Clustered	6	23	23	22	1	1	2	11	12	16	15	18	13	12	7	9	1	1	2	11	12	16	15	18	13	12	7	9	1	1	2	11	12	15	15	17	12	12	7	9	27.4	27.4
A0A494C0S0;Q9H3E2	A0A494C0S0	3;1	3;1	3;1			tr|A0A494C0S0|A0A494C0S0_HUMAN Sorting nexin-25 OS=Homo sapiens OX=9606 GN=SNX25 PE=1 SV=1	2	3	3	3	1	0	1	0	1	0	0	1	0	1	1	0	1	0	1	0	1	0	0	1	0	1	1	0	1	0	1	0	1	0	0	1	0	1	1	0	4.7	4.7
Q92963;A0A494C0S1;Q92963-2;Q92963-3	Q92963;A0A494C0S1;Q92963-2;Q92963-3	1;1;1;1	1;1;1;1	1;1;1;1	GTP-binding protein Rit1	RIT1	sp|Q92963|RIT1_HUMAN GTP-binding protein Rit1 OS=Homo sapiens OX=9606 GN=RIT1 PE=1 SV=1;tr|A0A494C0S1|A0A494C0S1_HUMAN GTP-binding protein Rit1 OS=Homo sapiens OX=9606 GN=RIT1 PE=1 SV=1;sp|Q92963-2|RIT1_HUMAN Isoform 2 of GTP-binding protein Rit1 OS=Homo s	4	1	1	1	0	0	0	0	0	0	0	0	0	1	0	0	0	0	0	0	0	0	0	0	0	1	0	0	0	0	0	0	0	0	0	0	0	1	0	0	5.5	5.5
O95453;O95453-2;A0A494C0W0;O95453-3;A0A494C0K5;A0A494C1K5;A0A494C1N1;A0A494C0Q2;A0A494C0Q6;A0A494C0P9;A0A494BZW7;A0A494BZU6;A0A494C1G3;A0A494C156;A0A494C002;H3BRK1;O95453-4;F5H1Z4	O95453;O95453-2;A0A494C0W0;O95453-3;A0A494C0K5;A0A494C1K5;A0A494C1N1;A0A494C0Q2;A0A494C0Q6;A0A494C0P9;A0A494BZW7;A0A494BZU6;A0A494C1G3;A0A494C156;A0A494C002	16;16;16;15;15;14;14;14;14;13;13;12;12;12;10;7;7;7	16;16;16;15;15;14;14;14;14;13;13;12;12;12;10;7;7;7	16;16;16;15;15;14;14;14;14;13;13;12;12;12;10;7;7;7	Poly(A)-specific ribonuclease PARN	PARN	sp|O95453|PARN_HUMAN Poly(A)-specific ribonuclease PARN OS=Homo sapiens OX=9606 GN=PARN PE=1 SV=1;sp|O95453-2|PARN_HUMAN Isoform 2 of Poly(A)-specific ribonuclease PARN OS=Homo sapiens OX=9606 GN=PARN;tr|A0A494C0W0|A0A494C0W0_HUMAN Poly(A)-specific ribonuc	18	16	16	16	7	6	9	9	13	11	9	12	10	9	10	12	7	6	9	9	13	11	9	12	10	9	10	12	7	6	9	9	13	11	9	12	10	9	10	12	30.4	30.4
Q86WV6;A0A494C0W5;A0A494C0T1;J3QTB1;A0A494C1N5	Q86WV6;A0A494C0W5;A0A494C0T1;J3QTB1	4;4;3;3;1	4;4;3;3;1	4;4;3;3;1	Stimulator of interferon genes protein	TMEM173	sp|Q86WV6|STING_HUMAN Stimulator of interferon genes protein OS=Homo sapiens OX=9606 GN=STING1 PE=1 SV=1;tr|A0A494C0W5|A0A494C0W5_HUMAN Stimulator of interferon genes protein OS=Homo sapiens OX=9606 GN=STING1 PE=1 SV=1;tr|A0A494C0T1|A0A494C0T1_HUMAN Stimul	5	4	4	4	2	3	2	3	1	1	2	2	4	1	1	3	2	3	2	3	1	1	2	2	4	1	1	3	2	3	2	3	1	1	2	2	4	1	1	3	15.8	15.8
A0A494C0Z5;Q9H082;Q14088	A0A494C0Z5;Q9H082	5;5;1	5;5;1	5;5;1	Ras-related protein Rab-33B	RAB33B	tr|A0A494C0Z5|A0A494C0Z5_HUMAN Ras-related protein Rab-33B OS=Homo sapiens OX=9606 GN=RAB33B PE=1 SV=1;sp|Q9H082|RB33B_HUMAN Ras-related protein Rab-33B OS=Homo sapiens OX=9606 GN=RAB33B PE=1 SV=1	3	5	5	5	2	2	2	2	3	3	1	3	2	2	3	2	2	2	2	2	3	3	1	3	2	2	3	2	2	2	2	2	3	3	1	3	2	2	3	2	23.8	23.8
Q9H3U5;A0A494C105;Q9H3U5-3;Q9H3U5-5;Q9H3U5-6;H7C5U3;H7C593;Q9H3U5-2;Q9H3U5-4	Q9H3U5;A0A494C105;Q9H3U5-3;Q9H3U5-5;Q9H3U5-6;H7C5U3;H7C593;Q9H3U5-2	3;3;3;3;3;2;2;2;1	3;3;3;3;3;2;2;2;1	3;3;3;3;3;2;2;2;1	Major facilitator superfamily domain-containing protein 1	MFSD1	sp|Q9H3U5|MFSD1_HUMAN Major facilitator superfamily domain-containing protein 1 OS=Homo sapiens OX=9606 GN=MFSD1 PE=2 SV=2;tr|A0A494C105|A0A494C105_HUMAN Major facilitator superfamily domain-containing protein 1 OS=Homo sapiens OX=9606 GN=MFSD1 PE=1 SV=1;s	9	3	3	3	2	2	1	2	3	2	2	2	2	2	2	2	2	2	1	2	3	2	2	2	2	2	2	2	2	2	1	2	3	2	2	2	2	2	2	2	8.6	8.6
Q8N9T8;A0A494C108;H0YFD2;F8WFC1;H0YH26	Q8N9T8;A0A494C108	8;8;3;3;1	8;8;3;3;1	8;8;3;3;1	Protein KRI1 homolog	KRI1	sp|Q8N9T8|KRI1_HUMAN Protein KRI1 homolog OS=Homo sapiens OX=9606 GN=KRI1 PE=1 SV=3;tr|A0A494C108|A0A494C108_HUMAN Protein KRI1 homolog OS=Homo sapiens OX=9606 GN=KRI1 PE=1 SV=1	5	8	8	8	4	3	3	4	5	5	6	5	4	6	4	8	4	3	3	4	5	5	6	5	4	6	4	8	4	3	3	4	5	5	6	5	4	6	4	8	18.3	18.3
Q9HA38;A0A494C120;Q9HA38-2;C9J8H5	Q9HA38;A0A494C120;Q9HA38-2	5;5;5;2	5;5;5;2	5;5;5;2	Zinc finger matrin-type protein 3	ZMAT3	sp|Q9HA38|ZMAT3_HUMAN Zinc finger matrin-type protein 3 OS=Homo sapiens OX=9606 GN=ZMAT3 PE=1 SV=1;tr|A0A494C120|A0A494C120_HUMAN Zinc finger matrin-type protein 3 OS=Homo sapiens OX=9606 GN=ZMAT3 PE=1 SV=1;sp|Q9HA38-2|ZMAT3_HUMAN Isoform 2 of Zinc finger	4	5	5	5	0	1	3	0	0	1	3	1	3	1	0	1	0	1	3	0	0	1	3	1	3	1	0	1	0	1	3	0	0	1	3	1	3	1	0	1	27.7	27.7
P50336;A0A494C146;A0A494C0D4;A0A494C0M9;D3DVG2;A0A1W2PRF9;H0YFP3;F5GZT7;A0A1W2PNH4;A0A494C0L4;F5H1I5;A0A494C134;A0A1W2PPA5;A0A494C1M8;A0A1W2PQM0;H0YFE1	P50336;A0A494C146;A0A494C0D4	10;10;8;4;4;4;4;3;2;2;2;2;2;1;1;1	10;10;8;4;4;4;4;3;2;2;2;2;2;1;1;1	10;10;8;4;4;4;4;3;2;2;2;2;2;1;1;1	Protoporphyrinogen oxidase	PPOX	sp|P50336|PPOX_HUMAN Protoporphyrinogen oxidase OS=Homo sapiens OX=9606 GN=PPOX PE=1 SV=1;tr|A0A494C146|A0A494C146_HUMAN Protoporphyrinogen oxidase (Fragment) OS=Homo sapiens OX=9606 GN=PPOX PE=1 SV=1;tr|A0A494C0D4|A0A494C0D4_HUMAN Protoporphyrinogen oxida	16	10	10	10	5	3	4	3	2	2	3	4	2	7	3	5	5	3	4	3	2	2	3	4	2	7	3	5	5	3	4	3	2	2	3	4	2	7	3	5	30.6	30.6
P52630;A0A494C164;P52630-4;B4DHE0;A0A494C1L3;A0A494C0B5	P52630;A0A494C164;P52630-4	5;5;4;2;2;1	5;5;4;2;2;1	3;3;2;1;1;0	Signal transducer and activator of transcription 2	STAT2	sp|P52630|STAT2_HUMAN Signal transducer and activator of transcription 2 OS=Homo sapiens OX=9606 GN=STAT2 PE=1 SV=1;tr|A0A494C164|A0A494C164_HUMAN Signal transducer and activator of transcription OS=Homo sapiens OX=9606 GN=STAT2 PE=1 SV=1;sp|P52630-4|STAT2	6	5	5	3	3	1	3	2	1	3	2	3	0	1	1	0	3	1	3	2	1	3	2	3	0	1	1	0	2	1	2	2	1	2	2	2	0	1	1	0	10.5	10.5
P35609;A0A494C1A0;P35609-2;A0A494C033;A0A494C166;A0A494C0Q3;A0A494C060;A0A494C031;D6RH00	P35609;A0A494C1A0;P35609-2	25;25;25;12;12;10;7;1;1	1;1;1;0;0;0;1;0;0	1;1;1;0;0;0;1;0;0	Alpha-actinin-2	ACTN2	sp|P35609|ACTN2_HUMAN Alpha-actinin-2 OS=Homo sapiens OX=9606 GN=ACTN2 PE=1 SV=1;tr|A0A494C1A0|A0A494C1A0_HUMAN Alpha-actinin-2 (Fragment) OS=Homo sapiens OX=9606 GN=ACTN2 PE=1 SV=1;sp|P35609-2|ACTN2_HUMAN Isoform 2 of Alpha-actinin-2 OS=Homo sapiens OX=96	9	25	1	1	21	21	19	23	23	23	23	23	22	24	24	23	0	0	0	0	0	1	0	1	0	0	1	1	0	0	0	0	0	1	0	1	0	0	1	1	24.7	4.3
P19838;A0A494C1E9;P19838-2;A0A494C157;D6RF93;D6RH30;P19838-3;D6RC45	P19838;A0A494C1E9;P19838-2;A0A494C157;D6RF93;D6RH30;P19838-3	6;6;6;5;3;3;3;2	6;6;6;5;3;3;3;2	6;6;6;5;3;3;3;2	Nuclear factor NF-kappa-B p105 subunit;Nuclear factor NF-kappa-B p50 subunit	NFKB1	sp|P19838|NFKB1_HUMAN Nuclear factor NF-kappa-B p105 subunit OS=Homo sapiens OX=9606 GN=NFKB1 PE=1 SV=2;tr|A0A494C1E9|A0A494C1E9_HUMAN Nuclear factor NF-kappa-B p105 subunit OS=Homo sapiens OX=9606 GN=NFKB1 PE=1 SV=1;sp|P19838-2|NFKB1_HUMAN Isoform 2 of Nu	8	6	6	6	3	2	3	5	2	2	2	3	1	3	3	1	3	2	3	5	2	2	2	3	1	3	3	1	3	2	3	5	2	2	2	3	1	3	3	1	9.6	9.6
P35658;P35658-2;A0A494C1F2;P35658-3;P35658-4;P35658-5;A0A0A0MSW3;A0A494BZU9;H0Y837;H0YF36;B7ZAV2;A0A494C0J0;E9PKD2;A0A494C104;H0YDS4;A0A494C0Y1	P35658;P35658-2;A0A494C1F2;P35658-3;P35658-4;P35658-5;A0A0A0MSW3	41;41;41;40;40;40;27;20;7;5;5;4;4;3;2;1	41;41;41;40;40;40;27;20;7;5;5;4;4;3;2;1	41;41;41;40;40;40;27;20;7;5;5;4;4;3;2;1	Nuclear pore complex protein Nup214	NUP214	sp|P35658|NU214_HUMAN Nuclear pore complex protein Nup214 OS=Homo sapiens OX=9606 GN=NUP214 PE=1 SV=2;sp|P35658-2|NU214_HUMAN Isoform 2 of Nuclear pore complex protein Nup214 OS=Homo sapiens OX=9606 GN=NUP214;tr|A0A494C1F2|A0A494C1F2_HUMAN Nuclear pore com	16	41	41	41	31	27	27	30	31	27	23	26	26	25	23	26	31	27	27	30	31	27	23	26	26	25	23	26	31	27	27	30	31	27	23	26	26	25	23	26	33	33
R4GN02;P0DPK4;P0DPK3-2;P0DPK3;A0A494C1K9;Q7Z3S9;Q7Z3S9-3;A0A494C1U9;A0A096LNW5	R4GN02;P0DPK4;P0DPK3-2;P0DPK3;A0A494C1K9;Q7Z3S9;Q7Z3S9-3;A0A494C1U9;A0A096LNW5	6;6;6;6;6;6;6;5;4	2;2;2;2;2;2;2;1;1	2;2;2;2;2;2;2;1;1	Notch homolog 2 N-terminal-like protein	NOTCH2;NOTCH2NL	tr|R4GN02|R4GN02_HUMAN Neurogenic locus notch homolog protein 2 OS=Homo sapiens OX=9606 GN=NOTCH2 PE=4 SV=2;sp|P0DPK4|NT2NC_HUMAN Notch homolog 2 N-terminal-like protein C OS=Homo sapiens OX=9606 GN=NOTCH2NLC PE=1 SV=1;sp|P0DPK3-2|NT2NB_HUMAN Isoform 2 of	9	6	2	2	6	4	4	5	5	5	6	6	6	6	5	6	2	0	1	1	1	1	2	2	2	2	2	2	2	0	1	1	1	1	2	2	2	2	2	2	33.1	10.2
Q3SY69;A0A494C1M4;Q3SY69-3;Q3SY69-2;H0YHN9	Q3SY69;A0A494C1M4	50;50;23;8;6	50;50;23;8;6	45;45;22;7;6	Mitochondrial 10-formyltetrahydrofolate dehydrogenase	ALDH1L2	sp|Q3SY69|AL1L2_HUMAN Mitochondrial 10-formyltetrahydrofolate dehydrogenase OS=Homo sapiens OX=9606 GN=ALDH1L2 PE=1 SV=2;tr|A0A494C1M4|A0A494C1M4_HUMAN 10-formyltetrahydrofolate dehydrogenase OS=Homo sapiens OX=9606 GN=ALDH1L2 PE=1 SV=1	5	50	50	45	47	46	45	44	42	43	37	36	36	38	35	36	47	46	45	44	42	43	37	36	36	38	35	36	42	41	40	39	38	39	34	32	31	34	31	32	66.5	66.5
P26885;A0A494C1N0;F5H0N4	P26885;A0A494C1N0;F5H0N4	8;8;5	8;8;5	8;8;5	Peptidyl-prolyl cis-trans isomerase FKBP2;Peptidyl-prolyl cis-trans isomerase	FKBP2	sp|P26885|FKBP2_HUMAN Peptidyl-prolyl cis-trans isomerase FKBP2 OS=Homo sapiens OX=9606 GN=FKBP2 PE=1 SV=2;tr|A0A494C1N0|A0A494C1N0_HUMAN Peptidylprolyl isomerase OS=Homo sapiens OX=9606 GN=FKBP2 PE=1 SV=1;tr|F5H0N4|F5H0N4_HUMAN Peptidylprolyl isomerase (F	3	8	8	8	7	7	7	7	7	7	7	7	7	7	7	7	7	7	7	7	7	7	7	7	7	7	7	7	7	7	7	7	7	7	7	7	7	7	7	7	63.4	63.4
Q15020;A0A499FI31;Q15020-4;Q15020-2;H0YHU8;F8VVK9;F8VZM2;A0A494C0L2;F8W667	Q15020;A0A499FI31;Q15020-4	32;32;31;7;5;4;4;4;4	32;32;31;7;5;4;4;4;4	32;32;31;7;5;4;4;4;4	Squamous cell carcinoma antigen recognized by T-cells 3	SART3	sp|Q15020|SART3_HUMAN Squamous cell carcinoma antigen recognized by T-cells 3 OS=Homo sapiens OX=9606 GN=SART3 PE=1 SV=1;tr|A0A499FI31|A0A499FI31_HUMAN Squamous cell carcinoma antigen recognized by T-cells 3 OS=Homo sapiens OX=9606 GN=SART3 PE=1 SV=1;sp|Q1	9	32	32	32	20	21	19	18	19	20	20	19	20	20	17	20	20	21	19	18	19	20	20	19	20	20	17	20	20	21	19	18	19	20	20	19	20	20	17	20	38.7	38.7
A0A499FI48;C9JMN9	A0A499FI48	55;1	2;0	2;0			tr|A0A499FI48|A0A499FI48_HUMAN Protein disulfide-isomerase OS=Homo sapiens OX=9606 GN=PDIA4 PE=1 SV=1	2	55	2	2	48	46	48	48	52	44	52	50	50	51	52	51	0	0	1	1	2	1	2	1	2	2	2	2	0	0	1	1	2	1	2	1	2	2	2	2	64.1	3.4
A0FGR8-2;A0A499FIX8;H7BXI1;A0FGR8;A0A087WXU3;A0FGR8-6;A0FGR8-4;A0FGR8-5	A0FGR8-2;A0A499FIX8;H7BXI1;A0FGR8;A0A087WXU3;A0FGR8-6;A0FGR8-4	32;32;32;31;31;31;17;15	32;32;32;31;31;31;17;15	32;32;32;31;31;31;17;15	Extended synaptotagmin-2	ESYT2	sp|A0FGR8-2|ESYT2_HUMAN Isoform 2 of Extended synaptotagmin-2 OS=Homo sapiens OX=9606 GN=ESYT2;tr|A0A499FIX8|A0A499FIX8_HUMAN Extended synaptotagmin-2 OS=Homo sapiens OX=9606 GN=ESYT2 PE=1 SV=1;tr|H7BXI1|H7BXI1_HUMAN Extended synaptotagmin-2 OS=Homo sapien	8	32	32	32	22	24	23	26	22	23	23	22	23	24	25	22	22	24	23	26	22	23	23	22	23	24	25	22	22	24	23	26	22	23	23	22	23	24	25	22	50.7	50.7
A0A499FIZ0;Q9H7D7;A0A7I2YQL3;Q9H7D7-2;A0A7I2YQQ9;H0Y9R3;C9JCS7;Q9H7D7-4;H0Y917;Q9H7D7-3;A0A7I2V3I7	A0A499FIZ0;Q9H7D7;A0A7I2YQL3;Q9H7D7-2;A0A7I2YQQ9;H0Y9R3	22;21;21;20;18;12;6;3;2;2;1	22;21;21;20;18;12;6;3;2;2;1	22;21;21;20;18;12;6;3;2;2;1	WD repeat-containing protein 26	WDR26	tr|A0A499FIZ0|A0A499FIZ0_HUMAN WD repeat-containing protein 26 OS=Homo sapiens OX=9606 GN=WDR26 PE=1 SV=2;sp|Q9H7D7|WDR26_HUMAN WD repeat-containing protein 26 OS=Homo sapiens OX=9606 GN=WDR26 PE=1 SV=3;tr|A0A7I2YQL3|A0A7I2YQL3_HUMAN WD repeat-containing p	11	22	22	22	14	11	13	16	15	15	15	16	17	16	15	15	14	11	13	16	15	15	15	16	17	16	15	15	14	11	13	16	15	15	15	16	17	16	15	15	44.4	44.4
O75592;A0A499FJI4;O75592-2;H7C3U4	O75592;A0A499FJI4;O75592-2	6;6;6;1	6;6;6;1	6;6;6;1	E3 ubiquitin-protein ligase MYCBP2	MYCBP2	sp|O75592|MYCB2_HUMAN E3 ubiquitin-protein ligase MYCBP2 OS=Homo sapiens OX=9606 GN=MYCBP2 PE=1 SV=4;tr|A0A499FJI4|A0A499FJI4_HUMAN RCR-type E3 ubiquitin transferase OS=Homo sapiens OX=9606 GN=MYCBP2 PE=1 SV=1;sp|O75592-2|MYCB2_HUMAN Isoform 2 of E3 ubiqui	4	6	6	6	1	3	1	3	1	2	0	2	2	0	0	1	1	3	1	3	1	2	0	2	2	0	0	1	1	3	1	3	1	2	0	2	2	0	0	1	1.5	1.5
P01137;A0A499FJK2;A0A7I2V5Z9;A0A7I2YQL8	P01137;A0A499FJK2	7;7;2;2	7;7;2;2	7;7;2;2	Transforming growth factor beta-1;Latency-associated peptide	TGFB1	sp|P01137|TGFB1_HUMAN Transforming growth factor beta-1 proprotein OS=Homo sapiens OX=9606 GN=TGFB1 PE=1 SV=2;tr|A0A499FJK2|A0A499FJK2_HUMAN Transforming growth factor beta OS=Homo sapiens OX=9606 GN=TGFB1 PE=1 SV=1	4	7	7	7	0	2	2	3	4	3	3	4	2	3	4	3	0	2	2	3	4	3	3	4	2	3	4	3	0	2	2	3	4	3	3	4	2	3	4	3	36.9	36.9
P48729;P48729-2;U3KPX3;A0A590UJ43;A0A5F9W493;P48729-3;D6REM4;E7ETM0;H0Y9X2;U3KQK7;Q8N752;A0A590UK94;A0A590UJQ7;E5RG27;D6RGE5	P48729;P48729-2;U3KPX3;A0A590UJ43;A0A5F9W493;P48729-3;D6REM4;E7ETM0;H0Y9X2;U3KQK7;Q8N752	14;14;14;14;13;13;10;10;9;9;7;3;2;2;2	14;14;14;14;13;13;10;10;9;9;7;3;2;2;2	14;14;14;14;13;13;10;10;9;9;7;3;2;2;2	Casein kinase I isoform alpha;Casein kinase I isoform alpha-like	CSNK1A1;CSNK1A1L	sp|P48729|KC1A_HUMAN Casein kinase I isoform alpha OS=Homo sapiens OX=9606 GN=CSNK1A1 PE=1 SV=2;sp|P48729-2|KC1A_HUMAN Isoform 2 of Casein kinase I isoform alpha OS=Homo sapiens OX=9606 GN=CSNK1A1;tr|U3KPX3|U3KPX3_HUMAN Casein kinase I isoform alpha OS=Hom	15	14	14	14	7	7	8	11	10	8	9	11	8	9	8	7	7	7	8	11	10	8	9	11	8	9	8	7	7	7	8	11	10	8	9	11	8	9	8	7	53.7	53.7
Q13616;A0A590UJ50;A0A590UJ21;A0A590UK34;A0A590UJ56;A0A590UJR3;A0A0C4DGX4;A0A590UJC4;A0A590UJA0;A0A590UJM8;A0A590UJ97;A0A590UJ59	Q13616;A0A590UJ50;A0A590UJ21;A0A590UK34;A0A590UJ56;A0A590UJR3;A0A0C4DGX4;A0A590UJC4;A0A590UJA0	28;28;27;26;25;25;25;22;14;7;6;2	28;28;27;26;25;25;25;22;14;7;6;2	28;28;27;26;25;25;25;22;14;7;6;2	Cullin-1	CUL1	sp|Q13616|CUL1_HUMAN Cullin-1 OS=Homo sapiens OX=9606 GN=CUL1 PE=1 SV=2;tr|A0A590UJ50|A0A590UJ50_HUMAN Cullin-1 OS=Homo sapiens OX=9606 GN=CUL1 PE=1 SV=1;tr|A0A590UJ21|A0A590UJ21_HUMAN Cullin-1 OS=Homo sapiens OX=9606 GN=CUL1 PE=1 SV=1;tr|A0A590UK34|A0A590	12	28	28	28	17	18	20	16	19	23	18	20	17	19	19	17	17	18	20	16	19	23	18	20	17	19	19	17	17	18	20	16	19	23	18	20	17	19	19	17	42.7	42.7
Q9BSV6;A0A590UJ73;A0A590UJW4;E7EQB3;B0V3J0;A9C4B9;A0A0G2JNL0;A0A0G2JNK5;A0A590UK37	Q9BSV6;A0A590UJ73;A0A590UJW4;E7EQB3;B0V3J0;A9C4B9;A0A0G2JNL0;A0A0G2JNK5	3;3;3;3;2;2;2;2;1	3;3;3;3;2;2;2;2;1	3;3;3;3;2;2;2;2;1	tRNA-splicing endonuclease subunit Sen34	TSEN34	sp|Q9BSV6|SEN34_HUMAN tRNA-splicing endonuclease subunit Sen34 OS=Homo sapiens OX=9606 GN=TSEN34 PE=1 SV=1;tr|A0A590UJ73|A0A590UJ73_HUMAN tRNA-intron lyase (Fragment) OS=Homo sapiens OX=9606 GN=TSEN34 PE=1 SV=1;tr|A0A590UJW4|A0A590UJW4_HUMAN tRNA-splicing	9	3	3	3	0	2	1	2	1	1	1	2	0	0	0	0	0	2	1	2	1	1	1	2	0	0	0	0	0	2	1	2	1	1	1	2	0	0	0	0	12.3	12.3
Q9BVT8;C9JE12;C9JCW7;A0A590UJA9	Q9BVT8;C9JE12;C9JCW7;A0A590UJA9	3;3;3;3	3;3;3;3	3;3;3;3	Transmembrane and ubiquitin-like domain-containing protein 1	TMUB1	sp|Q9BVT8|TMUB1_HUMAN Transmembrane and ubiquitin-like domain-containing protein 1 OS=Homo sapiens OX=9606 GN=TMUB1 PE=1 SV=1;tr|C9JE12|C9JE12_HUMAN Transmembrane and ubiquitin-like domain-containing protein 1 (Fragment) OS=Homo sapiens OX=9606 GN=TMUB1 PE	4	3	3	3	2	2	2	2	2	2	3	3	3	2	3	3	2	2	2	2	2	2	3	3	3	2	3	3	2	2	2	2	2	2	3	3	3	2	3	3	20.7	20.7
Q14BN4;Q14BN4-3;Q14BN4-2;A0A590UJK3;A0A5F9VB99;H7C3M8;A0A590UJS6;A0A590UJU9;Q14BN4-4;H7BZK0;Q14BN4-5;Q14BN4-6;Q14BN4-7;A0A590UJT5;A0A590UJ16;Q14BN4-8;H7BZW9;A0A590UJG7;H7C5G9;A0A590UJP6	Q14BN4;Q14BN4-3;Q14BN4-2;A0A590UJK3;A0A5F9VB99;H7C3M8;A0A590UJS6;A0A590UJU9;Q14BN4-4;H7BZK0;Q14BN4-5;Q14BN4-6	14;14;14;14;13;9;9;8;8;8;7;7;6;6;6;6;6;3;2;2	14;14;14;14;13;9;9;8;8;8;7;7;6;6;6;6;6;3;2;2	14;14;14;14;13;9;9;8;8;8;7;7;6;6;6;6;6;3;2;2	Sarcolemmal membrane-associated protein	SLMAP	sp|Q14BN4|SLMAP_HUMAN Sarcolemmal membrane-associated protein OS=Homo sapiens OX=9606 GN=SLMAP PE=1 SV=1;sp|Q14BN4-3|SLMAP_HUMAN Isoform 3 of Sarcolemmal membrane-associated protein OS=Homo sapiens OX=9606 GN=SLMAP;sp|Q14BN4-2|SLMAP_HUMAN Isoform 2 of Sarc	20	14	14	14	8	7	7	7	7	9	8	7	6	8	7	9	8	7	7	7	7	9	8	7	6	8	7	9	8	7	7	7	7	9	8	7	6	8	7	9	21.4	21.4
Q13247;A0A590UJK4;A0A590UK01;A0A590UJP7;A0A590UK80;Q13247-3;Q13247-2	Q13247;A0A590UJK4;A0A590UK01;A0A590UJP7;A0A590UK80;Q13247-3	12;12;12;12;12;12;5	12;12;12;12;12;12;5	8;8;8;8;8;8;4	Serine/arginine-rich splicing factor 6	SRSF6	sp|Q13247|SRSF6_HUMAN Serine/arginine-rich splicing factor 6 OS=Homo sapiens OX=9606 GN=SRSF6 PE=1 SV=2;tr|A0A590UJK4|A0A590UJK4_HUMAN Serine/arginine-rich-splicing factor 6 OS=Homo sapiens OX=9606 GN=SRSF6 PE=1 SV=1;tr|A0A590UK01|A0A590UK01_HUMAN Serine/a	7	12	12	8	11	11	11	10	11	11	11	11	11	11	11	12	11	11	11	10	11	11	11	11	11	11	11	12	7	7	7	7	7	7	7	7	7	7	7	8	27.9	27.9
A0A5E8;Q99501;Q99501-3;Q99501-2;Q99501-4	A0A5E8;Q99501;Q99501-3;Q99501-2;Q99501-4	3;2;2;2;2	3;2;2;2;2	3;2;2;2;2	GAS2-like protein 1	GAS2L1	tr|A0A5E8|A0A5E8_HUMAN GAS2-like protein 1 OS=Homo sapiens OX=9606 GN=GAS2L1 PE=1 SV=1;sp|Q99501|GA2L1_HUMAN GAS2-like protein 1 OS=Homo sapiens OX=9606 GN=GAS2L1 PE=1 SV=2;sp|Q99501-3|GA2L1_HUMAN Isoform 3 of GAS2-like protein 1 OS=Homo sapiens OX=9606 GN	5	3	3	3	0	1	1	0	1	1	1	1	0	0	1	1	0	1	1	0	1	1	1	1	0	0	1	1	0	1	1	0	1	1	1	1	0	0	1	1	8.2	8.2
Q01433;A0A5F9UK94;Q01433-2;H0Y360;Q01433-3;Q01433-5;Q01433-4;A0A590UK85;A0A590UJY6;H0YF16;E9PJF6;E9PIJ1;A0A590UJX5	Q01433;A0A5F9UK94;Q01433-2;H0Y360;Q01433-3;Q01433-5;Q01433-4	19;19;18;18;16;16;16;7;7;6;4;3;2	19;19;18;18;16;16;16;7;7;6;4;3;2	19;19;18;18;16;16;16;7;7;6;4;3;2	AMP deaminase 2	AMPD2	sp|Q01433|AMPD2_HUMAN AMP deaminase 2 OS=Homo sapiens OX=9606 GN=AMPD2 PE=1 SV=2;tr|A0A5F9UK94|A0A5F9UK94_HUMAN AMP deaminase OS=Homo sapiens OX=9606 GN=AMPD2 PE=1 SV=1;sp|Q01433-2|AMPD2_HUMAN Isoform Ex1A-2-3 of AMP deaminase 2 OS=Homo sapiens OX=9606 GN=	13	19	19	19	9	10	11	12	9	12	13	13	9	10	11	13	9	10	11	12	9	12	13	13	9	10	11	13	9	10	11	12	9	12	13	13	9	10	11	13	29.2	29.2
Q9BRK5;A0A5F9UP49;A0A5F9UJX7;Q9BRK5-6;G3V1E2;Q9BRK5-4;Q9BRK5-3;Q9BRK5-2;H0Y3T6;Q9BRK5-5	Q9BRK5;A0A5F9UP49;A0A5F9UJX7;Q9BRK5-6;G3V1E2;Q9BRK5-4;Q9BRK5-3;Q9BRK5-2;H0Y3T6	18;18;14;14;11;11;11;11;9;4	18;18;14;14;11;11;11;11;9;4	18;18;14;14;11;11;11;11;9;4	45 kDa calcium-binding protein	SDF4	sp|Q9BRK5|CAB45_HUMAN 45 kDa calcium-binding protein OS=Homo sapiens OX=9606 GN=SDF4 PE=1 SV=1;tr|A0A5F9UP49|A0A5F9UP49_HUMAN 45 kDa calcium-binding protein OS=Homo sapiens OX=9606 GN=SDF4 PE=1 SV=1;tr|A0A5F9UJX7|A0A5F9UJX7_HUMAN 45 kDa calcium-binding pro	10	18	18	18	14	16	17	13	16	14	15	12	14	15	16	15	14	16	17	13	16	14	15	12	14	15	16	15	14	16	17	13	16	14	15	12	14	15	16	15	59.7	59.7
O43493;A0A5F9UY30;A0A5H1ZRP2;O43493-5;O43493-3;O43493-7;O43493-4;O43493-6	O43493;A0A5F9UY30;A0A5H1ZRP2;O43493-5;O43493-3;O43493-7;O43493-4	5;5;5;5;5;5;3;2	5;5;5;5;5;5;3;2	5;5;5;5;5;5;3;2	Trans-Golgi network integral membrane protein 2	TGOLN2	sp|O43493|TGON2_HUMAN Trans-Golgi network integral membrane protein 2 OS=Homo sapiens OX=9606 GN=TGOLN2 PE=1 SV=4;tr|A0A5F9UY30|A0A5F9UY30_HUMAN Trans-Golgi network integral membrane protein 2 OS=Homo sapiens OX=9606 GN=TGOLN2 PE=1 SV=1;tr|A0A5H1ZRP2|A0A5H	8	5	5	5	5	4	4	3	4	3	4	4	3	4	5	3	5	4	4	3	4	3	4	4	3	4	5	3	5	4	4	3	4	3	4	4	3	4	5	3	13	13
A0A5F9YFS9;Q9Y6A9;C9JBL1	A0A5F9YFS9;Q9Y6A9;C9JBL1	3;2;2	3;2;2	3;2;2	Signal peptidase complex subunit 1	SPCS1	tr|A0A5F9YFS9|A0A5F9YFS9_HUMAN Microsomal signal peptidase 12 kDa subunit OS=Homo sapiens OX=9606 GN=SPCS1 PE=1 SV=1;sp|Q9Y6A9|SPCS1_HUMAN Signal peptidase complex subunit 1 OS=Homo sapiens OX=9606 GN=SPCS1 PE=1 SV=5;tr|C9JBL1|C9JBL1_HUMAN Microsomal signa	3	3	3	3	3	3	3	3	2	3	2	3	3	2	3	2	3	3	3	3	2	3	2	3	3	2	3	2	3	3	3	3	2	3	2	3	3	2	3	2	31.4	31.4
O75027;B4DGL8;A0A5F9ZA98;O75027-2;A0A2R8Y473;A0A590UJS8;A0A087WW65;O75027-3;E9PJR8;A0A2R8YF35;E9PNQ5;A0A2R8Y3N2	O75027;B4DGL8;A0A5F9ZA98;O75027-2;A0A2R8Y473;A0A590UJS8;A0A087WW65;O75027-3	8;8;8;8;7;7;6;6;3;1;1;1	8;8;8;8;7;7;6;6;3;1;1;1	8;8;8;8;7;7;6;6;3;1;1;1	ATP-binding cassette sub-family B member 7, mitochondrial	ABCB7	sp|O75027|ABCB7_HUMAN ATP-binding cassette sub-family B member 7, mitochondrial OS=Homo sapiens OX=9606 GN=ABCB7 PE=1 SV=2;tr|B4DGL8|B4DGL8_HUMAN ATP-binding cassette sub-family B member 7, mitochondrial (Fragment) OS=Homo sapiens OX=9606 GN=ABCB7 PE=1 SV=	12	8	8	8	2	6	7	3	4	5	2	2	3	5	3	5	2	6	7	3	4	5	2	2	3	5	3	5	2	6	7	3	4	5	2	2	3	5	3	5	17.2	17.2
Q5TF39;A0A5F9ZH84;A0A5F9ZH60;A0A5F9ZH20	Q5TF39;A0A5F9ZH84;A0A5F9ZH60;A0A5F9ZH20	1;1;1;1	1;1;1;1	1;1;1;1	Sodium-dependent glucose transporter 1	NAGLT1	sp|Q5TF39|MFS4B_HUMAN Sodium-dependent glucose transporter 1 OS=Homo sapiens OX=9606 GN=MFSD4B PE=1 SV=1;tr|A0A5F9ZH84|A0A5F9ZH84_HUMAN Sodium-dependent glucose transporter 1 OS=Homo sapiens OX=9606 GN=MFSD4B PE=1 SV=1;tr|A0A5F9ZH60|A0A5F9ZH60_HUMAN Sodium	4	1	1	1	1	1	1	0	1	0	0	0	0	0	0	1	1	1	1	0	1	0	0	0	0	0	0	1	1	1	1	0	1	0	0	0	0	0	0	1	6.6	6.6
A0A5F9ZH43;A4UGR9;A4UGR9-2;A4UGR9-3;A4UGR9-8;A4UGR9-4;A0A5F9ZHW6;A4UGR9-7;A4UGR9-5;A4UGR9-6;A0A0A0MQZ3	A0A5F9ZH43;A4UGR9;A4UGR9-2;A4UGR9-3;A4UGR9-8;A4UGR9-4;A0A5F9ZHW6;A4UGR9-7;A4UGR9-5;A4UGR9-6	6;4;4;4;4;3;3;3;3;3;2	6;4;4;4;4;3;3;3;3;3;2	6;4;4;4;4;3;3;3;3;3;2	Xin actin-binding repeat-containing protein 2	XIRP2	tr|A0A5F9ZH43|A0A5F9ZH43_HUMAN Xin actin-binding repeat-containing protein 2 OS=Homo sapiens OX=9606 GN=XIRP2 PE=1 SV=1;sp|A4UGR9|XIRP2_HUMAN Xin actin-binding repeat-containing protein 2 OS=Homo sapiens OX=9606 GN=XIRP2 PE=1 SV=2;sp|A4UGR9-2|XIRP2_HUMAN I	11	6	6	6	1	0	1	3	2	3	1	5	2	1	2	2	1	0	1	3	2	3	1	5	2	1	2	2	1	0	1	3	2	3	1	5	2	1	2	2	2.6	2.6
Q8N9N2-2;A0A5F9ZH79;A0A5F9ZHP1;Q8N9N2;A0A5F9ZI10;A0A5K1VW55;H0YCB3;A0A5F9ZI37;H0YE76;E9PM82;H0YER2;E9PKM6;E9PR40;E9PQZ6	Q8N9N2-2;A0A5F9ZH79;A0A5F9ZHP1;Q8N9N2;A0A5F9ZI10;A0A5K1VW55;H0YCB3;A0A5F9ZI37;H0YE76	5;5;5;4;4;4;4;4;3;2;2;1;1;1	5;5;5;4;4;4;4;4;3;2;2;1;1;1	5;5;5;4;4;4;4;4;3;2;2;1;1;1	Activating signal cointegrator 1 complex subunit 1	ASCC1	sp|Q8N9N2-2|ASCC1_HUMAN Isoform 2 of Activating signal cointegrator 1 complex subunit 1 OS=Homo sapiens OX=9606 GN=ASCC1;tr|A0A5F9ZH79|A0A5F9ZH79_HUMAN Activating signal cointegrator 1 complex subunit 1 OS=Homo sapiens OX=9606 GN=ASCC1 PE=1 SV=1;tr|A0A5F9Z	14	5	5	5	0	2	2	1	1	2	2	4	2	4	2	3	0	2	2	1	1	2	2	4	2	4	2	3	0	2	2	1	1	2	2	4	2	4	2	3	16.8	16.8
P19793;A0A5F9ZHH6;P19793-2;P48443;P28702;A0A087WZ88;A0A0G2JKR7;P28702-3;A0A0G2JHI1	P19793;A0A5F9ZHH6;P19793-2;P48443;P28702;A0A087WZ88;A0A0G2JKR7;P28702-3	3;3;3;2;2;2;2;2;1	3;3;3;2;2;2;2;2;1	3;3;3;2;2;2;2;2;1	Retinoic acid receptor RXR-alpha;Retinoic acid receptor RXR-gamma;Retinoic acid receptor RXR-beta	RXRA;RXRG;RXRB	sp|P19793|RXRA_HUMAN Retinoic acid receptor RXR-alpha OS=Homo sapiens OX=9606 GN=RXRA PE=1 SV=1;tr|A0A5F9ZHH6|A0A5F9ZHH6_HUMAN Retinoic acid receptor RXR-alpha OS=Homo sapiens OX=9606 GN=RXRA PE=1 SV=1;sp|P19793-2|RXRA_HUMAN Isoform 2 of Retinoic acid rece	9	3	3	3	1	2	2	2	1	0	1	1	1	1	1	1	1	2	2	2	1	0	1	1	1	1	1	1	1	2	2	2	1	0	1	1	1	1	1	1	7.6	7.6
A0A5F9ZHI5;P51648-2;P51648;J3QRD1;A0A5F9ZHN9;A0A5F9ZI12;A0A5F9ZGX4;A0A5K1VW72;J3QS00;I3L1M4;A0A5F9ZHZ9;I3L2W1;A8MYB8;I3L3I9;E9PNN6;C9JMC5;P30838;J3QKK9;A0A5F9ZHP6;E9PJV0;J3KTG1;K7EN73;A0A0D9SGC3;P43353-2;C9JKT2;P48448;P43353;I3L0X1	A0A5F9ZHI5;P51648-2;P51648;J3QRD1;A0A5F9ZHN9;A0A5F9ZI12;A0A5F9ZGX4;A0A5K1VW72;J3QS00;I3L1M4	6;6;6;6;6;5;5;5;3;3;2;1;1;1;1;1;1;1;1;1;1;1;1;1;1;1;1;1	6;6;6;6;6;5;5;5;3;3;2;1;1;1;1;1;1;1;1;1;1;1;1;1;1;1;1;1	6;6;6;6;6;5;5;5;3;3;2;1;1;1;1;1;1;1;1;1;1;1;1;1;1;1;1;1	Fatty aldehyde dehydrogenase	ALDH3A2	tr|A0A5F9ZHI5|A0A5F9ZHI5_HUMAN Aldehyde dehydrogenase OS=Homo sapiens OX=9606 GN=ALDH3A2 PE=1 SV=1;sp|P51648-2|AL3A2_HUMAN Isoform 2 of Aldehyde dehydrogenase family 3 member A2 OS=Homo sapiens OX=9606 GN=ALDH3A2;sp|P51648|AL3A2_HUMAN Aldehyde dehydrogenas	28	6	6	6	2	1	2	1	0	1	2	1	2	2	2	3	2	1	2	1	0	1	2	1	2	2	2	3	2	1	2	1	0	1	2	1	2	2	2	3	17.9	17.9
P07195;A0A5F9ZHM4;A0A3B3IS95;A8MW50;C9J7H8;F5H793;Q6ZMR3;F5H5G7;F5H155;A0A087WUM2;G3XAP5	P07195;A0A5F9ZHM4;A0A3B3IS95;A8MW50	23;23;17;13;11;10;1;1;1;1;1	22;22;16;12;11;10;0;0;0;0;0	22;22;16;12;11;10;0;0;0;0;0	L-lactate dehydrogenase B chain;L-lactate dehydrogenase	LDHB	sp|P07195|LDHB_HUMAN L-lactate dehydrogenase B chain OS=Homo sapiens OX=9606 GN=LDHB PE=1 SV=2;tr|A0A5F9ZHM4|A0A5F9ZHM4_HUMAN L-lactate dehydrogenase OS=Homo sapiens OX=9606 GN=LDHB PE=1 SV=1;tr|A0A3B3IS95|A0A3B3IS95_HUMAN L-lactate dehydrogenase OS=Homo s	11	23	22	22	17	19	20	21	18	21	19	22	20	18	18	19	16	18	19	20	17	20	18	21	19	17	17	18	16	18	19	20	17	20	18	21	19	17	17	18	68.9	65.3
Q9NTJ5;A0A5F9ZHN7;E9PGZ4;F8WDN7;C9JV50;F8WCQ2	Q9NTJ5;A0A5F9ZHN7;E9PGZ4	31;31;23;14;10;4	31;31;23;14;10;4	8;8;0;0;0;4	Phosphatidylinositide phosphatase SAC1	SACM1L	sp|Q9NTJ5|SAC1_HUMAN Phosphatidylinositol-3-phosphatase SAC1 OS=Homo sapiens OX=9606 GN=SACM1L PE=1 SV=2;tr|A0A5F9ZHN7|A0A5F9ZHN7_HUMAN Phosphatidylinositol-3-phosphatase SAC1 OS=Homo sapiens OX=9606 GN=SACM1L PE=1 SV=1;tr|E9PGZ4|E9PGZ4_HUMAN Phosphatidyli	6	31	31	8	23	25	25	22	26	20	23	25	25	25	26	23	23	25	25	22	26	20	23	25	25	25	26	23	6	7	6	5	6	4	5	6	5	5	5	5	65.9	65.9
P23458;A0A5F9ZHN8;A0A5F9ZI39;A0A5F9ZH07;A0A5F9ZHW0;A0A5F9ZH32;A0A5F9ZHK2;A0A5F9ZHI1;A0A5F9ZI01;P29597;A0A5F9ZH73;K7EJR6;E9PM19	P23458;A0A5F9ZHN8;A0A5F9ZI39;A0A5F9ZH07;A0A5F9ZHW0	19;19;18;17;11;7;2;2;2;1;1;1;1	19;19;18;17;11;7;2;2;2;1;1;1;1	19;19;18;17;11;7;2;2;2;1;1;1;1	Tyrosine-protein kinase JAK1	JAK1	sp|P23458|JAK1_HUMAN Tyrosine-protein kinase JAK1 OS=Homo sapiens OX=9606 GN=JAK1 PE=1 SV=2;tr|A0A5F9ZHN8|A0A5F9ZHN8_HUMAN Tyrosine-protein kinase OS=Homo sapiens OX=9606 GN=JAK1 PE=1 SV=1;tr|A0A5F9ZI39|A0A5F9ZI39_HUMAN Tyrosine-protein kinase OS=Homo sapi	13	19	19	19	8	9	9	8	10	10	8	10	9	8	12	9	8	9	9	8	10	10	8	10	9	8	12	9	8	9	9	8	10	10	8	10	9	8	12	9	22.7	22.7
P11117;A0A5F9ZHR7;E9PHY0;E9PQY3;A0A5F9ZH82;B7Z7D2;A0A5F9ZI20;A0A5F9ZH40;B7Z6U3;P11117-2	P11117;A0A5F9ZHR7;E9PHY0;E9PQY3;A0A5F9ZH82;B7Z7D2	10;10;9;9;7;6;4;4;4;4	10;10;9;9;7;6;4;4;4;4	10;10;9;9;7;6;4;4;4;4	Lysosomal acid phosphatase	ACP2	sp|P11117|PPAL_HUMAN Lysosomal acid phosphatase OS=Homo sapiens OX=9606 GN=ACP2 PE=1 SV=3;tr|A0A5F9ZHR7|A0A5F9ZHR7_HUMAN Lysosomal acid phosphatase OS=Homo sapiens OX=9606 GN=ACP2 PE=1 SV=1;tr|E9PHY0|E9PHY0_HUMAN Lysosomal acid phosphatase OS=Homo sapiens	10	10	10	10	8	9	9	6	8	8	7	7	8	9	6	9	8	9	9	6	8	8	7	7	8	9	6	9	8	9	9	6	8	8	7	7	8	9	6	9	23.6	23.6
Q8WY22;A0A5F9ZHY7	Q8WY22;A0A5F9ZHY7	2;2	2;2	2;2	BRI3-binding protein	BRI3BP	sp|Q8WY22|BRI3B_HUMAN BRI3-binding protein OS=Homo sapiens OX=9606 GN=BRI3BP PE=1 SV=1;tr|A0A5F9ZHY7|A0A5F9ZHY7_HUMAN BRI3-binding protein OS=Homo sapiens OX=9606 GN=BRI3BP PE=1 SV=1	2	2	2	2	2	2	2	2	2	2	2	2	2	2	2	2	2	2	2	2	2	2	2	2	2	2	2	2	2	2	2	2	2	2	2	2	2	2	2	2	14.3	14.3
Q92974;Q92974-2;V9GYM8;A0A5F9ZI21;Q92974-3;Q5VY93;V9GZ14;V9GYG5;V9GYF0;V9GYF5;V9GZ58	Q92974;Q92974-2;V9GYM8;A0A5F9ZI21;Q92974-3	31;31;31;31;31;9;7;6;6;5;1	31;31;31;31;31;9;7;6;6;5;1	31;31;31;31;31;9;7;6;6;5;1	Rho guanine nucleotide exchange factor 2	ARHGEF2	sp|Q92974|ARHG2_HUMAN Rho guanine nucleotide exchange factor 2 OS=Homo sapiens OX=9606 GN=ARHGEF2 PE=1 SV=4;sp|Q92974-2|ARHG2_HUMAN Isoform 2 of Rho guanine nucleotide exchange factor 2 OS=Homo sapiens OX=9606 GN=ARHGEF2;tr|V9GYM8|V9GYM8_HUMAN Guanine nucl	11	31	31	31	24	27	26	23	19	22	15	19	17	15	13	11	24	27	26	23	19	22	15	19	17	15	13	11	24	27	26	23	19	22	15	19	17	15	13	11	40.4	40.4
O75530;O75530-2;E9PJK2;A0A5F9ZI63;O75530-3;E9PMU3;H0YEL4	O75530;O75530-2;E9PJK2;A0A5F9ZI63;O75530-3	3;3;3;3;3;1;1	3;3;3;3;3;1;1	3;3;3;3;3;1;1	Polycomb protein EED	EED	sp|O75530|EED_HUMAN Polycomb protein EED OS=Homo sapiens OX=9606 GN=EED PE=1 SV=2;sp|O75530-2|EED_HUMAN Isoform 2 of Polycomb protein EED OS=Homo sapiens OX=9606 GN=EED;tr|E9PJK2|E9PJK2_HUMAN Polycomb protein EED OS=Homo sapiens OX=9606 GN=EED PE=1 SV=1;tr	7	3	3	3	2	0	0	1	1	2	1	1	1	0	1	0	2	0	0	1	1	2	1	1	1	0	1	0	2	0	0	1	1	2	1	1	1	0	1	0	8.8	8.8
Q8WX92;A0A5H1ZRP4;Q8WX92-2	Q8WX92;A0A5H1ZRP4;Q8WX92-2	7;7;7	7;7;7	7;7;7	Negative elongation factor B	NELFB	sp|Q8WX92|NELFB_HUMAN Negative elongation factor B OS=Homo sapiens OX=9606 GN=NELFB PE=1 SV=1;tr|A0A5H1ZRP4|A0A5H1ZRP4_HUMAN Negative elongation factor B OS=Homo sapiens OX=9606 GN=NELFB PE=1 SV=1;sp|Q8WX92-2|NELFB_HUMAN Isoform 2 of Negative elongation fa	3	7	7	7	2	2	1	3	1	2	3	1	1	1	1	1	2	2	1	3	1	2	3	1	1	1	1	1	2	2	1	3	1	2	3	1	1	1	1	1	17.1	17.1
A0A5H1ZRS1;Q15154;A0A4W8VX11;Q15154-2;Q15154-5;Q15154-4;E7EV93;E9PGW9;H0YBA1;Q15154-3;E5RGQ4	A0A5H1ZRS1;Q15154;A0A4W8VX11;Q15154-2;Q15154-5;Q15154-4	19;18;18;18;18;17;8;6;5;5;4	19;18;18;18;18;17;8;6;5;5;4	19;18;18;18;18;17;8;6;5;5;4	Pericentriolar material 1 protein	PCM1	tr|A0A5H1ZRS1|A0A5H1ZRS1_HUMAN Pericentriolar material 1 protein OS=Homo sapiens OX=9606 GN=PCM1 PE=1 SV=1;sp|Q15154|PCM1_HUMAN Pericentriolar material 1 protein OS=Homo sapiens OX=9606 GN=PCM1 PE=1 SV=5;tr|A0A4W8VX11|A0A4W8VX11_HUMAN Pericentriolar materi	11	19	19	19	3	5	5	10	9	12	11	12	9	4	6	7	3	5	5	10	9	12	11	12	9	4	6	7	3	5	5	10	9	12	11	12	9	4	6	7	15.5	15.5
Q7Z5Q1;A0A5K1VW79;A0A5K1VW93;Q7Z5Q1-4;A0A5K1VW61;Q7Z5Q1-7;Q7Z5Q1-5;Q7Z5Q1-3;Q7Z5Q1-8;Q7Z5Q1-9;A0A5K1VW71;Q7Z5Q1-6;Q8NE35;H0Y9D9;Q8NE35-2	Q7Z5Q1;A0A5K1VW79;A0A5K1VW93;Q7Z5Q1-4;A0A5K1VW61;Q7Z5Q1-7;Q7Z5Q1-5;Q7Z5Q1-3;Q7Z5Q1-8;Q7Z5Q1-9;A0A5K1VW71;Q7Z5Q1-6;Q8NE35;H0Y9D9;Q8NE35-2	12;12;12;12;11;11;11;11;11;11;10;10;6;6;6	12;12;12;12;11;11;11;11;11;11;10;10;6;6;6	7;7;7;7;6;6;6;6;6;6;5;5;1;2;1	Cytoplasmic polyadenylation element-binding protein 2;Cytoplasmic polyadenylation element-binding protein 3	CPEB2;CPEB3	sp|Q7Z5Q1|CPEB2_HUMAN Cytoplasmic polyadenylation element-binding protein 2 OS=Homo sapiens OX=9606 GN=CPEB2 PE=2 SV=3;tr|A0A5K1VW79|A0A5K1VW79_HUMAN Cytoplasmic polyadenylation element-binding protein 2 OS=Homo sapiens OX=9606 GN=CPEB2 PE=1 SV=1;tr|A0A5K1	15	12	12	7	4	2	2	8	4	5	5	8	6	5	5	4	4	2	2	8	4	5	5	8	6	5	5	4	3	2	2	5	1	3	2	5	4	1	3	1	32.8	32.8
P40692;A0A669KB03;A0A669KBB4;A0A669KBK2;H0Y818;A0A669KAW3	P40692;A0A669KB03;A0A669KBB4;A0A669KBK2;H0Y818;A0A669KAW3	1;1;1;1;1;1	1;1;1;1;1;1	1;1;1;1;1;1	DNA mismatch repair protein Mlh1	MLH1	sp|P40692|MLH1_HUMAN DNA mismatch repair protein Mlh1 OS=Homo sapiens OX=9606 GN=MLH1 PE=1 SV=1;tr|A0A669KB03|A0A669KB03_HUMAN DNA mismatch repair protein Mlh1 OS=Homo sapiens OX=9606 GN=MLH1 PE=1 SV=1;tr|A0A669KBB4|A0A669KBB4_HUMAN DNA mismatch repair pro	6	1	1	1	0	0	0	1	0	0	1	1	0	0	1	0	0	0	0	1	0	0	1	1	0	0	1	0	0	0	0	1	0	0	1	1	0	0	1	0	2.1	2.1
O76024;A0A669KAX3;H0Y9G5;A0A669KBF0;A0A669KB26	O76024;A0A669KAX3;H0Y9G5	28;28;23;10;3	28;28;23;10;3	28;28;23;10;3	Wolframin	WFS1	sp|O76024|WFS1_HUMAN Wolframin OS=Homo sapiens OX=9606 GN=WFS1 PE=1 SV=2;tr|A0A669KAX3|A0A669KAX3_HUMAN Wolframin OS=Homo sapiens OX=9606 GN=WFS1 PE=1 SV=1;tr|H0Y9G5|H0Y9G5_HUMAN Wolframin OS=Homo sapiens OX=9606 GN=WFS1 PE=1 SV=2	5	28	28	28	22	25	25	25	24	22	25	22	25	24	24	24	22	25	25	25	24	22	25	22	25	24	24	24	22	25	25	25	24	22	25	22	25	24	24	24	38.8	38.8
Q13620-1;Q13620;A0A669KAX4;K4DI93;Q13620-3;A0A669KAU9	Q13620-1;Q13620;A0A669KAX4;K4DI93;Q13620-3	38;38;38;38;33;5	38;38;38;38;33;5	27;27;27;27;22;5	Cullin-4B	CUL4B	sp|Q13620-1|CUL4B_HUMAN Isoform 2 of Cullin-4B OS=Homo sapiens OX=9606 GN=CUL4B;sp|Q13620|CUL4B_HUMAN Cullin-4B OS=Homo sapiens OX=9606 GN=CUL4B PE=1 SV=4;tr|A0A669KAX4|A0A669KAX4_HUMAN Cullin-4B OS=Homo sapiens OX=9606 GN=CUL4B PE=1 SV=1;tr|K4DI93|K4DI93_	6	38	38	27	21	25	28	21	27	21	27	26	24	21	22	26	21	25	28	21	27	21	27	26	24	21	22	26	12	16	19	12	18	13	19	18	16	13	14	17	49.2	49.2
Q5T653;A0A669KAX9;C9IY40;C9JZW2;C9JZG7	Q5T653;A0A669KAX9	8;8;3;1;1	8;8;3;1;1	8;8;3;1;1	39S ribosomal protein L2, mitochondrial	MRPL2	sp|Q5T653|RM02_HUMAN 39S ribosomal protein L2, mitochondrial OS=Homo sapiens OX=9606 GN=MRPL2 PE=1 SV=2;tr|A0A669KAX9|A0A669KAX9_HUMAN Ribosomal_L2_C domain-containing protein (Fragment) OS=Homo sapiens OX=9606 PE=4 SV=1	5	8	8	8	4	7	6	4	5	5	6	5	5	4	5	5	4	7	6	4	5	5	6	5	5	4	5	5	4	7	6	4	5	5	6	5	5	4	5	5	30.2	30.2
Q9UHQ4;Q9UHQ4-2;C9JTE9;A0A669KBH7;A0A669KB27;A0A669KAY5;C9JGJ9;F8WB99;C9IYK6;B7Z2L0;H0Y7N8;C9JP06;F8WDG1	Q9UHQ4;Q9UHQ4-2;C9JTE9;A0A669KBH7;A0A669KB27;A0A669KAY5;C9JGJ9;F8WB99;C9IYK6	5;5;5;5;5;5;3;3;3;2;2;1;1	5;5;5;5;5;5;3;3;3;2;2;1;1	1;1;1;1;1;1;1;1;1;0;0;1;1	B-cell receptor-associated protein 29	BCAP29	sp|Q9UHQ4|BAP29_HUMAN B-cell receptor-associated protein 29 OS=Homo sapiens OX=9606 GN=BCAP29 PE=1 SV=2;sp|Q9UHQ4-2|BAP29_HUMAN Isoform 2 of B-cell receptor-associated protein 29 OS=Homo sapiens OX=9606 GN=BCAP29;tr|C9JTE9|C9JTE9_HUMAN B-cell receptor-asso	13	5	5	1	5	5	5	4	4	4	4	4	4	5	4	4	5	5	5	4	4	4	4	4	4	5	4	4	1	1	1	1	1	1	1	1	1	1	1	1	20.3	20.3
Q92538;Q92538-2;Q92538-3;A0A669KB10;A0A669KBG8;A0A7I2YQM2;A0A7I2V452;A0A7I2V2L5;A0A7I2YQ65;A0A7I2V514;A0A7I2V529;A0A7I2V4K2;A0A7I2V3Y5;A0A7I2V2L4;A0A7I2V3Q4;A0A7I2V342;A0A7I2V5C9;A0A7I2YQM0;A0A7I2V4H1;A0A7I2V3J0;A0A7I2V329;A0A7I2V4F1;A0A7I2V3S0;A0A7I2YQP6;A0A7I2V4M6;A0A7I2V3H2;A0A7I2V2Y7;A0A7I2V2I0;A0A7I2V2U1;A0A7I2V5V9;A0A7I2V3E5;A0A7I2V5Z2;A0A7I2V2F8;A0A7I2YQN6;A0A7I2V5T8;A0A7I2V4E0;A0A7I2YQ62;…	Q92538;Q92538-2;Q92538-3;A0A669KB10;A0A669KBG8;A0A7I2YQM2;A0A7I2V452;A0A7I2V2L5;A0A7I2YQ65;A0A7I2V514;A0A7I2V529;A0A7I2V4K2;A0A7I2V3Y5;A0A7I2V2L4	55;55;55;55;55;55;53;53;53;50;50;48;43;43;6;5;5;4;4;4;4;4;4;4;4;4;3;3;3;3;3;3;3;2;2;2;2;2;2;2;2;2;2;1;1;1;1;1;1;1;1;1;1;1;1;1;1;1;1;1;1;1;1;1	55;55;55;55;55;55;53;53;53;50;50;48;43;43;6;5;5;4;4;4;4;4;4;4;4;4;3;3;3;3;3;3;3;2;2;2;2;2;2;2;2;2;2;1;1;1;1;1;1;1;1;1;1;1;1;1;1;1;1;1;1;1;1;1	54;54;54;54;54;54;52;52;52;49;49;47;42;42;6;5;5;4;4;4;4;4;4;4;4;4;2;3;3;3;3;2;3;2;2;1;2;2;2;2;2;2;2;1;1;1;1;1;1;1;1;1;1;1;1;0;1;1;1;1;1;1;1;1	Golgi-specific brefeldin A-resistance guanine nucleotide exchange factor 1	GBF1	sp|Q92538|GBF1_HUMAN Golgi-specific brefeldin A-resistance guanine nucleotide exchange factor 1 OS=Homo sapiens OX=9606 GN=GBF1 PE=1 SV=2;sp|Q92538-2|GBF1_HUMAN Isoform 2 of Golgi-specific brefeldin A-resistance guanine nucleotide exchange factor 1 OS=Homo	64	55	55	54	35	39	32	41	35	39	36	39	34	36	33	37	35	39	32	41	35	39	36	39	34	36	33	37	35	39	32	41	34	38	35	38	34	36	33	37	42.9	42.9
P37840;D6RA31;E7EPV7;A0A669KB41;A0A669KBH5;P37840-2	P37840;D6RA31;E7EPV7;A0A669KB41;A0A669KBH5;P37840-2	1;1;1;1;1;1	1;1;1;1;1;1	1;1;1;1;1;1	Alpha-synuclein	SNCA	sp|P37840|SYUA_HUMAN Alpha-synuclein OS=Homo sapiens OX=9606 GN=SNCA PE=1 SV=1;tr|D6RA31|D6RA31_HUMAN Alpha-synuclein (Fragment) OS=Homo sapiens OX=9606 GN=SNCA PE=1 SV=8;tr|E7EPV7|E7EPV7_HUMAN Alpha-synuclein OS=Homo sapiens OX=9606 GN=SNCA PE=1 SV=1;tr|A	6	1	1	1	0	0	0	0	0	0	1	1	0	1	1	0	0	0	0	0	0	0	1	1	0	1	1	0	0	0	0	0	0	0	1	1	0	1	1	0	9.3	9.3
P42224;A0A669KB53;A0A669KBA4;A0A669KB56;A0A669KB68;P42224-2;A0A669KBI6;J3KPM9;A0A669KB52;A0A669KB75;E7EPD2;A0A669KB17;D2KFR9;E7ENM1;E9PH66;Q67C41;A0A669KBK4	P42224;A0A669KB53;A0A669KBA4;A0A669KB56;A0A669KB68;P42224-2;A0A669KBI6;J3KPM9;A0A669KB52;A0A669KB75;E7EPD2	32;32;32;32;31;30;30;29;25;23;18;13;10;8;4;3;1	32;32;32;32;31;30;30;29;25;23;18;13;10;8;4;3;1	32;32;32;32;31;30;30;29;25;23;18;13;10;8;4;3;1	Signal transducer and activator of transcription 1-alpha/beta;Signal transducer and activator of transcription	STAT1	sp|P42224|STAT1_HUMAN Signal transducer and activator of transcription 1-alpha/beta OS=Homo sapiens OX=9606 GN=STAT1 PE=1 SV=2;tr|A0A669KB53|A0A669KB53_HUMAN Signal transducer and activator of transcription OS=Homo sapiens OX=9606 GN=STAT1 PE=1 SV=1;tr|A0A	17	32	32	32	20	23	20	18	21	20	18	23	22	21	19	22	20	23	20	18	21	20	18	23	22	21	19	22	20	23	20	18	21	20	18	23	22	21	19	22	57.2	57.2
A0A669KBG4;A0A669KBH9;M0QXA7;B9EGQ5;A0A669KAV7;O95785-4;O95785-3;O95785;A0A2R8YFV2;O95785-2	A0A669KBG4;A0A669KBH9;M0QXA7;B9EGQ5;A0A669KAV7;O95785-4;O95785-3;O95785;A0A2R8YFV2;O95785-2	10;10;9;9;9;9;9;8;8;7	10;10;9;9;9;9;9;8;8;7	10;10;9;9;9;9;9;8;8;7	Protein Wiz	WIZ	tr|A0A669KBG4|A0A669KBG4_HUMAN Protein Wiz OS=Homo sapiens OX=9606 GN=WIZ PE=1 SV=1;tr|A0A669KBH9|A0A669KBH9_HUMAN Protein Wiz OS=Homo sapiens OX=9606 GN=WIZ PE=1 SV=1;tr|M0QXA7|M0QXA7_HUMAN Protein Wiz OS=Homo sapiens OX=9606 GN=WIZ PE=1 SV=1;tr|B9EGQ5|B9	10	10	10	10	2	0	2	3	5	3	0	0	2	1	0	1	2	0	2	3	5	3	0	0	2	1	0	1	2	0	2	3	5	3	0	0	2	1	0	1	17	17
Q9H2P0;A0A669KBJ7;A0A2R8Y6X0;A0A2R8YCL6	Q9H2P0;A0A669KBJ7;A0A2R8Y6X0	14;14;11;1	14;14;11;1	14;14;11;1	Activity-dependent neuroprotector homeobox protein	ADNP	sp|Q9H2P0|ADNP_HUMAN Activity-dependent neuroprotector homeobox protein OS=Homo sapiens OX=9606 GN=ADNP PE=1 SV=1;tr|A0A669KBJ7|A0A669KBJ7_HUMAN Activity-dependent neuroprotector homeobox protein OS=Homo sapiens OX=9606 GN=ADNP PE=1 SV=1;tr|A0A2R8Y6X0|A0A2	4	14	14	14	6	9	7	9	12	10	7	6	5	4	10	5	6	9	7	9	12	10	7	6	5	4	10	5	6	9	7	9	12	10	7	6	5	4	10	5	18	18
Q93009;A0A669KBL1;Q93009-3;H3BND8;F5H2X1;H3BQD1;H3BMF6;H3BUV0;H3BTM1;H3BRA2;I3L2D8	Q93009;A0A669KBL1;Q93009-3;H3BND8	44;44;44;36;15;3;2;2;2;2;1	44;44;44;36;15;3;2;2;2;2;1	44;44;44;36;15;3;2;2;2;2;1	Ubiquitin carboxyl-terminal hydrolase 7;Ubiquitin carboxyl-terminal hydrolase	USP7	sp|Q93009|UBP7_HUMAN Ubiquitin carboxyl-terminal hydrolase 7 OS=Homo sapiens OX=9606 GN=USP7 PE=1 SV=2;tr|A0A669KBL1|A0A669KBL1_HUMAN Ubiquitin carboxyl-terminal hydrolase 7 OS=Homo sapiens OX=9606 GN=USP7 PE=1 SV=1;sp|Q93009-3|UBP7_HUMAN Isoform 3 of Ubiq	11	44	44	44	30	34	28	30	29	29	30	32	31	34	35	36	30	34	28	30	29	29	30	32	31	34	35	36	30	34	28	30	29	29	30	32	31	34	35	36	54.1	54.1
Q9P2J5;A0A6I8PIV1;A0A6I8PL42;A0A6I8PIT3;A0A6I8PRS0;B4DER1;Q9P2J5-2;A0A6I8PLB8;A0A6I8PS05;A0A6I8PLB3;A0A6I8PIP7;A0A6I8PTV8;A0A6I8PRU9;Q9P2J5-3;A0A6I8PRP1	Q9P2J5;A0A6I8PIV1;A0A6I8PL42;A0A6I8PIT3;A0A6I8PRS0;B4DER1;Q9P2J5-2;A0A6I8PLB8;A0A6I8PS05;A0A6I8PLB3;A0A6I8PIP7;A0A6I8PTV8	55;55;54;54;53;53;53;51;50;46;39;31;24;23;5	55;55;54;54;53;53;53;51;50;46;39;31;24;23;5	55;55;54;54;53;53;53;51;50;46;39;31;24;23;5	Leucine--tRNA ligase, cytoplasmic	LARS	sp|Q9P2J5|SYLC_HUMAN Leucine--tRNA ligase, cytoplasmic OS=Homo sapiens OX=9606 GN=LARS1 PE=1 SV=2;tr|A0A6I8PIV1|A0A6I8PIV1_HUMAN Leucyl-tRNA synthetase OS=Homo sapiens OX=9606 GN=LARS1 PE=1 SV=1;tr|A0A6I8PL42|A0A6I8PL42_HUMAN Leucyl-tRNA synthetase OS=Homo	15	55	55	55	40	39	37	39	33	44	42	41	38	40	40	38	40	39	37	39	33	44	42	41	38	40	40	38	40	39	37	39	33	44	42	41	38	40	40	38	59.3	59.3
Q8N954;A0A6I8PRS5	Q8N954;A0A6I8PRS5	1;1	1;1	1;1	G patch domain-containing protein 11	GPATCH11	sp|Q8N954|GPT11_HUMAN G patch domain-containing protein 11 OS=Homo sapiens OX=9606 GN=GPATCH11 PE=1 SV=4;tr|A0A6I8PRS5|A0A6I8PRS5_HUMAN Coiled-coil domain-containing protein 75 OS=Homo sapiens OX=9606 GN=GPATCH11 PE=1 SV=1	2	1	1	1	1	1	1	1	1	1	1	1	1	1	1	1	1	1	1	1	1	1	1	1	1	1	1	1	1	1	1	1	1	1	1	1	1	1	1	1	4.9	4.9
Q8N6L1;A0A6I8PRU6;A0A6I8PLD9;A0A6I8PLE4;Q8N6L1-2	Q8N6L1;A0A6I8PRU6;A0A6I8PLD9;A0A6I8PLE4;Q8N6L1-2	2;2;1;1;1	2;2;1;1;1	2;2;1;1;1	Keratinocyte-associated protein 2	KRTCAP2	sp|Q8N6L1|KTAP2_HUMAN Keratinocyte-associated protein 2 OS=Homo sapiens OX=9606 GN=KRTCAP2 PE=1 SV=2;tr|A0A6I8PRU6|A0A6I8PRU6_HUMAN Dolichyl-diphosphooligosaccharide--protein glycosyltransferase subunit KCP2 OS=Homo sapiens OX=9606 GN=KRTCAP2 PE=1 SV=1;tr|	5	2	2	2	1	1	1	2	2	2	2	2	1	1	2	1	1	1	1	2	2	2	2	2	1	1	2	1	1	1	1	2	2	2	2	2	1	1	2	1	32.4	32.4
Q9NVN8;A0A6I8PS19;A0A6I8PL80;A0A6I8PL58	Q9NVN8;A0A6I8PS19;A0A6I8PL80	8;8;7;1	8;8;7;1	8;8;7;1	Guanine nucleotide-binding protein-like 3-like protein	GNL3L	sp|Q9NVN8|GNL3L_HUMAN Guanine nucleotide-binding protein-like 3-like protein OS=Homo sapiens OX=9606 GN=GNL3L PE=1 SV=1;tr|A0A6I8PS19|A0A6I8PS19_HUMAN Guanine nucleotide binding protein-like 3 (Nucleolar)-like, isoform CRA_b OS=Homo sapiens OX=9606 GN=GNL3	4	8	8	8	1	2	1	4	6	4	5	5	4	3	2	5	1	2	1	4	6	4	5	5	4	3	2	5	1	2	1	4	6	4	5	5	4	3	2	5	17.9	17.9
Q9UL18;A0A6I8PTZ8;Q5TA58;Q9HCK5	Q9UL18;A0A6I8PTZ8;Q5TA58	12;12;11;5	6;6;5;1	5;5;4;0	Protein argonaute-1;Protein argonaute	AGO1	sp|Q9UL18|AGO1_HUMAN Protein argonaute-1 OS=Homo sapiens OX=9606 GN=AGO1 PE=1 SV=3;tr|A0A6I8PTZ8|A0A6I8PTZ8_HUMAN Protein argonaute-1 OS=Homo sapiens OX=9606 GN=AGO1 PE=1 SV=1;tr|Q5TA58|Q5TA58_HUMAN Protein argonaute-1 OS=Homo sapiens OX=9606 GN=AGO1 PE=1	4	12	6	5	5	6	7	7	7	9	7	7	7	6	5	6	3	2	2	3	2	4	2	2	2	2	0	1	2	1	2	2	1	3	1	1	1	1	0	0	20.3	12.3
Q99615;A0A6I8PU73;A0A6I8PUD4;A0A6I8PS32;A0A6I8PIK4;A0A6I8PR89;A0A6I8PLE7;A0A6I8PU89;Q99615-2;A0A6I8PRZ0;K7EK03;A0A6I8PUC2;K7ER44;K7EIH8;K7EPP7;K7ESP1;K7ELJ8;K7EJV7;K7EN19;K7EJL5;K7EJE9;A0A6I8PR93	Q99615;A0A6I8PU73;A0A6I8PUD4;A0A6I8PS32;A0A6I8PIK4;A0A6I8PR89;A0A6I8PLE7;A0A6I8PU89;Q99615-2;A0A6I8PRZ0;K7EK03;A0A6I8PUC2;K7ER44;K7EIH8;K7EPP7	22;22;21;21;21;21;19;19;18;18;15;15;14;14;13;10;8;7;6;6;4;2	22;22;21;21;21;21;19;19;18;18;15;15;14;14;13;10;8;7;6;6;4;2	22;22;21;21;21;21;19;19;18;18;15;15;14;14;13;10;8;7;6;6;4;2	DnaJ homolog subfamily C member 7	DNAJC7	sp|Q99615|DNJC7_HUMAN DnaJ homolog subfamily C member 7 OS=Homo sapiens OX=9606 GN=DNAJC7 PE=1 SV=2;tr|A0A6I8PU73|A0A6I8PU73_HUMAN DnaJ homolog subfamily C member 7 OS=Homo sapiens OX=9606 GN=DNAJC7 PE=1 SV=1;tr|A0A6I8PUD4|A0A6I8PUD4_HUMAN DnaJ homolog sub	22	22	22	22	7	6	5	11	13	12	11	18	15	10	12	13	7	6	5	11	13	12	11	18	15	10	12	13	7	6	5	11	13	12	11	18	15	10	12	13	47.8	47.8
Q6V0I7;A0A6Q8JR05;Q6V0I7-3;Q6V0I7-2	Q6V0I7;A0A6Q8JR05;Q6V0I7-3;Q6V0I7-2	31;31;31;16	31;31;31;16	31;31;31;16	Protocadherin Fat 4	FAT4	sp|Q6V0I7|FAT4_HUMAN Protocadherin Fat 4 OS=Homo sapiens OX=9606 GN=FAT4 PE=1 SV=2;tr|A0A6Q8JR05|A0A6Q8JR05_HUMAN Protocadherin Fat 4 OS=Homo sapiens OX=9606 GN=FAT4 PE=1 SV=1;sp|Q6V0I7-3|FAT4_HUMAN Isoform 3 of Protocadherin Fat 4 OS=Homo sapiens OX=9606	4	31	31	31	17	21	23	1	2	4	0	1	0	0	0	1	17	21	23	1	2	4	0	1	0	0	0	1	17	21	23	1	2	4	0	1	0	0	0	1	9.8	9.8
Q08379;A0A6Q8KRG2;Q08379-2;A0A1W2PQY5;A0A087WYC0	Q08379;A0A6Q8KRG2;Q08379-2	36;36;27;13;9	36;36;27;13;9	23;23;23;13;8	Golgin subfamily A member 2	GOLGA2	sp|Q08379|GOGA2_HUMAN Golgin subfamily A member 2 OS=Homo sapiens OX=9606 GN=GOLGA2 PE=1 SV=3;tr|A0A6Q8KRG2|A0A6Q8KRG2_HUMAN Golgin subfamily A member 2 OS=Homo sapiens OX=9606 GN=GOLGA2 PE=1 SV=1;sp|Q08379-2|GOGA2_HUMAN Isoform 2 of Golgin subfamily A mem	5	36	36	23	24	26	24	28	25	24	22	23	23	26	27	30	24	26	24	28	25	24	22	23	23	26	27	30	14	17	14	17	16	16	14	15	15	17	16	20	47.9	47.9
Q9UKA9;Q9UKA9-3;A0A6Q8PFC0;A0A6Q8PEZ3;A0A6Q8PFE6;A0A7I2RVZ4;Q9UKA9-2;Q9UKA9-4;B4DI28;A0A6Q8PH43;Q9UKA9-5;Q9UKA9-6;A0A6Q8PH82	Q9UKA9;Q9UKA9-3;A0A6Q8PFC0;A0A6Q8PEZ3;A0A6Q8PFE6;A0A7I2RVZ4;Q9UKA9-2;Q9UKA9-4;B4DI28;A0A6Q8PH43;Q9UKA9-5;Q9UKA9-6;A0A6Q8PH82	4;4;4;4;4;4;4;4;3;3;3;3;2	4;4;4;4;4;4;4;4;3;3;3;3;2	4;4;4;4;4;4;4;4;3;3;3;3;2	Polypyrimidine tract-binding protein 2	PTBP2	sp|Q9UKA9|PTBP2_HUMAN Polypyrimidine tract-binding protein 2 OS=Homo sapiens OX=9606 GN=PTBP2 PE=1 SV=1;sp|Q9UKA9-3|PTBP2_HUMAN Isoform 3 of Polypyrimidine tract-binding protein 2 OS=Homo sapiens OX=9606 GN=PTBP2;tr|A0A6Q8PFC0|A0A6Q8PFC0_HUMAN Polypyrimidi	13	4	4	4	1	1	2	2	1	3	2	1	1	1	1	1	1	1	2	2	1	3	2	1	1	1	1	1	1	1	2	2	1	3	2	1	1	1	1	1	15.3	15.3
Q96S66;A0A6Q8PEZ7;A0A6Q8PHQ1;A0A6Q8PG30;Q96S66-2;A0A6Q8PGA4;A0A6Q8PG75;A0A6Q8PG14;Q96S66-3;A0A6Q8PFF7;Q96S66-4;Q5T1P5;A0A6Q8PF11;A0A6Q8PG68;A0A6Q8PF97;A0A6Q8PFT6;A0A6Q8PFH1	Q96S66;A0A6Q8PEZ7;A0A6Q8PHQ1;A0A6Q8PG30;Q96S66-2;A0A6Q8PGA4;A0A6Q8PG75;A0A6Q8PG14;Q96S66-3;A0A6Q8PFF7;Q96S66-4	21;21;21;21;18;18;18;17;17;15;12;8;8;6;5;5;5	21;21;21;21;18;18;18;17;17;15;12;8;8;6;5;5;5	21;21;21;21;18;18;18;17;17;15;12;8;8;6;5;5;5	Chloride channel CLIC-like protein 1	CLCC1	sp|Q96S66|CLCC1_HUMAN Chloride channel CLIC-like protein 1 OS=Homo sapiens OX=9606 GN=CLCC1 PE=1 SV=1;tr|A0A6Q8PEZ7|A0A6Q8PEZ7_HUMAN Chloride channel CLIC-like protein 1 OS=Homo sapiens OX=9606 GN=CLCC1 PE=1 SV=1;tr|A0A6Q8PHQ1|A0A6Q8PHQ1_HUMAN Chloride cha	17	21	21	21	16	17	19	16	18	18	17	17	17	18	18	16	16	17	19	16	18	18	17	17	17	18	18	16	16	17	19	16	18	18	17	17	17	18	18	16	46.8	46.8
P81274;Q5T1N9;A0A6Q8PGS6;A0A6Q8PGU2;A0A6Q8PFD2;A0A6Q8PGW7;H0Y4A4;A0A6Q8PF02;B0QZC9;B0QZD0;A0A2R8Y896;A0A2R8Y673;A0A2R8YCX1	P81274;Q5T1N9;A0A6Q8PGS6;A0A6Q8PGU2;A0A6Q8PFD2;A0A6Q8PGW7;H0Y4A4;A0A6Q8PF02;B0QZC9;B0QZD0;A0A2R8Y896;A0A2R8Y673;A0A2R8YCX1	2;2;2;2;2;2;2;2;1;1;1;1;1	1;1;1;1;1;1;1;1;0;0;0;0;1	1;1;1;1;1;1;1;1;0;0;0;0;1	G-protein-signaling modulator 2	GPSM2	sp|P81274|GPSM2_HUMAN G-protein-signaling modulator 2 OS=Homo sapiens OX=9606 GN=GPSM2 PE=1 SV=3;tr|Q5T1N9|Q5T1N9_HUMAN G-protein-signaling modulator 2 (Fragment) OS=Homo sapiens OX=9606 GN=GPSM2 PE=1 SV=1;tr|A0A6Q8PGS6|A0A6Q8PGS6_HUMAN G-protein-signaling	13	2	1	1	1	2	2	1	2	1	2	2	2	2	1	2	1	1	1	0	1	1	1	1	1	1	0	1	1	1	1	0	1	1	1	1	1	1	0	1	3.8	1.8
Q96DH6;Q96DH6-2;B4DHE8;A0A6Q8PF05;J3KTC1;B4DM51;Q96DH6-3;O43347;A0A6Q8PHT3;J3QKT5;A0A6Q8PFU8;A0A6Q8PGD8;H0YHB7	Q96DH6;Q96DH6-2;B4DHE8;A0A6Q8PF05;J3KTC1;B4DM51;Q96DH6-3	6;6;6;6;4;4;4;2;2;2;2;2;2	6;6;6;6;4;4;4;2;2;2;2;2;2	6;6;6;6;4;4;4;2;2;2;2;2;2	RNA-binding protein Musashi homolog 2	MSI2	sp|Q96DH6|MSI2H_HUMAN RNA-binding protein Musashi homolog 2 OS=Homo sapiens OX=9606 GN=MSI2 PE=1 SV=1;sp|Q96DH6-2|MSI2H_HUMAN Isoform 2 of RNA-binding protein Musashi homolog 2 OS=Homo sapiens OX=9606 GN=MSI2;tr|B4DHE8|B4DHE8_HUMAN RNA-binding protein Musa	13	6	6	6	2	5	5	3	5	4	4	3	4	3	5	4	2	5	5	3	5	4	4	3	4	3	5	4	2	5	5	3	5	4	4	3	4	3	5	4	25	25
P49588;A0A6Q8PGN5;A0A6Q8PF33;A0A6Q8PGE8;A0A6Q8PFY2;P49588-2;H3BPK7;A0A6Q8PGR9;A0A6Q8PGB5;A0A6Q8PFK3;A0A6Q8PHJ2;A0A6Q8PH44;A0A6Q8PHP7;A0A6Q8PF77;A0A6Q8PHP3;A0A6Q8PG28;A0A6Q8PG62;A0A6Q8PGI8;A0A6Q8PHN5	P49588;A0A6Q8PGN5;A0A6Q8PF33;A0A6Q8PGE8;A0A6Q8PFY2;P49588-2;H3BPK7;A0A6Q8PGR9;A0A6Q8PGB5;A0A6Q8PFK3;A0A6Q8PHJ2;A0A6Q8PH44;A0A6Q8PHP7	36;36;36;35;35;35;35;34;30;29;25;23;18;16;16;10;8;4;1	36;36;36;35;35;35;35;34;30;29;25;23;18;16;16;10;8;4;1	36;36;36;35;35;35;35;34;30;29;25;23;18;16;16;10;8;4;1	Alanine--tRNA ligase, cytoplasmic	AARS	sp|P49588|SYAC_HUMAN Alanine--tRNA ligase, cytoplasmic OS=Homo sapiens OX=9606 GN=AARS1 PE=1 SV=2;tr|A0A6Q8PGN5|A0A6Q8PGN5_HUMAN Alanine--tRNA ligase OS=Homo sapiens OX=9606 GN=AARS1 PE=1 SV=1;tr|A0A6Q8PF33|A0A6Q8PF33_HUMAN Alanine--tRNA ligase OS=Homo sap	19	36	36	36	22	23	22	24	24	28	25	32	25	26	27	26	22	23	22	24	24	28	25	32	25	26	27	26	22	23	22	24	24	28	25	32	25	26	27	26	53.7	53.7
Q9HD42;A0A6Q8PGM8;A0A6Q8PF35;F8VUA2;F5H875;A0A6Q8PFF9;F8VVT7;A0A6Q8PG85;A0A6Q8PGI9;A0A6Q8PF26;A0A6Q8PFX8;A0A6Q8PHU0;A0A6Q8PFF8	Q9HD42;A0A6Q8PGM8;A0A6Q8PF35;F8VUA2;F5H875;A0A6Q8PFF9;F8VVT7;A0A6Q8PG85	5;5;5;5;5;5;4;4;1;1;1;1;1	5;5;5;5;5;5;4;4;1;1;1;1;1	5;5;5;5;5;5;4;4;1;1;1;1;1	Charged multivesicular body protein 1a	CHMP1A	sp|Q9HD42|CHM1A_HUMAN Charged multivesicular body protein 1a OS=Homo sapiens OX=9606 GN=CHMP1A PE=1 SV=1;tr|A0A6Q8PGM8|A0A6Q8PGM8_HUMAN Charged multivesicular body protein 1a OS=Homo sapiens OX=9606 GN=CHMP1A PE=1 SV=1;tr|A0A6Q8PF35|A0A6Q8PF35_HUMAN Charge	13	5	5	5	2	3	1	3	4	4	3	4	2	4	3	3	2	3	1	3	4	4	3	4	2	4	3	3	2	3	1	3	4	4	3	4	2	4	3	3	17.9	17.9
Q7RTS9;A0A6Q8PF81;Q7RTS9-2;J3KRG4;J3KTF2;J3QR81;J3QQT7;J3KSF9;J3QSE7;J3QRF2	Q7RTS9;A0A6Q8PF81;Q7RTS9-2	5;5;4;2;1;1;1;1;1;1	5;5;4;2;1;1;1;1;1;1	5;5;4;2;1;1;1;1;1;1	Dymeclin	DYM	sp|Q7RTS9|DYM_HUMAN Dymeclin OS=Homo sapiens OX=9606 GN=DYM PE=1 SV=1;tr|A0A6Q8PF81|A0A6Q8PF81_HUMAN Dymeclin OS=Homo sapiens OX=9606 GN=DYM PE=1 SV=1;sp|Q7RTS9-2|DYM_HUMAN Isoform 2 of Dymeclin OS=Homo sapiens OX=9606 GN=DYM	10	5	5	5	1	2	3	1	2	3	2	2	1	3	2	3	1	2	3	1	2	3	2	2	1	3	2	3	1	2	3	1	2	3	2	2	1	3	2	3	13	13
O15344;A0A6Q8PF94;C9J453;A0A087X255;O15344-2;Q9UJV3;A6PVI4;A0A6Q8PGA5;Q9UJV3-2	O15344;A0A6Q8PF94;C9J453;A0A087X255;O15344-2	3;3;2;2;2;1;1;1;1	3;3;2;2;2;1;1;1;1	3;3;2;2;2;1;1;1;1	E3 ubiquitin-protein ligase Midline-1	MID1	sp|O15344|TRI18_HUMAN E3 ubiquitin-protein ligase Midline-1 OS=Homo sapiens OX=9606 GN=MID1 PE=1 SV=1;tr|A0A6Q8PF94|A0A6Q8PF94_HUMAN E3 ubiquitin-protein ligase Midline-1 OS=Homo sapiens OX=9606 GN=MID1 PE=1 SV=1;tr|C9J453|C9J453_HUMAN E3 ubiquitin-protein	9	3	3	3	0	0	3	0	0	1	0	1	0	0	0	0	0	0	3	0	0	1	0	1	0	0	0	0	0	0	3	0	0	1	0	1	0	0	0	0	5.2	5.2
A0A6Q8PFA6;A0A6Q8PH57;O00139;O00139-2;O00139-4;A0A6Q8PGH7;A0A6Q8PG37;O00139-1;O00139-5;D6R9M0;A0A6Q8PGG1;H0Y8H2;A0A6Q8PGD0	A0A6Q8PFA6;A0A6Q8PH57;O00139;O00139-2;O00139-4;A0A6Q8PGH7;A0A6Q8PG37;O00139-1;O00139-5;D6R9M0;A0A6Q8PGG1	16;16;15;15;15;14;14;14;14;13;12;2;1	16;16;15;15;15;14;14;14;14;13;12;2;1	15;15;14;14;14;13;13;13;13;12;11;2;1	Kinesin-like protein KIF2A	KIF2A	tr|A0A6Q8PFA6|A0A6Q8PFA6_HUMAN Kinesin-like protein OS=Homo sapiens OX=9606 GN=KIF2A PE=1 SV=1;tr|A0A6Q8PH57|A0A6Q8PH57_HUMAN Kinesin-like protein OS=Homo sapiens OX=9606 GN=KIF2A PE=1 SV=1;sp|O00139|KIF2A_HUMAN Kinesin-like protein KIF2A OS=Homo sapiens O	13	16	16	15	9	11	9	10	6	9	7	9	7	7	7	8	9	11	9	10	6	9	7	9	7	7	7	8	9	10	8	9	5	8	7	8	7	7	7	7	26.5	26.5
O95831;A0A6Q8PFE1;A0A6Q8PFM5;A0A6Q8PG15;O95831-3;A0A6Q8PHJ9;A0A6Q8PHC0;A0A7I2PK44;A0A6Q8PFQ8;A0A6Q8PFS4;A0A6Q8PFA7;A0A7I2RLJ8;O95831-2;A0A6Q8PFW2;E9PMA0;O95831-4;O95831-5;A0A6Q8PHJ4;A0A6Q8PF87;A0A6Q8PFN1	O95831;A0A6Q8PFE1;A0A6Q8PFM5;A0A6Q8PG15;O95831-3;A0A6Q8PHJ9;A0A6Q8PHC0;A0A7I2PK44;A0A6Q8PFQ8;A0A6Q8PFS4;A0A6Q8PFA7;A0A7I2RLJ8;O95831-2;A0A6Q8PFW2;E9PMA0	26;26;25;25;25;25;25;24;22;22;20;18;14;13;13;12;12;8;7;1	26;26;25;25;25;25;25;24;22;22;20;18;14;13;13;12;12;8;7;1	26;26;25;25;25;25;25;24;22;22;20;18;14;13;13;12;12;8;7;1	Apoptosis-inducing factor 1, mitochondrial	AIFM1	sp|O95831|AIFM1_HUMAN Apoptosis-inducing factor 1, mitochondrial OS=Homo sapiens OX=9606 GN=AIFM1 PE=1 SV=1;tr|A0A6Q8PFE1|A0A6Q8PFE1_HUMAN Apoptosis-inducing factor 1, mitochondrial OS=Homo sapiens OX=9606 GN=AIFM1 PE=1 SV=1;tr|A0A6Q8PFM5|A0A6Q8PFM5_HUMAN	20	26	26	26	20	18	19	23	19	21	20	19	20	21	20	19	20	18	19	23	19	21	20	19	20	21	20	19	20	18	19	23	19	21	20	19	20	21	20	19	58.2	58.2
A0A6Q8PFE4	A0A6Q8PFE4	43	1	1			tr|A0A6Q8PFE4|A0A6Q8PFE4_HUMAN Actin, cytoplasmic 1 OS=Homo sapiens OX=9606 GN=ACTB PE=1 SV=1	1	43	1	1	34	36	37	38	36	37	40	38	36	39	39	38	1	0	1	0	0	0	0	0	0	0	0	1	1	0	1	0	0	0	0	0	0	0	0	1	99.4	2.1
565;532566;532567;532568;532569;532570;532571;532572;532573;532574;532575;532576;532577;532578;532579;532580;532581;532582;532583;532584;532585;532586;532587;532588;532589;532590;532591;532592;532593;532594;532595;532596;532597;532598;532599;532600;532601;532602;532603;532604;532605;532606;532607;532608;532609;532610;532611;532612;532613;532614;532615;532616;532617;532618;532619;532620;532621;532…
7352;1207353;1207354;1207355;1207356;1207357;1207358;1207359;1207360;1207361;1207362;1207363;1207364;1207365;1207366;1207367;1207368;1207369;1207370;1207371;1207372;1207373;1207374;1207375;1207376;1207377;1207378;1207379;1207380;1207381;1214132;1214133;1214134;1214135;1214136;1214137;1214138;1214139;1214140;1214141;1214142;1214143;1214144;1214145;1214146;1214147;1214148;1214149;1214150;1214151;12…	68002;106232;113429;113533;144209;160175;160246;161646;179860;179877;228107;228724;231120;231859;316816;415685;415703;477865;477900;477922;485091;485100;532577;541206;579865;579955;595703;595813;598444;758003;763769;764861;842148;842308;883487;982590;1046327;1067111;1067287;1207347;1207381;1214232;1214378	191;192;194;195;196;200;201;264;265;266;267;268	39;76;80;89;110;147;184;226;240;262;282;312	-1
Q9H5K3;A0A6Q8PFG8;A0A6Q8PFH3	Q9H5K3;A0A6Q8PFG8;A0A6Q8PFH3	4;4;4	4;4;4	4;4;4	Protein O-mannose kinase	POMK	sp|Q9H5K3|SG196_HUMAN Protein O-mannose kinase OS=Homo sapiens OX=9606 GN=POMK PE=1 SV=1;tr|A0A6Q8PFG8|A0A6Q8PFG8_HUMAN Protein O-mannose kinase (Fragment) OS=Homo sapiens OX=9606 GN=POMK PE=1 SV=1;tr|A0A6Q8PFH3|A0A6Q8PFH3_HUMAN Protein O-mannose kinase OS	3	4	4	4	2	3	1	1	1	3	2	2	3	1	2	0	2	3	1	1	1	3	2	2	3	1	2	0	2	3	1	1	1	3	2	2	3	1	2	0	20	20
P02545;A0A6Q8PFJ0;P02545-6;P02545-3;P02545-5;P02545-4;A0A6Q8PHQ9;A0A6Q8PF80;A0A6Q8PGH0;A0A0C4DGC5;A0A6Q8PFM1;A0A6Q8PF59;A0A6Q8PFF5	P02545;A0A6Q8PFJ0;P02545-6;P02545-3;P02545-5;P02545-4;A0A6Q8PHQ9;A0A6Q8PF80	54;54;52;51;45;45;41;32;24;14;9;9;2	54;54;52;51;45;45;41;32;24;14;9;9;2	4;4;2;3;4;4;0;0;0;3;0;0;0	Prelamin-A/C;Lamin-A/C	LMNA	sp|P02545|LMNA_HUMAN Prelamin-A/C OS=Homo sapiens OX=9606 GN=LMNA PE=1 SV=1;tr|A0A6Q8PFJ0|A0A6Q8PFJ0_HUMAN Prelamin-A/C OS=Homo sapiens OX=9606 GN=LMNA PE=1 SV=1;sp|P02545-6|LMNA_HUMAN Isoform 6 of Prelamin-A/C OS=Homo sapiens OX=9606 GN=LMNA;sp|P02545-3|L	13	54	54	4	49	50	51	50	52	48	48	47	47	46	50	48	49	50	51	50	52	48	48	47	47	46	50	48	4	4	4	4	4	4	4	4	4	4	4	4	68.8	68.8
O95140;A0A6Q8PGV8;A0A6Q8PFJ4;A0A6Q8PGS9;A0A6Q8PGA3;O95140-2;A0A6Q8PGR2;Q5JXC5;A0A6Q8PFT5	O95140;A0A6Q8PGV8;A0A6Q8PFJ4;A0A6Q8PGS9;A0A6Q8PGA3	26;26;26;22;22;9;8;3;1	26;26;26;22;22;9;8;3;1	25;25;25;21;21;9;8;3;1	Mitofusin-2	MFN2	sp|O95140|MFN2_HUMAN Mitofusin-2 OS=Homo sapiens OX=9606 GN=MFN2 PE=1 SV=3;tr|A0A6Q8PGV8|A0A6Q8PGV8_HUMAN Mitofusin-2 OS=Homo sapiens OX=9606 GN=MFN2 PE=1 SV=1;tr|A0A6Q8PFJ4|A0A6Q8PFJ4_HUMAN Mitofusin-2 OS=Homo sapiens OX=9606 GN=MFN2 PE=1 SV=1;tr|A0A6Q8PG	9	26	26	25	14	16	13	14	17	15	16	21	17	17	16	18	14	16	13	14	17	15	16	21	17	17	16	18	13	15	12	13	16	14	15	20	16	16	15	17	44.4	44.4
Q6UWE0;Q6UWE0-2;A0A6Q8PGB2;A0A6Q8PGF7;A0A6Q8PG02;A0A6Q8PFL5;A0A6Q8PGT8;A0A6Q8PGW1;A0A6Q8PFT9;A0A6Q8PFD4;Q6UWE0-3;A0A6Q8PFL1;A0A6Q8PGY0;A0A6Q8PGT0;A0A6Q8PFW1;A0A6Q8PH70;A0A6Q8PH85;A0A6Q8PFA4;A0A6Q8PG22;A0A6Q8PH67;A0A6Q8PGH6;A0A6Q8PH15;A0A6Q8PFI6;A0A6Q8PHH6	Q6UWE0;Q6UWE0-2;A0A6Q8PGB2;A0A6Q8PGF7;A0A6Q8PG02;A0A6Q8PFL5;A0A6Q8PGT8;A0A6Q8PGW1;A0A6Q8PFT9;A0A6Q8PFD4;Q6UWE0-3	5;5;5;5;5;5;5;4;4;4;3;2;2;2;2;2;2;2;2;2;2;2;2;1	5;5;5;5;5;5;5;4;4;4;3;2;2;2;2;2;2;2;2;2;2;2;2;1	5;5;5;5;5;5;5;4;4;4;3;2;2;2;2;2;2;2;2;2;2;2;2;1	E3 ubiquitin-protein ligase LRSAM1	LRSAM1	sp|Q6UWE0|LRSM1_HUMAN E3 ubiquitin-protein ligase LRSAM1 OS=Homo sapiens OX=9606 GN=LRSAM1 PE=1 SV=1;sp|Q6UWE0-2|LRSM1_HUMAN Isoform 2 of E3 ubiquitin-protein ligase LRSAM1 OS=Homo sapiens OX=9606 GN=LRSAM1;tr|A0A6Q8PGB2|A0A6Q8PGB2_HUMAN E3 ubiquitin-prote	24	5	5	5	1	0	1	4	2	3	1	4	3	4	2	2	1	0	1	4	2	3	1	4	3	4	2	2	1	0	1	4	2	3	1	4	3	4	2	2	9.8	9.8
P43034;A0A6Q8PFU3;A0A6Q8PFT2;A0A6Q8PG63;I3L3N5;A0A6Q8PH33;P43034-2;I3L495	P43034;A0A6Q8PFU3;A0A6Q8PFT2;A0A6Q8PG63	26;26;21;21;9;7;6;5	26;26;21;21;9;7;6;5	26;26;21;21;9;7;6;5	Platelet-activating factor acetylhydrolase IB subunit alpha	PAFAH1B1	sp|P43034|LIS1_HUMAN Platelet-activating factor acetylhydrolase IB subunit beta OS=Homo sapiens OX=9606 GN=PAFAH1B1 PE=1 SV=2;tr|A0A6Q8PFU3|A0A6Q8PFU3_HUMAN Platelet-activating factor acetylhydrolase IB subunit alpha OS=Homo sapiens OX=9606 GN=PAFAH1B1 PE=	8	26	26	26	20	19	20	19	17	18	21	20	16	21	17	22	20	19	20	19	17	18	21	20	16	21	17	22	20	19	20	19	17	18	21	20	16	21	17	22	70.2	70.2
Q92734;A0A6Q8PFY7;Q92734-2;A0A6Q8PFC4;A0A6Q8PH89;A0A6Q8PH27;A0A6Q8PG00;A0A6Q8PG04;A0A6Q8PGS4;A0A6Q8PF40;Q92734-4;Q92734-3;C9JJP5;C9JUE0;C9JTY3;A0A6Q8PF51	Q92734;A0A6Q8PFY7;Q92734-2;A0A6Q8PFC4;A0A6Q8PH89;A0A6Q8PH27;A0A6Q8PG00;A0A6Q8PG04;A0A6Q8PGS4;A0A6Q8PF40;Q92734-4;Q92734-3;C9JJP5;C9JUE0;C9JTY3;A0A6Q8PF51	13;13;13;12;12;12;12;12;12;12;12;12;11;9;7;7	13;13;13;12;12;12;12;12;12;12;12;12;11;9;7;7	13;13;13;12;12;12;12;12;12;12;12;12;11;9;7;7	Protein TFG	TFG	sp|Q92734|TFG_HUMAN Protein TFG OS=Homo sapiens OX=9606 GN=TFG PE=1 SV=2;tr|A0A6Q8PFY7|A0A6Q8PFY7_HUMAN Protein TFG OS=Homo sapiens OX=9606 GN=TFG PE=1 SV=1;sp|Q92734-2|TFG_HUMAN Isoform 2 of Protein TFG OS=Homo sapiens OX=9606 GN=TFG;tr|A0A6Q8PFC4|A0A6Q8P	16	13	13	13	8	10	9	10	9	8	11	11	10	12	9	10	8	10	9	10	9	8	11	11	10	12	9	10	8	10	9	10	9	8	11	11	10	12	9	10	40	40
P24928;A0A6Q8PGB0;P24928-2	P24928;A0A6Q8PGB0	43;43;15	43;43;15	43;43;15	DNA-directed RNA polymerase II subunit RPB1	POLR2A	sp|P24928|RPB1_HUMAN DNA-directed RNA polymerase II subunit RPB1 OS=Homo sapiens OX=9606 GN=POLR2A PE=1 SV=2;tr|A0A6Q8PGB0|A0A6Q8PGB0_HUMAN DNA-directed RNA polymerase subunit OS=Homo sapiens OX=9606 GN=POLR2A PE=1 SV=2	3	43	43	43	23	31	25	29	27	26	23	16	25	18	19	19	23	31	25	29	27	26	23	16	25	18	19	19	23	31	25	29	27	26	23	16	25	18	19	19	33.1	33.1
Q9HAB3;A0A6Q8PGB9;E9PIX2;A0A6Q8PG35;E9PKE4;A0A6Q8PHF8;E9PPS0;A0A6Q8PFH5;E9PRC3;A0A6Q8PFQ5;A0A6Q8PGE2;E9PJC1	Q9HAB3;A0A6Q8PGB9;E9PIX2;A0A6Q8PG35;E9PKE4;A0A6Q8PHF8	5;5;3;3;3;3;2;2;1;1;1;1	5;5;3;3;3;3;2;2;1;1;1;1	4;4;2;3;3;2;2;2;1;1;1;1	Solute carrier family 52, riboflavin transporter, member 2	SLC52A2	sp|Q9HAB3|S52A2_HUMAN Solute carrier family 52, riboflavin transporter, member 2 OS=Homo sapiens OX=9606 GN=SLC52A2 PE=1 SV=1;tr|A0A6Q8PGB9|A0A6Q8PGB9_HUMAN Solute carrier family 52, riboflavin transporter, member 2 OS=Homo sapiens OX=9606 GN=SLC52A2 PE=1	12	5	5	4	3	4	4	2	3	2	3	4	3	3	4	3	3	4	4	2	3	2	3	4	3	3	4	3	3	3	3	1	2	1	2	3	2	2	3	2	25.6	25.6
A0A6Q8PGI1	A0A6Q8PGI1	13	1	1			tr|A0A6Q8PGI1|A0A6Q8PGI1_HUMAN Caldesmon (Fragment) OS=Homo sapiens OX=9606 GN=CALD1 PE=1 SV=1	1	13	1	1	12	11	12	10	12	11	10	10	11	9	11	11	1	0	1	0	0	0	0	0	0	0	0	1	1	0	1	0	0	0	0	0	0	0	0	1	52.2	5.4
Q13614;A0A6Q8PHS7;A0A6Q8PGS5;C9JEX3;Q13614-2;A0A6Q8PHL9;A0A6Q8PGV9	Q13614;A0A6Q8PHS7;A0A6Q8PGS5;C9JEX3;Q13614-2;A0A6Q8PHL9	4;4;4;4;4;3;1	4;4;4;4;4;3;1	4;4;4;4;4;3;1	Myotubularin-related protein 2	MTMR2	sp|Q13614|MTMR2_HUMAN Myotubularin-related protein 2 OS=Homo sapiens OX=9606 GN=MTMR2 PE=1 SV=4;tr|A0A6Q8PHS7|A0A6Q8PHS7_HUMAN Phosphatidylinositol-3,5-bisphosphate 3-phosphatase OS=Homo sapiens OX=9606 GN=MTMR2 PE=1 SV=1;tr|A0A6Q8PGS5|A0A6Q8PGS5_HUMAN Pho	7	4	4	4	0	0	1	2	2	1	1	2	0	1	0	2	0	0	1	2	2	1	1	2	0	1	0	2	0	0	1	2	2	1	1	2	0	1	0	2	8.6	8.6
A0A6Q8PGT3	A0A6Q8PGT3	2	1	1			tr|A0A6Q8PGT3|A0A6Q8PGT3_HUMAN Glycine--tRNA ligase OS=Homo sapiens OX=9606 GN=GARS1 PE=1 SV=1	1	2	1	1	2	1	1	1	0	1	0	0	1	1	1	1	1	0	0	0	0	0	0	0	0	0	0	0	1	0	0	0	0	0	0	0	0	0	0	0	28.9	17
Q8NB90;A0A6Q8PGU6;Q8NB90-3;Q8NB90-2	Q8NB90;A0A6Q8PGU6;Q8NB90-3;Q8NB90-2	4;4;3;3	3;3;2;2	3;3;2;2	Spermatogenesis-associated protein 5	SPATA5	sp|Q8NB90|AFG2H_HUMAN ATPase family protein 2 homolog OS=Homo sapiens OX=9606 GN=SPATA5 PE=1 SV=3;tr|A0A6Q8PGU6|A0A6Q8PGU6_HUMAN Vesicle-fusing ATPase OS=Homo sapiens OX=9606 GN=SPATA5 PE=1 SV=1;sp|Q8NB90-3|AFG2H_HUMAN Isoform 3 of ATPase family protein 2	4	4	3	3	2	1	2	3	2	3	3	3	2	2	2	2	1	0	1	2	1	2	2	2	1	1	1	1	1	0	1	2	1	2	2	2	1	1	1	1	5.8	4.5
Q9BQ69;A0A6Q8PH91	Q9BQ69;A0A6Q8PH91	5;5	5;5	5;5	O-acetyl-ADP-ribose deacetylase MACROD1	MACROD1	sp|Q9BQ69|MACD1_HUMAN ADP-ribose glycohydrolase MACROD1 OS=Homo sapiens OX=9606 GN=MACROD1 PE=1 SV=2;tr|A0A6Q8PH91|A0A6Q8PH91_HUMAN ADP-ribose glycohydrolase MACROD1 OS=Homo sapiens OX=9606 GN=MACROD1 PE=1 SV=1	2	5	5	5	5	3	4	3	3	3	3	3	2	2	4	3	5	3	4	3	3	3	3	3	2	2	4	3	5	3	4	3	3	3	3	3	2	2	4	3	25.8	25.8
Q27J81;Q27J81-2;A0A6Q8PHA2;A0A6Q8PHG2;A0A6Q8PH71;A0A6Q8PGN3;A0A6Q8PF44;A0A6Q8PFW4;A0A6Q8PF29;A0A6Q8PH25;A0A6Q8PGC7;A0A087X118;A0A6Q8PH63;A0A0A0MQU1;A0A6Q8PHS8;A0A6Q8PGU8;A0A6Q8PFN5;A0A6Q8PH59;A0A6Q8PFB9;A0A6Q8PGY8;A0A6Q8PH52;A0A6Q8PFY4;A0A6Q8PG64;A0A6Q8PFJ1;Q27J81-3;A0A6Q8PEY5;A0A6Q8PGX4;A0A6Q8PF91;A0A6Q8PEY8;A0A6Q8PGK9	Q27J81;Q27J81-2;A0A6Q8PHA2;A0A6Q8PHG2;A0A6Q8PH71;A0A6Q8PGN3;A0A6Q8PF44;A0A6Q8PFW4;A0A6Q8PF29;A0A6Q8PH25;A0A6Q8PGC7;A0A087X118;A0A6Q8PH63;A0A0A0MQU1;A0A6Q8PHS8;A0A6Q8PGU8;A0A6Q8PFN5;A0A6Q8PH59;A0A6Q8PFB9;A0A6Q8PGY8	33;33;33;33;32;32;31;29;29;29;25;25;24;23;19;19;19;17;17;17;12;7;5;5;5;4;4;4;4;2	33;33;33;33;32;32;31;29;29;29;25;25;24;23;19;19;19;17;17;17;12;7;5;5;5;4;4;4;4;2	33;33;33;33;32;32;31;29;29;29;25;25;24;23;19;19;19;17;17;17;12;7;5;5;5;4;4;4;4;2	Inverted formin-2	INF2	sp|Q27J81|INF2_HUMAN Inverted formin-2 OS=Homo sapiens OX=9606 GN=INF2 PE=1 SV=2;sp|Q27J81-2|INF2_HUMAN Isoform 2 of Inverted formin-2 OS=Homo sapiens OX=9606 GN=INF2;tr|A0A6Q8PHA2|A0A6Q8PHA2_HUMAN Inverted formin-2 OS=Homo sapiens OX=9606 GN=INF2 PE=1 SV=	30	33	33	33	28	25	28	21	20	17	21	22	18	21	18	19	28	25	28	21	20	17	21	22	18	21	18	19	28	25	28	21	20	17	21	22	18	21	18	19	43.7	43.7
P49902;A0A6Q8PHB5;A0A6Q8PHP0;P49902-2;Q5JUV4;Q5JUV6;A0A6Q8PFH2;A0A6Q8PG36;H0YHR8;A0A6Q8PF50;S4R3E7;A0A6Q8PEZ2;S4R3A6	P49902;A0A6Q8PHB5;A0A6Q8PHP0;P49902-2;Q5JUV4	18;18;18;17;11;5;5;5;3;1;1;1;1	18;18;18;17;11;5;5;5;3;1;1;1;1	17;17;17;16;10;5;5;5;3;1;1;1;1	Cytosolic purine 5-nucleotidase	NT5C2	sp|P49902|5NTC_HUMAN Cytosolic purine 5-nucleotidase OS=Homo sapiens OX=9606 GN=NT5C2 PE=1 SV=1;tr|A0A6Q8PHB5|A0A6Q8PHB5_HUMAN Cytosolic purine 5-nucleotidase OS=Homo sapiens OX=9606 GN=NT5C2 PE=1 SV=1;tr|A0A6Q8PHP0|A0A6Q8PHP0_HUMAN Cytosolic purine 5-n	13	18	18	17	10	11	9	14	9	9	10	13	13	11	10	8	10	11	9	14	9	9	10	13	13	11	10	8	9	10	8	13	9	9	10	13	13	11	10	8	47.1	47.1
O95163;A0A6Q8PHC9;A0A6Q8PHF4;A0A6Q8PFH9;A0A6Q8PG86;A0A6Q8PEX6;A0A6Q8PFB7;A0A6Q8PF66;A0A6Q8PGW3;A0A6Q8PH48;A0A6Q8PHI5;F5H2T0;A0A6Q8PFN8;A0A6Q8PHA0;A0A6Q8PGR0;A0A6Q8PF69;A0A6Q8PGA6;A0A6Q8PFC8;A0A6Q8PGC4;A0A6Q8PH36;H0YDF3;A0A6Q8PFX1	O95163;A0A6Q8PHC9;A0A6Q8PHF4;A0A6Q8PFH9;A0A6Q8PG86;A0A6Q8PEX6;A0A6Q8PFB7;A0A6Q8PF66;A0A6Q8PGW3;A0A6Q8PH48;A0A6Q8PHI5;F5H2T0;A0A6Q8PFN8;A0A6Q8PHA0;A0A6Q8PGR0;A0A6Q8PF69	31;31;30;30;30;30;30;29;29;27;27;26;24;23;19;19;5;3;3;3;3;2	31;31;30;30;30;30;30;29;29;27;27;26;24;23;19;19;5;3;3;3;3;2	31;31;30;30;30;30;30;29;29;27;27;26;24;23;19;19;5;3;3;3;3;2	Elongator complex protein 1	IKBKAP	sp|O95163|ELP1_HUMAN Elongator complex protein 1 OS=Homo sapiens OX=9606 GN=ELP1 PE=1 SV=3;tr|A0A6Q8PHC9|A0A6Q8PHC9_HUMAN Elongator complex protein 1 OS=Homo sapiens OX=9606 GN=ELP1 PE=1 SV=1;tr|A0A6Q8PHF4|A0A6Q8PHF4_HUMAN Elongator complex protein 1 OS=Ho	22	31	31	31	10	14	15	23	15	21	16	22	23	16	15	16	10	14	15	23	15	21	16	22	23	16	15	16	10	14	15	23	15	21	16	22	23	16	15	16	36.1	36.1
P41250;A0A6Q8PHH9;A0A6Q8PGZ8;A0A6Q8PGA8;A0A6Q8PGI6;A0A6Q8PGW4;A0A6Q8PHI7;H7C443;A0A6Q8PFZ6;A0A6Q8PF45;A0A6Q8PH49;A0A6Q8PGN7;F8WCK4;A0A6Q8PGZ9;A0A6Q8PFV5;A0A6Q8PFU7;A0A6Q8PFN0	P41250;A0A6Q8PHH9;A0A6Q8PGZ8;A0A6Q8PGA8;A0A6Q8PGI6;A0A6Q8PGW4;A0A6Q8PHI7;H7C443;A0A6Q8PFZ6	31;31;30;30;30;30;25;23;22;11;11;5;5;5;4;1;1	1;1;1;0;0;0;1;1;1;1;1;1;1;1;1;1;1	0;0;0;0;0;0;0;0;0;0;0;0;0;0;0;0;0	Glycine--tRNA ligase	GARS	sp|P41250|GARS_HUMAN Glycine--tRNA ligase OS=Homo sapiens OX=9606 GN=GARS1 PE=1 SV=3;tr|A0A6Q8PHH9|A0A6Q8PHH9_HUMAN Diadenosine tetraphosphate synthetase OS=Homo sapiens OX=9606 GN=GARS1 PE=1 SV=1;tr|A0A6Q8PGZ8|A0A6Q8PGZ8_HUMAN Diadenosine tetraphosphate s	17	31	1	0	26	28	28	30	28	29	29	29	29	30	31	28	1	1	1	1	0	1	0	0	1	1	1	1	0	0	0	0	0	0	0	0	0	0	0	0	58.7	2.2
A0A6Q8PHK0;Q14669-2;A0A6Q8PGG9;Q14669;Q14669-3;Q14669-4;H7C2Y1;G5E9G6;F8W9P3;C9JLJ5;C9JSX9;C9JLD7	A0A6Q8PHK0;Q14669-2;A0A6Q8PGG9;Q14669;Q14669-3;Q14669-4	45;45;44;43;43;43;5;3;2;2;2;2	45;45;44;43;43;43;5;3;2;2;2;2	45;45;44;43;43;43;5;3;2;2;2;2	E3 ubiquitin-protein ligase TRIP12	TRIP12	tr|A0A6Q8PHK0|A0A6Q8PHK0_HUMAN E3 ubiquitin-protein ligase TRIP12 OS=Homo sapiens OX=9606 GN=TRIP12 PE=1 SV=1;sp|Q14669-2|TRIPC_HUMAN Isoform 2 of E3 ubiquitin-protein ligase TRIP12 OS=Homo sapiens OX=9606 GN=TRIP12;tr|A0A6Q8PGG9|A0A6Q8PGG9_HUMAN E3 ubiqui	12	45	45	45	15	24	23	39	31	34	30	28	29	20	20	20	15	24	23	39	31	34	30	28	29	20	20	20	15	24	23	39	31	34	30	28	29	20	20	20	30.9	30.9
P08473;A0A7I2U302;A0A6Q8PFY6;C9JDZ3;C9IYX7;C9J9X7	P08473;A0A7I2U302;A0A6Q8PFY6	18;18;16;2;2;2	18;18;16;2;2;2	18;18;16;2;2;2	Neprilysin	MME	sp|P08473|NEP_HUMAN Neprilysin OS=Homo sapiens OX=9606 GN=MME PE=1 SV=2;tr|A0A7I2U302|A0A7I2U302_HUMAN Neprilysin OS=Homo sapiens OX=9606 GN=MME PE=4 SV=1;tr|A0A6Q8PFY6|A0A6Q8PFY6_HUMAN Atriopeptidase OS=Homo sapiens OX=9606 GN=MME PE=1 SV=1	6	18	18	18	13	14	14	13	12	10	15	12	15	15	15	15	13	14	14	13	12	10	15	12	15	15	15	15	13	14	14	13	12	10	15	12	15	15	15	15	31.5	31.5
O14964;A0A7I2V3J3;A0A7I2V2K2;A0A7I2V5A2;A0A7I2V2W5;A0A7I2V2R9;A0A7I2V2D8;A0A7I2V5A3;A0A7I2V307;A0A7I2V637;A0A7I2V3F9;A0A7I2V3I8;A0A7I2V3Z1;O14964-2;A0A7I2V6E0;A0A7I2YQD1;I3L1P5;A0A7I2V4X6;I3L1E3;A0A7I2V628;I3L165;A0A7I2V331;A0A7I2V5N3;A0A7I2V5W6;A0A7I2YQU5;A0A7I2V4J7;A0A7I2V5B7;A0A7I2V5L9;A0A7I2V5X2;A0A7I2V611;A0A7I2V674;A0A7I2V310	O14964;A0A7I2V3J3;A0A7I2V2K2;A0A7I2V5A2;A0A7I2V2W5;A0A7I2V2R9;A0A7I2V2D8;A0A7I2V5A3;A0A7I2V307;A0A7I2V637;A0A7I2V3F9;A0A7I2V3I8;A0A7I2V3Z1;O14964-2;A0A7I2V6E0;A0A7I2YQD1;I3L1P5	19;19;19;19;19;19;19;19;18;18;18;18;17;17;17;16;15;7;6;3;3;2;2;2;1;1;1;1;1;1;1;1	19;19;19;19;19;19;19;19;18;18;18;18;17;17;17;16;15;7;6;3;3;2;2;2;1;1;1;1;1;1;1;1	14;14;14;14;14;14;14;14;13;14;13;14;14;12;14;11;10;2;6;1;0;2;2;2;1;1;1;1;1;0;0;0	Hepatocyte growth factor-regulated tyrosine kinase substrate	HGS	sp|O14964|HGS_HUMAN Hepatocyte growth factor-regulated tyrosine kinase substrate OS=Homo sapiens OX=9606 GN=HGS PE=1 SV=1;tr|A0A7I2V3J3|A0A7I2V3J3_HUMAN Hepatocyte growth factor-regulated tyrosine kinase substrate OS=Homo sapiens OX=9606 GN=HGS PE=4 SV=1;t	32	19	19	14	12	14	13	17	15	16	17	17	18	17	18	19	12	14	13	17	15	16	17	17	18	17	18	19	10	11	10	12	11	12	13	13	13	13	13	14	29.5	29.5
P05556;E7EUI6;A0A7I2V2F9;H7C4K3;P05556-5;C9JPK5;A0A7I2V348;P05556-3;P05556-4;P05556-2;A0A7I2V5T3;A0A7I2V5Z8;E7EQW5;H7C4N8;Q5T3E6;E9PLR6;E9PQJ2;Q5T3E5;C9JNE0	P05556;E7EUI6;A0A7I2V2F9;H7C4K3;P05556-5;C9JPK5;A0A7I2V348;P05556-3;P05556-4;P05556-2;A0A7I2V5T3;A0A7I2V5Z8	39;39;39;39;37;37;37;37;37;37;21;21;10;7;6;6;4;4;1	39;39;39;39;37;37;37;37;37;37;21;21;10;7;6;6;4;4;1	39;39;39;39;37;37;37;37;37;37;21;21;10;7;6;6;4;4;1	Integrin beta-1;Integrin beta	ITGB1	sp|P05556|ITB1_HUMAN Integrin beta-1 OS=Homo sapiens OX=9606 GN=ITGB1 PE=1 SV=2;tr|E7EUI6|E7EUI6_HUMAN Fibronectin receptor subunit beta OS=Homo sapiens OX=9606 GN=ITGB1 PE=1 SV=2;tr|A0A7I2V2F9|A0A7I2V2F9_HUMAN Integrin beta-1 OS=Homo sapiens OX=9606 GN=IT	19	39	39	39	35	35	34	35	36	33	37	35	36	37	36	36	35	35	34	35	36	33	37	35	36	37	36	36	35	35	34	35	36	33	37	35	36	37	36	36	56	56
E9PAV3;F8VZJ2;A0A7I2V2K5;H0YHX9;A0A7I2V473;Q13765;E9PAV3-2;F8W0W4;F8VNW4;Q9BZK3;F8VZ58	E9PAV3;F8VZJ2;A0A7I2V2K5;H0YHX9;A0A7I2V473;Q13765;E9PAV3-2;F8W0W4;F8VNW4	5;5;5;5;5;5;5;4;3;1;1	5;5;5;5;5;5;5;4;3;1;1	5;5;5;5;5;5;5;4;3;1;1	Nascent polypeptide-associated complex subunit alpha, muscle-specific form;Nascent polypeptide-associated complex subunit alpha	NACA	sp|E9PAV3|NACAM_HUMAN Nascent polypeptide-associated complex subunit alpha, muscle-specific form OS=Homo sapiens OX=9606 GN=NACA PE=1 SV=1;tr|F8VZJ2|F8VZJ2_HUMAN Nascent polypeptide-associated complex subunit alpha OS=Homo sapiens OX=9606 GN=NACA PE=1 SV=1	11	5	5	5	5	5	5	4	4	5	4	4	4	4	4	4	5	5	5	4	4	5	4	4	4	4	4	4	5	5	5	4	4	5	4	4	4	4	4	4	3.4	3.4
P53634;A0A7I2V466;A0A7I2V2Q8;A0A7I2YQT5;A0A7I2V6E3;A0A7I2V5C5;H0YCY8;A0A7I2V2V5;A0A7I2V5L5;A0A7I2V2F3;A0A7I2V4Z3;A0A7I2V3A2;A0A7I2V5J2;A0A7I2V3M6;P53634-2;P53634-3	P53634;A0A7I2V466;A0A7I2V2Q8;A0A7I2YQT5;A0A7I2V6E3	15;15;15;14;14;7;7;2;1;1;1;1;1;1;1;1	15;15;15;14;14;7;7;2;1;1;1;1;1;1;1;1	15;15;15;14;14;7;7;2;1;1;1;1;1;1;1;1	Dipeptidyl peptidase 1;Dipeptidyl peptidase 1 exclusion domain chain;Dipeptidyl peptidase 1 heavy chain;Dipeptidyl peptidase 1 light chain	CTSC	sp|P53634|CATC_HUMAN Dipeptidyl peptidase 1 OS=Homo sapiens OX=9606 GN=CTSC PE=1 SV=2;tr|A0A7I2V466|A0A7I2V466_HUMAN Dipeptidyl peptidase 1 OS=Homo sapiens OX=9606 GN=CTSC PE=4 SV=1;tr|A0A7I2V2Q8|A0A7I2V2Q8_HUMAN Dipeptidyl peptidase 1 OS=Homo sapiens OX=9	16	15	15	15	15	15	15	15	15	13	15	14	13	15	13	13	15	15	15	15	15	13	15	14	13	15	13	13	15	15	15	15	15	13	15	14	13	15	13	13	44.5	44.5
P51991;A0A7I2V2R3;A0A7I2V5D8;A0A7I2V4J6;A0A7I2V4G0;A0A7I2V402;H7C1J8	P51991;A0A7I2V2R3;A0A7I2V5D8;A0A7I2V4J6;A0A7I2V4G0;A0A7I2V402	22;22;22;21;20;19;1	2;2;2;2;0;2;0	2;2;2;2;0;2;0	Heterogeneous nuclear ribonucleoprotein A3	HNRNPA3	sp|P51991|ROA3_HUMAN Heterogeneous nuclear ribonucleoprotein A3 OS=Homo sapiens OX=9606 GN=HNRNPA3 PE=1 SV=2;tr|A0A7I2V2R3|A0A7I2V2R3_HUMAN Heterogeneous nuclear ribonucleoprotein A3 OS=Homo sapiens OX=9606 GN=HNRNPA3 PE=4 SV=1;tr|A0A7I2V5D8|A0A7I2V5D8_HUM	7	22	2	2	18	18	17	18	20	20	19	17	19	20	19	19	1	1	1	1	2	2	2	1	2	1	1	1	1	1	1	1	2	2	2	1	2	1	1	1	51.1	8.2
P27487;A0A7I2V2R5;A0A7I2V2X8;A0A7I2V5R8;A0A7I2V2I2;F8WE17;A0A7I2V3F5;F8WBB6	P27487;A0A7I2V2R5;A0A7I2V2X8;A0A7I2V5R8	25;25;25;20;5;3;2;2	25;25;25;20;5;3;2;2	25;25;25;20;5;3;2;2	Dipeptidyl peptidase 4;Dipeptidyl peptidase 4 membrane form;Dipeptidyl peptidase 4 soluble form	DPP4	sp|P27487|DPP4_HUMAN Dipeptidyl peptidase 4 OS=Homo sapiens OX=9606 GN=DPP4 PE=1 SV=2;tr|A0A7I2V2R5|A0A7I2V2R5_HUMAN Dipeptidyl peptidase 4 OS=Homo sapiens OX=9606 GN=DPP4 PE=4 SV=1;tr|A0A7I2V2X8|A0A7I2V2X8_HUMAN Dipeptidyl peptidase 4 OS=Homo sapiens OX=9	8	25	25	25	22	22	22	16	17	16	16	16	15	16	18	17	22	22	22	16	17	16	16	16	15	16	18	17	22	22	22	16	17	16	16	16	15	16	18	17	35.8	35.8
P12268;A0A7I2V2T3;E7ETK5;H0Y4R1;A0A7I2YQK5;A0A7I2V5N6	P12268;A0A7I2V2T3;E7ETK5;H0Y4R1;A0A7I2YQK5	29;29;27;27;25;1	29;29;27;27;25;1	28;28;26;26;24;1	Inosine-5-monophosphate dehydrogenase 2	IMPDH2	sp|P12268|IMDH2_HUMAN Inosine-5-monophosphate dehydrogenase 2 OS=Homo sapiens OX=9606 GN=IMPDH2 PE=1 SV=2;tr|A0A7I2V2T3|A0A7I2V2T3_HUMAN Inosine-5-monophosphate dehydrogenase 2 OS=Homo sapiens OX=9606 GN=IMPDH2 PE=4 SV=1;tr|E7ETK5|E7ETK5_HUMAN Inosine-5	6	29	29	28	22	25	27	25	27	24	24	27	25	24	24	26	22	25	27	25	27	24	24	27	25	24	24	26	21	24	26	24	26	23	23	26	24	23	23	25	68.9	68.9
O43765;A0A7I2V4T9;A0A7I2V2U2;A0A7I2V5Z3;A0A7I2V588;A0A7I2V697;K7EMD6;A0A7I2YQY5;K7ERW5	O43765;A0A7I2V4T9;A0A7I2V2U2;A0A7I2V5Z3;A0A7I2V588;A0A7I2V697;K7EMD6	8;8;8;8;8;7;5;1;1	8;8;8;8;8;7;5;1;1	8;8;8;8;8;7;5;1;1	Small glutamine-rich tetratricopeptide repeat-containing protein alpha	SGTA	sp|O43765|SGTA_HUMAN Small glutamine-rich tetratricopeptide repeat-containing protein alpha OS=Homo sapiens OX=9606 GN=SGTA PE=1 SV=1;tr|A0A7I2V4T9|A0A7I2V4T9_HUMAN Small glutamine-rich tetratricopeptide repeat-containing protein alpha OS=Homo sapiens OX=9	9	8	8	8	4	6	6	6	7	7	6	7	7	7	6	5	4	6	6	6	7	7	6	7	7	7	6	5	4	6	6	6	7	7	6	7	7	7	6	5	30.7	30.7
P13995;A0A7I2V2U6;P13995-2;A0A7I2YQD4;A0A7I2V482;B8ZZU9;B9A062	P13995;A0A7I2V2U6;P13995-2;A0A7I2YQD4;A0A7I2V482;B8ZZU9	14;14;11;9;8;8;6	14;14;11;9;8;8;6	14;14;11;9;8;8;6	Bifunctional methylenetetrahydrofolate dehydrogenase/cyclohydrolase, mitochondrial;NAD-dependent methylenetetrahydrofolate dehydrogenase;Methenyltetrahydrofolate cyclohydrolase	MTHFD2	sp|P13995|MTDC_HUMAN Bifunctional methylenetetrahydrofolate dehydrogenase/cyclohydrolase, mitochondrial OS=Homo sapiens OX=9606 GN=MTHFD2 PE=1 SV=2;tr|A0A7I2V2U6|A0A7I2V2U6_HUMAN Bifunctional methylenetetrahydrofolate dehydrogenase/cyclohydrolase, mitochon	7	14	14	14	9	10	10	9	11	10	8	8	9	9	8	9	9	10	10	9	11	10	8	8	9	9	8	9	9	10	10	9	11	10	8	8	9	9	8	9	67.1	67.1
P27448;A0A7I2YQF7;A0A7I2V2U9;A0A7I2V409;P27448-3;A0A7I2V4K8;P27448-4;A0A7I2V2N8;P27448-6;A0A7I2V5G3;A0A7I2V3B9;A0A7I2V639;J3KNR0;H0YJI9;P27448-2;P27448-7;A0A7I2V3I9;H0YNV4;H0YKP9;A0A7I2YQF4;A0A7I2V4G7;A0A7I2V602;A0A7I2V549;A0A7I2V4T2;A0A7I2V2E3;P27448-8;A0A7I2V3C6;A0A7I2V2I9;A0A7I2V3K2;A0A7I2V3P5;A0A7I2V4L1;H0YIY6;A0A7I2V5H7;A0A7I2V4T5;A0A7I2V3Q1;A0A7I2YQJ7;A0A7I2V2J6;A0A7I2YQ91;A0A7I2V483;A0A7I2…	P27448;A0A7I2YQF7;A0A7I2V2U9;A0A7I2V409;P27448-3;A0A7I2V4K8;P27448-4;A0A7I2V2N8;P27448-6;A0A7I2V5G3;A0A7I2V3B9;A0A7I2V639;J3KNR0;H0YJI9;P27448-2;P27448-7;A0A7I2V3I9;H0YNV4;H0YKP9;A0A7I2YQF4;A0A7I2V4G7;A0A7I2V602;A0A7I2V549;A0A7I2V4T2;A0A7I2V2E3;P27448-8;A0A7I2V3C6;A0A7I2V2I9;A0A7I2V3K2;A0A7I2V3P5;A0A7I2V4L1;H0YIY6	22;22;22;22;22;22;22;21;21;21;21;21;21;21;21;20;20;20;19;19;19;19;19;19;18;17;17;17;16;16;15;11;4;3;3;3;3;3;3;3;2;2;1;1	14;14;14;14;14;14;14;13;13;13;13;13;14;13;14;13;14;12;11;11;11;11;11;12;11;13;10;10;10;9;8;9;3;3;3;3;3;3;3;3;2;2;1;1	11;11;11;11;11;11;11;11;10;10;10;10;11;10;11;10;11;9;10;8;10;8;8;10;10;10;8;8;8;7;6;8;1;1;1;1;1;1;1;1;1;0;0;0	MAP/microtubule affinity-regulating kinase 3	MARK3	sp|P27448|MARK3_HUMAN MAP/microtubule affinity-regulating kinase 3 OS=Homo sapiens OX=9606 GN=MARK3 PE=1 SV=5;tr|A0A7I2YQF7|A0A7I2YQF7_HUMAN MAP/microtubule affinity-regulating kinase 3 OS=Homo sapiens OX=9606 GN=MARK3 PE=4 SV=1;tr|A0A7I2V2U9|A0A7I2V2U9_HU	44	22	14	11	11	9	10	14	14	14	14	16	13	15	15	12	8	6	6	10	9	10	10	10	8	11	10	8	7	5	4	8	7	8	8	8	6	9	8	6	40.2	26.2
Q5T8D3-3;B7Z2R7;A0A7I2YQD7;Q5T8D3-2;A0A7I2V5E1;A0A7I2YQE9;A0A7I2V2Y9;A0A7I2V420;Q5T8D3;A0A7I2V560;A0A7I2YQJ9;A0A7I2V347;A0A7I2V2M2;A0A7I2V690;A0A7I2V556;A0A7I2V5U2;A0A7I2V462;Q5T8E0;X6RDD7;Q5T8D3-4;A0A7I2YQS1;A0A7I2V5L4;A0A7I2V2R8;K7EM05;Q8NC06-3;Q8NC06-2;Q8NC06;A0A087X0B8	Q5T8D3-3;B7Z2R7;A0A7I2YQD7;Q5T8D3-2;A0A7I2V5E1;A0A7I2YQE9;A0A7I2V2Y9;A0A7I2V420;Q5T8D3;A0A7I2V560;A0A7I2YQJ9;A0A7I2V347;A0A7I2V2M2;A0A7I2V690;A0A7I2V556;A0A7I2V5U2;A0A7I2V462;Q5T8E0;X6RDD7;Q5T8D3-4;A0A7I2YQS1;A0A7I2V5L4	10;10;10;10;10;10;10;10;9;9;9;9;9;9;8;7;6;6;6;6;5;5;4;1;1;1;1;1	10;10;10;10;10;10;10;10;9;9;9;9;9;9;8;7;6;6;6;6;5;5;4;1;1;1;1;1	10;10;10;10;10;10;10;10;9;9;9;9;9;9;8;7;6;6;6;6;5;5;4;1;1;1;1;1	Acyl-CoA-binding domain-containing protein 5	ACBD5	sp|Q5T8D3-3|ACBD5_HUMAN Isoform 3 of Acyl-CoA-binding domain-containing protein 5 OS=Homo sapiens OX=9606 GN=ACBD5;tr|B7Z2R7|B7Z2R7_HUMAN Acyl-CoA-binding domain-containing protein 5 OS=Homo sapiens OX=9606 GN=ACBD5 PE=1 SV=1;tr|A0A7I2YQD7|A0A7I2YQD7_HUMAN	28	10	10	10	5	5	6	6	7	7	5	5	7	4	6	5	5	5	6	6	7	7	5	5	7	4	6	5	5	5	6	6	7	7	5	5	7	4	6	5	21.9	21.9
P52292;A0A7I2V351;A0A7I2V487;A0A7I2YQE1;A0A7I2V3Z3;J3QLL0;J3KS65	P52292;A0A7I2V351;A0A7I2V487;A0A7I2YQE1;A0A7I2V3Z3	22;22;22;22;18;6;6	22;22;22;22;18;6;6	22;22;22;22;18;6;6	Importin subunit alpha-1	KPNA2	sp|P52292|IMA1_HUMAN Importin subunit alpha-1 OS=Homo sapiens OX=9606 GN=KPNA2 PE=1 SV=1;tr|A0A7I2V351|A0A7I2V351_HUMAN Importin subunit alpha-1 OS=Homo sapiens OX=9606 GN=KPNA2 PE=4 SV=1;tr|A0A7I2V487|A0A7I2V487_HUMAN Importin subunit alpha-1 OS=Homo sapi	7	22	22	22	15	17	15	20	21	19	16	17	17	14	11	13	15	17	15	20	21	19	16	17	17	14	11	13	15	17	15	20	21	19	16	17	17	14	11	13	70.1	70.1
P49810;A0A7I2V355;A0A7I2V3R9;B1AP22;A0A7I2V5S6;P49810-3;A0A7I2V551;A0A7I2V4T4;A0A7I2V4Y6;A0A7I2V5L1;A0A7I2V4D0;P49810-2;E5RHT1;A0A7I2V5Q3;A0A7I2V3Y8	P49810;A0A7I2V355;A0A7I2V3R9;B1AP22;A0A7I2V5S6;P49810-3;A0A7I2V551;A0A7I2V4T4;A0A7I2V4Y6;A0A7I2V5L1;A0A7I2V4D0;P49810-2	3;3;3;3;3;3;2;2;2;2;2;2;1;1;1	1;1;1;1;1;1;1;1;1;1;1;1;1;1;1	1;1;1;1;1;1;1;1;1;1;1;1;1;1;1	Presenilin-2;Presenilin-2 NTF subunit;Presenilin-2 CTF subunit;Presenilin	PSEN2	sp|P49810|PSN2_HUMAN Presenilin-2 OS=Homo sapiens OX=9606 GN=PSEN2 PE=1 SV=1;tr|A0A7I2V355|A0A7I2V355_HUMAN Presenilin-2 OS=Homo sapiens OX=9606 GN=PSEN2 PE=4 SV=1;tr|A0A7I2V3R9|A0A7I2V3R9_HUMAN Presenilin-2 OS=Homo sapiens OX=9606 GN=PSEN2 PE=4 SV=1;tr|B1	15	3	1	1	3	2	2	3	3	2	3	2	2	2	2	2	1	0	0	1	1	0	1	0	0	0	0	0	1	0	0	1	1	0	1	0	0	0	0	0	8.3	2.9
P60228;A0A7I2V3I0;A0A7I2V5Z6;A0A7I2V4B4;B3KW56;E5RGA2;H0YBP5;A0A7I2V5P9;E5RHS5;H0YAW4	P60228;A0A7I2V3I0;A0A7I2V5Z6;A0A7I2V4B4;B3KW56;E5RGA2;H0YBP5;A0A7I2V5P9;E5RHS5	34;34;32;31;30;26;25;25;22;4	1;1;1;1;1;1;1;1;1;1	1;1;1;1;1;1;1;1;1;1	Eukaryotic translation initiation factor 3 subunit E	EIF3E	sp|P60228|EIF3E_HUMAN Eukaryotic translation initiation factor 3 subunit E OS=Homo sapiens OX=9606 GN=EIF3E PE=1 SV=1;tr|A0A7I2V3I0|A0A7I2V3I0_HUMAN Eukaryotic translation initiation factor 3 subunit E OS=Homo sapiens OX=9606 GN=EIF3E PE=4 SV=1;tr|A0A7I2V5	10	34	1	1	27	24	25	28	28	25	30	30	26	26	28	26	1	1	1	1	1	1	1	1	1	1	1	1	1	1	1	1	1	1	1	1	1	1	1	1	78.9	3.1
P09651-2;A0A7I2V3R8;A0A7I2V3W0;F8W6I7;P09651-3;A0A7I2V2L6;F8VZ49;A0A7I2YQX9;Q32P51;A0A2R8Y4L2;F8VTQ5;F8W646;H0YH80;A0A7I2V5U9;A0A7I2YQ85;A0A7I2YQY2;A0A7I2V334;A0A7I2V4F8;A0A7I2V2M7;A0A7I2V360;A0A7I2V666;A0A7I2V453;A0A7I2V459;A0A7I2V3U8;A0A7I2YQV3;A0A7I2V4M0;A0A7I2V3W4;A0A7I2V520;A0A7I2V5N7;A0A7I2V2Q7;A0A7I2V3K5;A0A7I2V497;A0A7I2V2Z4;A0A7I2V3C7;A0A7I2V2F1;A0A7I2V661;A0A7I2V5P1;F8VYN5;A0A7I2V4E2;A0…	P09651-2;A0A7I2V3R8;A0A7I2V3W0;F8W6I7;P09651-3;A0A7I2V2L6;F8VZ49;A0A7I2YQX9;Q32P51;A0A2R8Y4L2;F8VTQ5	23;23;22;22;22;19;17;16;15;13;13;10;10;6;4;3;3;2;2;2;2;2;2;2;2;2;2;2;2;2;2;2;2;2;2;2;2;2;2;2;2;2;1;1	1;1;1;0;0;0;0;1;0;1;0;0;1;0;0;0;0;0;0;0;0;0;0;0;0;0;0;0;0;0;0;0;0;0;0;0;0;0;0;0;0;0;0;0	1;1;1;0;0;0;0;1;0;1;0;0;1;0;0;0;0;0;0;0;0;0;0;0;0;0;0;0;0;0;0;0;0;0;0;0;0;0;0;0;0;0;0;0	Heterogeneous nuclear ribonucleoprotein A1;Heterogeneous nuclear ribonucleoprotein A1, N-terminally processed;Heterogeneous nuclear ribonucleoprotein A1-like 2	HNRNPA1;HNRNPA1L2	sp|P09651-2|ROA1_HUMAN Isoform A1-A of Heterogeneous nuclear ribonucleoprotein A1 OS=Homo sapiens OX=9606 GN=HNRNPA1;tr|A0A7I2V3R8|A0A7I2V3R8_HUMAN Heterogeneous nuclear ribonucleoprotein A1 OS=Homo sapiens OX=9606 GN=HNRNPA1 PE=4 SV=1;tr|A0A7I2V3W0|A0A7I2	44	23	1	1	20	22	20	21	21	20	21	20	21	18	20	22	1	1	1	1	1	1	1	1	1	1	1	1	1	1	1	1	1	1	1	1	1	1	1	1	72.5	14.1
A0A7I2V3S3;A0A7I2V2W0;A0A7I2V2H9;A0A7I2V3I2;A0A7I2V4G3;A0A7I2V570;A0A161SXE1;A0A7I2V429;A0A7I2V3W9;H0YBR5;A0A7I2V5K7;A0A7I2V2Q9;E5RII3;A0A7I2V2S9;E5RIP5;E5RJ25	A0A7I2V3S3;A0A7I2V2W0;A0A7I2V2H9;A0A7I2V3I2;A0A7I2V4G3	34;33;33;31;24;14;14;11;10;10;6;6;4;4;3;3	34;33;33;31;24;14;14;11;10;10;6;6;4;4;3;3	1;0;0;0;0;0;0;0;0;0;0;0;0;0;0;0			tr|A0A7I2V3S3|A0A7I2V3S3_HUMAN Eukaryotic translation initiation factor 3 subunit E OS=Homo sapiens OX=9606 GN=EIF3E PE=4 SV=1;tr|A0A7I2V2W0|A0A7I2V2W0_HUMAN Eukaryotic translation initiation factor 3 subunit E OS=Homo sapiens OX=9606 GN=EIF3E PE=4 SV=1;tr	16	34	34	1	27	23	24	27	27	24	29	29	25	25	27	25	27	23	24	27	27	24	29	29	25	25	27	25	1	0	0	0	0	0	0	0	0	0	0	0	67.9	67.9
P40763;A0A7I2V444;P40763-3;A0A7I2V3V0;A0A7I2V5N9;A0A7I2V4R2;A0A7I2V4C8;A0A7I2YQR5;A0A7I2V4R3;A0A7I2V395;A0A7I2YQD2;P40763-2;A0A7I2V2G1;A0A7I2YQI1;A0A7I2V552;G8JLH9;A0A7I2V2T1;A0A7I2V4F6	P40763;A0A7I2V444;P40763-3;A0A7I2V3V0;A0A7I2V5N9;A0A7I2V4R2;A0A7I2V4C8;A0A7I2YQR5;A0A7I2V4R3;A0A7I2V395;A0A7I2YQD2;P40763-2;A0A7I2V2G1;A0A7I2YQI1;A0A7I2V552;G8JLH9;A0A7I2V2T1;A0A7I2V4F6	24;24;24;24;24;24;24;24;23;23;23;23;23;23;21;19;18;16	24;24;24;24;24;24;24;24;23;23;23;23;23;23;21;19;18;16	24;24;24;24;24;24;24;24;23;23;23;23;23;23;21;19;18;16	Signal transducer and activator of transcription 3;Signal transducer and activator of transcription	STAT3	sp|P40763|STAT3_HUMAN Signal transducer and activator of transcription 3 OS=Homo sapiens OX=9606 GN=STAT3 PE=1 SV=2;tr|A0A7I2V444|A0A7I2V444_HUMAN Signal transducer and activator of transcription 3 OS=Homo sapiens OX=9606 GN=STAT3 PE=4 SV=1;sp|P40763-3|STA	18	24	24	24	14	9	10	17	13	15	13	23	13	19	14	9	14	9	10	17	13	15	13	23	13	19	14	9	14	9	10	17	13	15	13	23	13	19	14	9	47.9	47.9
Q5M775;A0A7I2V451;A0A7I2YQJ3;A0A7I2V416;A0A7I2V486;Q5M775-4;Q5M775-3;J3QS22;A0A7I2V562;Q5M775-5;Q5M775-2;J3KRB9;J3KSG2;J3KRN9;J3QQM0;A0A7I2V5G2	Q5M775;A0A7I2V451;A0A7I2YQJ3;A0A7I2V416;A0A7I2V486;Q5M775-4;Q5M775-3;J3QS22;A0A7I2V562;Q5M775-5;Q5M775-2	21;21;21;21;21;21;15;15;15;15;15;9;8;4;4;2	21;21;21;21;21;21;15;15;15;15;15;9;8;4;4;2	21;21;21;21;21;21;15;15;15;15;15;9;8;4;4;2	Cytospin-B	SPECC1	sp|Q5M775|CYTSB_HUMAN Cytospin-B OS=Homo sapiens OX=9606 GN=SPECC1 PE=1 SV=1;tr|A0A7I2V451|A0A7I2V451_HUMAN Cytospin-B OS=Homo sapiens OX=9606 GN=SPECC1 PE=4 SV=1;tr|A0A7I2YQJ3|A0A7I2YQJ3_HUMAN Cytospin-B OS=Homo sapiens OX=9606 GN=SPECC1 PE=4 SV=1;tr|A0A7	16	21	21	21	9	9	9	13	16	14	14	11	12	10	14	14	9	9	9	13	16	14	14	11	12	10	14	14	9	9	9	13	16	14	14	11	12	10	14	14	26.3	26.3
P19338;A0A7I2V428;C9JLB1;H7BY16;A0A7I2V3F3;A0A7I2V5M5;A0A7I2V699;A0A7I2V2U7;A0A7I2V349;A0A7I2V506;A0A7I2V2S8	P19338;A0A7I2V428;C9JLB1;H7BY16;A0A7I2V3F3;A0A7I2V5M5;A0A7I2V699;A0A7I2V2U7;A0A7I2V349;A0A7I2V506	33;33;33;33;32;29;28;28;25;25;13	33;33;33;33;32;29;28;28;25;25;13	33;33;33;33;32;29;28;28;25;25;13	Nucleolin	NCL	sp|P19338|NUCL_HUMAN Nucleolin OS=Homo sapiens OX=9606 GN=NCL PE=1 SV=3;tr|A0A7I2V428|A0A7I2V428_HUMAN Nucleolin OS=Homo sapiens OX=9606 GN=NCL PE=4 SV=1;tr|C9JLB1|C9JLB1_HUMAN Nucleolin OS=Homo sapiens OX=9606 GN=NCL PE=1 SV=2;tr|H7BY16|H7BY16_HUMAN Nucle	11	33	33	33	26	26	27	24	25	25	25	25	26	32	31	28	26	26	27	24	25	25	25	25	26	32	31	28	26	26	27	24	25	25	25	25	26	32	31	28	36.5	36.5
Q92499;A0A7I2V430;A0A7I2V4F0;A0A7I2V2M5;A0A7I2YQ77;A0A087WZ71;Q92499-3;Q92499-2;A0A087X2G1;A0A7I2V4J3;A0A7I2V421;A0A7I2V5X8;A0A7I2YQD0;A0A7I2V4Q0	Q92499;A0A7I2V430;A0A7I2V4F0;A0A7I2V2M5;A0A7I2YQ77;A0A087WZ71;Q92499-3;Q92499-2;A0A087X2G1;A0A7I2V4J3	50;50;50;49;47;45;44;44;42;34;24;23;8;8	50;50;50;49;47;45;44;44;42;34;24;23;8;8	50;50;50;49;47;45;44;44;42;34;24;23;8;8	ATP-dependent RNA helicase DDX1	DDX1	sp|Q92499|DDX1_HUMAN ATP-dependent RNA helicase DDX1 OS=Homo sapiens OX=9606 GN=DDX1 PE=1 SV=2;tr|A0A7I2V430|A0A7I2V430_HUMAN ATP-dependent RNA helicase DDX1 OS=Homo sapiens OX=9606 GN=DDX1 PE=4 SV=1;tr|A0A7I2V4F0|A0A7I2V4F0_HUMAN ATP-dependent RNA helicas	14	50	50	50	41	42	43	44	43	42	45	45	45	43	43	45	41	42	43	44	43	42	45	45	45	43	43	45	41	42	43	44	43	42	45	45	45	43	43	45	70.8	70.8
Q11206;A0A7I2V4R4;A0A7I2V4F4;A0A7I2V5F3;A0A7I2V4V4;Q11206-7;Q11206-3;Q11206-6;Q11206-5;Q11206-2;Q11206-4;E9PMC7;E9PQZ2	Q11206;A0A7I2V4R4;A0A7I2V4F4;A0A7I2V5F3;A0A7I2V4V4;Q11206-7;Q11206-3;Q11206-6;Q11206-5;Q11206-2;Q11206-4;E9PMC7;E9PQZ2	2;2;2;2;2;2;2;2;2;2;2;1;1	2;2;2;2;2;2;2;2;2;2;2;1;1	2;2;2;2;2;2;2;2;2;2;2;1;1	CMP-N-acetylneuraminate-beta-galactosamide-alpha-2,3-sialyltransferase 4	ST3GAL4	sp|Q11206|SIA4C_HUMAN CMP-N-acetylneuraminate-beta-galactosamide-alpha-2,3-sialyltransferase 4 OS=Homo sapiens OX=9606 GN=ST3GAL4 PE=1 SV=1;tr|A0A7I2V4R4|A0A7I2V4R4_HUMAN CMP-N-acetylneuraminate-beta-galactosamide-alpha-2,3-sialyltransferase 4 OS=Homo sapi	13	2	2	2	0	1	0	0	0	0	1	0	0	0	0	1	0	1	0	0	0	0	1	0	0	0	0	1	0	1	0	0	0	0	1	0	0	0	0	1	7.8	7.8
Q5T200;Q5T200-2;A0A7I2V4I5	Q5T200;Q5T200-2;A0A7I2V4I5	5;5;5	5;5;5	5;5;5	Zinc finger CCCH domain-containing protein 13	ZC3H13	sp|Q5T200|ZC3HD_HUMAN Zinc finger CCCH domain-containing protein 13 OS=Homo sapiens OX=9606 GN=ZC3H13 PE=1 SV=1;sp|Q5T200-2|ZC3HD_HUMAN Isoform 2 of Zinc finger CCCH domain-containing protein 13 OS=Homo sapiens OX=9606 GN=ZC3H13;tr|A0A7I2V4I5|A0A7I2V4I5_HU	3	5	5	5	2	0	1	4	3	3	3	1	2	2	2	2	2	0	1	4	3	3	3	1	2	2	2	2	2	0	1	4	3	3	3	1	2	2	2	2	3.4	3.4
P10619;P10619-2;X6R8A1;X6R5C5;A0A7I2V4K5;A0A7I2V4D1;A0A7I2V3B2;A0A7I2YQT8;Q5JZH0;A0A7I2V4R8;A0A7I2V2E2;U3KQU6;A0A7I2V4Q9;A0A7I2V3M2;U3KQ41;U3KQF1;A0A7I2V504	P10619;P10619-2;X6R8A1;X6R5C5;A0A7I2V4K5;A0A7I2V4D1;A0A7I2V3B2;A0A7I2YQT8	13;13;13;13;13;8;8;8;6;3;2;2;2;2;2;1;1	13;13;13;13;13;8;8;8;6;3;2;2;2;2;2;1;1	13;13;13;13;13;8;8;8;6;3;2;2;2;2;2;1;1	Lysosomal protective protein;Lysosomal protective protein 32 kDa chain;Lysosomal protective protein 20 kDa chain;Carboxypeptidase	CTSA	sp|P10619|PPGB_HUMAN Lysosomal protective protein OS=Homo sapiens OX=9606 GN=CTSA PE=1 SV=2;sp|P10619-2|PPGB_HUMAN Isoform 2 of Lysosomal protective protein OS=Homo sapiens OX=9606 GN=CTSA;tr|X6R8A1|X6R8A1_HUMAN Carboxypeptidase OS=Homo sapiens OX=9606 GN=	17	13	13	13	11	11	12	11	10	10	9	10	11	8	11	7	11	11	12	11	10	10	9	10	11	8	11	7	11	11	12	11	10	10	9	10	11	8	11	7	35.2	35.2
O15498;A0A7I2V4L6;A0A7I2V3A1;A0A7I2V3V7;O15498-2;A0A7I2V3S2;A0A7I2V530	O15498;A0A7I2V4L6;A0A7I2V3A1;A0A7I2V3V7;O15498-2	9;9;7;7;7;2;2	9;9;7;7;7;2;2	9;9;7;7;7;2;2	Synaptobrevin homolog YKT6	YKT6	sp|O15498|YKT6_HUMAN Synaptobrevin homolog YKT6 OS=Homo sapiens OX=9606 GN=YKT6 PE=1 SV=1;tr|A0A7I2V4L6|A0A7I2V4L6_HUMAN Synaptobrevin homolog YKT6 OS=Homo sapiens OX=9606 GN=YKT6 PE=4 SV=1;tr|A0A7I2V3A1|A0A7I2V3A1_HUMAN Synaptobrevin homolog YKT6 OS=Homo	7	9	9	9	4	6	5	8	6	7	7	9	7	8	8	8	4	6	5	8	6	7	7	9	7	8	8	8	4	6	5	8	6	7	7	9	7	8	8	8	54	54
Q13310-2;A0A7I2V4L7;Q13310-3;Q13310;B1ANR0;A0A7I2V598;A0A7I2V5W9;H0Y5F5;H0YEU6;A0A7I2V4V6;H0YCC8;H0YEQ8;B1ANR1;H0Y6X6;H0YER0	Q13310-2;A0A7I2V4L7;Q13310-3;Q13310;B1ANR0;A0A7I2V598;A0A7I2V5W9;H0Y5F5	30;30;30;29;29;26;26;23;14;11;8;7;7;6;4	19;19;19;18;18;18;17;15;11;8;4;3;3;5;3	16;16;16;15;15;15;14;14;10;8;4;1;1;5;3	Polyadenylate-binding protein 4;Polyadenylate-binding protein	PABPC4	sp|Q13310-2|PABP4_HUMAN Isoform 2 of Polyadenylate-binding protein 4 OS=Homo sapiens OX=9606 GN=PABPC4;tr|A0A7I2V4L7|A0A7I2V4L7_HUMAN Polyadenylate-binding protein 4 OS=Homo sapiens OX=9606 GN=PABPC4 PE=4 SV=1;sp|Q13310-3|PABP4_HUMAN Isoform 3 of Polyadeny	15	30	19	16	25	26	22	26	25	27	24	26	26	28	25	24	15	16	13	15	14	16	14	15	16	17	14	13	13	14	11	13	13	14	13	13	14	14	12	12	49.6	33.1
Q15233;A0A7I2V5Y7;A0A7I2V535;A0A7I2V4J2;Q15233-2;A0A7I2V4N2;A0A7I2V464;A0A7I2V4K9;H7C367;C9JYS8;C9IZL7;C9J4X2;A0A7I2YQK8	Q15233;A0A7I2V5Y7;A0A7I2V535;A0A7I2V4J2;Q15233-2;A0A7I2V4N2;A0A7I2V464;A0A7I2V4K9;H7C367;C9JYS8	26;26;26;25;25;20;20;20;15;13;10;3;3	25;25;25;24;24;19;19;20;14;13;9;3;3	24;24;24;23;23;18;18;19;14;12;8;2;3	Non-POU domain-containing octamer-binding protein	NONO	sp|Q15233|NONO_HUMAN Non-POU domain-containing octamer-binding protein OS=Homo sapiens OX=9606 GN=NONO PE=1 SV=4;tr|A0A7I2V5Y7|A0A7I2V5Y7_HUMAN Non-POU domain-containing octamer-binding protein OS=Homo sapiens OX=9606 GN=NONO PE=4 SV=1;tr|A0A7I2V535|A0A7I2	13	26	25	24	23	23	24	23	25	25	25	24	25	25	24	23	22	22	23	22	24	24	24	23	24	24	23	22	21	21	22	21	23	23	23	22	23	23	22	22	59.2	57.5
P30419;A0A7I2V539;P30419-2;A0A7I2V3X4;A0A7I2V3U5;A0A7I2V4Y5;K7EN82;B7Z8J4;K7EN42;A0A7I2V3M5	P30419;A0A7I2V539;P30419-2;A0A7I2V3X4;A0A7I2V3U5;A0A7I2V4Y5	13;13;12;11;9;7;4;4;1;1	13;13;12;11;9;7;4;4;1;1	9;9;8;8;6;6;4;4;1;1	Glycylpeptide N-tetradecanoyltransferase 1	NMT1	sp|P30419|NMT1_HUMAN Glycylpeptide N-tetradecanoyltransferase 1 OS=Homo sapiens OX=9606 GN=NMT1 PE=1 SV=2;tr|A0A7I2V539|A0A7I2V539_HUMAN Glycylpeptide N-tetradecanoyltransferase 1 OS=Homo sapiens OX=9606 GN=NMT1 PE=4 SV=1;sp|P30419-2|NMT1_HUMAN Isoform Sho	10	13	13	9	10	13	12	12	13	11	12	11	13	13	12	13	10	13	12	12	13	11	12	11	13	13	12	13	7	9	8	8	9	8	9	7	9	9	8	9	37.9	37.9
A0A7I2V597;Q07817;Q5QP56;Q9H1R6;Q5TE64;Q07817-3;Q07817-2;Q5QP59	A0A7I2V597;Q07817;Q5QP56;Q9H1R6;Q5TE64;Q07817-3;Q07817-2	4;3;3;3;3;3;2;1	4;3;3;3;3;3;2;1	4;3;3;3;3;3;2;1	Bcl-2-like protein 1	BCL2L1	tr|A0A7I2V597|A0A7I2V597_HUMAN Bcl-2-like protein 1 OS=Homo sapiens OX=9606 GN=BCL2L1 PE=4 SV=1;sp|Q07817|B2CL1_HUMAN Bcl-2-like protein 1 OS=Homo sapiens OX=9606 GN=BCL2L1 PE=1 SV=1;tr|Q5QP56|Q5QP56_HUMAN Apoptosis regulator Bcl-X (Fragment) OS=Homo sapie	8	4	4	4	1	3	2	3	3	1	2	4	2	3	3	3	1	3	2	3	3	1	2	4	2	3	3	3	1	3	2	3	3	1	2	4	2	3	3	3	41.5	41.5
Q5JRX3;A0A7I2V5C6;Q5JRX3-2;A0A7I2YQT2;A0A7I2V5H2;A0A7I2YQX5;A0A7I2V397;Q5JRX3-3;A0A0A0MRX9;A0A7I2V3B6;A0A7I2V3X0;A0A7I2V4N3;A0A7I2V5R2;H0Y4F7;A0A7I2V449;B1APQ0;H0Y7L7;B4DEU0;A0A7I2V5K2;B1APQ1	Q5JRX3;A0A7I2V5C6;Q5JRX3-2;A0A7I2YQT2;A0A7I2V5H2;A0A7I2YQX5;A0A7I2V397;Q5JRX3-3;A0A0A0MRX9;A0A7I2V3B6;A0A7I2V3X0	48;48;47;45;44;43;43;42;40;37;31;23;22;22;12;10;10;3;3;1	48;48;47;45;44;43;43;42;40;37;31;23;22;22;12;10;10;3;3;1	48;48;47;45;44;43;43;42;40;37;31;23;22;22;12;10;10;3;3;1	Presequence protease, mitochondrial	PITRM1	sp|Q5JRX3|PREP_HUMAN Presequence protease, mitochondrial OS=Homo sapiens OX=9606 GN=PITRM1 PE=1 SV=3;tr|A0A7I2V5C6|A0A7I2V5C6_HUMAN Presequence protease, mitochondrial OS=Homo sapiens OX=9606 GN=PITRM1 PE=4 SV=1;sp|Q5JRX3-2|PREP_HUMAN Isoform 2 of Preseque	20	48	48	48	39	41	41	43	43	44	45	45	44	47	45	45	39	41	41	43	43	44	45	45	44	47	45	45	39	41	41	43	43	44	45	45	44	47	45	45	66.6	66.6
P26358;A0A7I2V5D0;A0A7I2YQQ0;A0A7I2YQA8;P26358-2;A0A7I2V490;A0A7I2V5F1;P26358-3;A0A7I2V311;A0A7I2V5F6;K7ENW7;A0A7I2V2G5;K7EJL0;A0A7I2V3F8;K7EMU8;K7ENQ6;K7EIZ6;K7ERQ1;K7ELB1	P26358;A0A7I2V5D0;A0A7I2YQQ0;A0A7I2YQA8;P26358-2;A0A7I2V490;A0A7I2V5F1;P26358-3;A0A7I2V311	39;39;39;39;39;38;38;34;23;19;13;5;4;3;3;2;2;1;1	39;39;39;39;39;38;38;34;23;19;13;5;4;3;3;2;2;1;1	39;39;39;39;39;38;38;34;23;19;13;5;4;3;3;2;2;1;1	DNA (cytosine-5)-methyltransferase 1	DNMT1	sp|P26358|DNMT1_HUMAN DNA (cytosine-5)-methyltransferase 1 OS=Homo sapiens OX=9606 GN=DNMT1 PE=1 SV=2;tr|A0A7I2V5D0|A0A7I2V5D0_HUMAN DNA (cytosine-5)-methyltransferase 1 OS=Homo sapiens OX=9606 GN=DNMT1 PE=4 SV=1;tr|A0A7I2YQQ0|A0A7I2YQQ0_HUMAN DNA (cytosin	19	39	39	39	16	17	14	31	34	32	22	18	17	9	8	11	16	17	14	31	34	32	22	18	17	9	8	11	16	17	14	31	34	32	22	18	17	9	8	11	31.5	31.5
Q9H000;A0A7I2YQI0;C9J494;A0A7I2V5D2;Q9H000-2;A0A7I2V422;A0A7I2V4L9;A0A7I2V388	Q9H000;A0A7I2YQI0;C9J494;A0A7I2V5D2;Q9H000-2	9;9;9;9;8;4;1;1	9;9;9;9;8;4;1;1	9;9;9;9;8;4;1;1	Probable E3 ubiquitin-protein ligase makorin-2	MKRN2	sp|Q9H000|MKRN2_HUMAN Probable E3 ubiquitin-protein ligase makorin-2 OS=Homo sapiens OX=9606 GN=MKRN2 PE=1 SV=2;tr|A0A7I2YQI0|A0A7I2YQI0_HUMAN Probable E3 ubiquitin-protein ligase makorin-2 OS=Homo sapiens OX=9606 GN=MKRN2 PE=4 SV=1;tr|C9J494|C9J494_HUMAN	8	9	9	9	4	5	5	6	5	7	8	8	6	8	6	6	4	5	5	6	5	7	8	8	6	8	6	6	4	5	5	6	5	7	8	8	6	8	6	6	29.3	29.3
Q8WVM8;A0A7I2V5I2;A0A7I2V5Z4;A0A7I2V4R0;A0A7I2V4B8;A0A7I2V3B4;A0A7I2V3G4;A0A7I2V4U2;A0A7I2V320;Q8WVM8-3;A0A7I2V590;Q8WVM8-2;A0A7I2V362;A0A7I2V3C9;A0A7I2YQR2;G3V2M8;A0A7I2V2U5;B7Z5N7;A0A7I2V448;H0YIZ7;A0A7I2V534;A0A7I2V5H5;G3V5E2;H0YJY1;A0A7I2V321;A0A7I2V5R9;J3KNG4;A0A7I2YQQ1;A0A7I2V3Y3;A0A7I2V414;H0YJS6;G3V363;A0A7I2V5L2;A0A7I2V4B9;G3V4I1;G3V5F3;G3V3K9;G3V551;A0A7I2YQG3	Q8WVM8;A0A7I2V5I2;A0A7I2V5Z4;A0A7I2V4R0;A0A7I2V4B8;A0A7I2V3B4;A0A7I2V3G4;A0A7I2V4U2;A0A7I2V320;Q8WVM8-3;A0A7I2V590;Q8WVM8-2;A0A7I2V362;A0A7I2V3C9;A0A7I2YQR2;G3V2M8;A0A7I2V2U5;B7Z5N7;A0A7I2V448;H0YIZ7;A0A7I2V534;A0A7I2V5H5;G3V5E2	37;37;37;36;36;36;33;32;31;31;30;30;27;26;26;26;26;26;26;24;23;21;21;15;15;11;10;10;7;7;6;6;5;4;4;4;3;1;1	37;37;37;36;36;36;33;32;31;31;30;30;27;26;26;26;26;26;26;24;23;21;21;15;15;11;10;10;7;7;6;6;5;4;4;4;3;1;1	37;37;37;36;36;36;33;32;31;31;30;30;27;26;26;26;26;26;26;24;23;21;21;15;15;11;10;10;7;7;6;6;5;4;4;4;3;1;1	Sec1 family domain-containing protein 1	SCFD1	sp|Q8WVM8|SCFD1_HUMAN Sec1 family domain-containing protein 1 OS=Homo sapiens OX=9606 GN=SCFD1 PE=1 SV=4;tr|A0A7I2V5I2|A0A7I2V5I2_HUMAN Sec1 family domain-containing protein 1 OS=Homo sapiens OX=9606 GN=SCFD1 PE=4 SV=1;tr|A0A7I2V5Z4|A0A7I2V5Z4_HUMAN Sec1 f	39	37	37	37	28	30	31	28	30	27	30	30	30	27	30	31	28	30	31	28	30	27	30	30	30	27	30	31	28	30	31	28	30	27	30	30	30	27	30	31	73.2	73.2
A0A7I2V5J8;E5RI98	A0A7I2V5J8;E5RI98	10;10	1;1	1;1		NPM1	tr|A0A7I2V5J8|A0A7I2V5J8_HUMAN Nucleophosmin OS=Homo sapiens OX=9606 GN=NPM1 PE=4 SV=1;tr|E5RI98|E5RI98_HUMAN Nucleophosmin OS=Homo sapiens OX=9606 GN=NPM1 PE=1 SV=2	2	10	1	1	5	8	8	7	8	6	8	8	6	10	8	8	0	0	0	0	0	0	0	0	0	1	0	0	0	0	0	0	0	0	0	0	0	1	0	0	40.8	4
Q13427;A0A7I2V629;A0A7I2V5Q5;Q13427-2;C9JM79;E9PG73;C9JN15;A0A7I2V4F2;A0A7I2V4W3;C9J679	Q13427;A0A7I2V629;A0A7I2V5Q5;Q13427-2;C9JM79;E9PG73;C9JN15;A0A7I2V4F2	11;11;11;10;9;9;8;8;5;2	11;11;11;10;9;9;8;8;5;2	11;11;11;10;9;9;8;8;5;2	Peptidyl-prolyl cis-trans isomerase G;Peptidyl-prolyl cis-trans isomerase	PPIG	sp|Q13427|PPIG_HUMAN Peptidyl-prolyl cis-trans isomerase G OS=Homo sapiens OX=9606 GN=PPIG PE=1 SV=2;tr|A0A7I2V629|A0A7I2V629_HUMAN Peptidyl-prolyl cis-trans isomerase G OS=Homo sapiens OX=9606 GN=PPIG PE=4 SV=1;tr|A0A7I2V5Q5|A0A7I2V5Q5_HUMAN Peptidyl-prol	10	11	11	11	6	5	6	8	8	8	7	4	5	4	5	5	6	5	6	8	8	8	7	4	5	4	5	5	6	5	6	8	8	8	7	4	5	4	5	5	20.2	20.2
Q8TD19;A0A7I2V5R1;A0A7I2V454;G3V5V0;G3V459;A0A7I2V4E9;G3V2Z5	Q8TD19;A0A7I2V5R1;A0A7I2V454;G3V5V0	10;10;8;5;2;2;2	10;10;8;5;2;2;2	10;10;8;5;2;2;2	Serine/threonine-protein kinase Nek9	NEK9	sp|Q8TD19|NEK9_HUMAN Serine/threonine-protein kinase Nek9 OS=Homo sapiens OX=9606 GN=NEK9 PE=1 SV=2;tr|A0A7I2V5R1|A0A7I2V5R1_HUMAN Serine/threonine-protein kinase Nek9 OS=Homo sapiens OX=9606 GN=NEK9 PE=4 SV=1;tr|A0A7I2V454|A0A7I2V454_HUMAN Serine/threonin	7	10	10	10	4	8	6	5	2	5	3	6	3	4	2	4	4	8	6	5	2	5	3	6	3	4	2	4	4	8	6	5	2	5	3	6	3	4	2	4	13	13
Q9H7Z7;A0A7I2V5T7;A0A7I2V5X6;A6NHH0;X6RJ95;A0A7I2V308;A0A7I2YQ70	Q9H7Z7;A0A7I2V5T7;A0A7I2V5X6;A6NHH0	17;17;12;10;8;6;4	17;17;12;10;8;6;4	17;17;12;10;8;6;4	Prostaglandin E synthase 2;Prostaglandin E synthase 2 truncated form	PTGES2	sp|Q9H7Z7|PGES2_HUMAN Prostaglandin E synthase 2 OS=Homo sapiens OX=9606 GN=PTGES2 PE=1 SV=1;tr|A0A7I2V5T7|A0A7I2V5T7_HUMAN Prostaglandin E synthase 2 OS=Homo sapiens OX=9606 GN=PTGES2 PE=4 SV=1;tr|A0A7I2V5X6|A0A7I2V5X6_HUMAN Prostaglandin E synthase 2 OS=	7	17	17	17	13	11	11	12	14	11	14	15	12	14	16	14	13	11	11	12	14	11	14	15	12	14	16	14	13	11	11	12	14	11	14	15	12	14	16	14	59.2	59.2
O95477;A0A7I2V5U0;Q8IZY2;B1AMI2;A0A6E1ZGS3;H0Y8C9;H0Y8D6;Q8IZY2-2	O95477;A0A7I2V5U0	22;22;1;1;1;1;1;1	22;22;1;1;1;1;1;1	21;21;1;1;1;0;0;1	ATP-binding cassette sub-family A member 1	ABCA1	sp|O95477|ABCA1_HUMAN Phospholipid-transporting ATPase ABCA1 OS=Homo sapiens OX=9606 GN=ABCA1 PE=1 SV=3;tr|A0A7I2V5U0|A0A7I2V5U0_HUMAN Phospholipid-transporting ATPase ABCA1 OS=Homo sapiens OX=9606 GN=ABCA1 PE=4 SV=1	8	22	22	21	9	13	10	10	9	7	10	11	10	9	10	11	9	13	10	10	9	7	10	11	10	9	10	11	8	12	9	10	8	7	9	10	9	9	9	10	11.7	11.7
A0A7I2V5U5;G5E9E7;Q07157-2;A0A0G2JNH2	A0A7I2V5U5;G5E9E7;Q07157-2;A0A0G2JNH2	63;63;62;62	1;1;1;1	1;1;1;1	Tight junction protein ZO-1	TJP1	tr|A0A7I2V5U5|A0A7I2V5U5_HUMAN Tight junction protein ZO-1 OS=Homo sapiens OX=9606 GN=TJP1 PE=4 SV=1;tr|G5E9E7|G5E9E7_HUMAN Tight junction protein 1 (Zona occludens 1), isoform CRA_e OS=Homo sapiens OX=9606 GN=TJP1 PE=1 SV=1;sp|Q07157-2|ZO1_HUMAN Isoform S	4	63	1	1	47	46	49	44	46	44	49	46	46	47	48	47	1	1	1	0	1	1	1	1	1	1	1	1	1	1	1	0	1	1	1	1	1	1	1	1	56.6	0.9
P06748;P06748-2;A0A7I2YQC0;A0A7I2V5S2;P06748-3;A0A7I2V4G8;A0A7I2V433;A0A7I2V2X9;A0A7I2V3U2;A0A7I2V3G5;A0A7I2V579;E5RGW4	P06748;P06748-2;A0A7I2YQC0;A0A7I2V5S2;P06748-3;A0A7I2V4G8;A0A7I2V433;A0A7I2V2X9;A0A7I2V3U2;A0A7I2V3G5;A0A7I2V579	16;16;16;15;13;10;10;10;10;8;8;2	16;16;16;15;13;10;10;10;10;8;8;2	7;7;7;7;7;7;7;7;7;7;7;2	Nucleophosmin	NPM1	sp|P06748|NPM_HUMAN Nucleophosmin OS=Homo sapiens OX=9606 GN=NPM1 PE=1 SV=2;sp|P06748-2|NPM_HUMAN Isoform 2 of Nucleophosmin OS=Homo sapiens OX=9606 GN=NPM1;tr|A0A7I2YQC0|A0A7I2YQC0_HUMAN Nucleophosmin OS=Homo sapiens OX=9606 GN=NPM1 PE=4 SV=1;tr|A0A7I2V5S	12	16	16	7	11	15	15	13	14	12	15	14	12	16	14	15	11	15	15	13	14	12	15	14	12	16	14	15	6	7	7	6	6	6	7	6	6	7	6	7	50	50
Q13347;A0A7I2YQF8;A0A7I2V3U3;A0A7I2YQI2;A0A7I2V613;A0A7I2V607;A0A7I2V3N2;A0A7I2V2M3;A0A7I2V640;A0A7I2V685;A0A7I2YQC8;A0A7I2YQI6;A0A7I2YQU2;A0A7I2V5V8;Q5TFK1;A0A7I2YQT9;A0A7I2V4S8;A0A7I2V3K6;A0A7I2YQP9;A0A7I2V4C2;A0A7I2V391;A0A7I2YQN1;A0A7I2YQX4;A0A7I2V5E4;A0A7I2V3T4;A0A7I2V415	Q13347;A0A7I2YQF8;A0A7I2V3U3;A0A7I2YQI2;A0A7I2V613;A0A7I2V607;A0A7I2V3N2;A0A7I2V2M3;A0A7I2V640;A0A7I2V685;A0A7I2YQC8;A0A7I2YQI6;A0A7I2YQU2;A0A7I2V5V8;Q5TFK1;A0A7I2YQT9;A0A7I2V4S8;A0A7I2V3K6;A0A7I2YQP9;A0A7I2V4C2	20;20;19;18;18;18;18;18;18;18;16;16;16;16;16;15;15;15;11;11;9;8;6;6;6;1	20;20;19;18;18;18;18;18;18;18;16;16;16;16;16;15;15;15;11;11;9;8;6;6;6;1	20;20;19;18;18;18;18;18;18;18;16;16;16;16;16;15;15;15;11;11;9;8;6;6;6;1	Eukaryotic translation initiation factor 3 subunit I	EIF3I	sp|Q13347|EIF3I_HUMAN Eukaryotic translation initiation factor 3 subunit I OS=Homo sapiens OX=9606 GN=EIF3I PE=1 SV=1;tr|A0A7I2YQF8|A0A7I2YQF8_HUMAN Eukaryotic translation initiation factor 3 subunit I OS=Homo sapiens OX=9606 GN=EIF3I PE=4 SV=1;tr|A0A7I2V3	26	20	20	20	16	17	18	16	17	18	16	18	16	19	17	18	16	17	18	16	17	18	16	18	16	19	17	18	16	17	18	16	17	18	16	18	16	19	17	18	84.9	84.9
P84098;J3QR09;J3KTE4;A0A7I2YQG2;A0A7I2V638;A0A7I2V4U6;A0A7I2V2L0;A0A7I2V512	P84098;J3QR09;J3KTE4;A0A7I2YQG2	7;7;7;7;3;3;3;3	7;7;7;7;3;3;3;3	7;7;7;7;3;3;3;3	60S ribosomal protein L19;Ribosomal protein L19	RPL19	sp|P84098|RL19_HUMAN 60S ribosomal protein L19 OS=Homo sapiens OX=9606 GN=RPL19 PE=1 SV=1;tr|J3QR09|J3QR09_HUMAN Ribosomal protein L19 OS=Homo sapiens OX=9606 GN=RPL19 PE=1 SV=1;tr|J3KTE4|J3KTE4_HUMAN Ribosomal protein L19 OS=Homo sapiens OX=9606 GN=RPL19	8	7	7	7	5	6	5	6	6	7	7	6	7	7	7	6	5	6	5	6	6	7	7	6	7	7	7	6	5	6	5	6	6	7	7	6	7	7	7	6	27	27
A0A7I2YQI5;Q9Y5P6;Q9Y5P6-2;A0A7I2V4B5;A0A7I2V2Y5;A0A7I2V691	A0A7I2YQI5;Q9Y5P6;Q9Y5P6-2;A0A7I2V4B5;A0A7I2V2Y5	12;11;11;7;6;3	12;11;11;7;6;3	12;11;11;7;6;3	Mannose-1-phosphate guanyltransferase beta	GMPPB	tr|A0A7I2YQI5|A0A7I2YQI5_HUMAN Mannose-1-phosphate guanyltransferase beta OS=Homo sapiens OX=9606 GN=GMPPB PE=4 SV=1;sp|Q9Y5P6|GMPPB_HUMAN Mannose-1-phosphate guanyltransferase beta OS=Homo sapiens OX=9606 GN=GMPPB PE=1 SV=2;sp|Q9Y5P6-2|GMPPB_HUMAN Isoform	6	12	12	12	7	8	7	10	8	9	8	9	6	6	7	5	7	8	7	10	8	9	8	9	6	6	7	5	7	8	7	10	8	9	8	9	6	6	7	5	47.5	47.5
A0A7I2YQN2;O60506-3;A0A7I2V4Z0;O60506-4;A0A7I2V346;A0A7I2V5Q6;B7Z645;A0A7I2YQV8;O60506-5;F6UXX1;A0A7I2V4J0;A0A7I2V2F0;H0YAA0	A0A7I2YQN2;O60506-3;A0A7I2V4Z0;O60506-4;A0A7I2V346;A0A7I2V5Q6;B7Z645;A0A7I2YQV8;O60506-5	30;30;29;29;27;23;23;22;20;11;8;1;1	1;1;0;1;1;0;1;1;1;0;0;0;1	1;1;0;1;1;0;1;1;1;0;0;0;1	Heterogeneous nuclear ribonucleoprotein Q	SYNCRIP	tr|A0A7I2YQN2|A0A7I2YQN2_HUMAN Heterogeneous nuclear ribonucleoprotein Q OS=Homo sapiens OX=9606 GN=SYNCRIP PE=4 SV=1;sp|O60506-3|HNRPQ_HUMAN Isoform 3 of Heterogeneous nuclear ribonucleoprotein Q OS=Homo sapiens OX=9606 GN=SYNCRIP;tr|A0A7I2V4Z0|A0A7I2V4Z0	13	30	1	1	26	26	28	28	28	27	29	28	27	30	29	27	1	1	1	1	1	1	1	1	1	1	1	1	1	1	1	1	1	1	1	1	1	1	1	1	58.5	1.8
Q7KZI7-16;A0A7I2YQR3;E7ETY4;E9PC69;Q7KZI7-15;Q7KZI7;A0A0A0MRU9;Q7KZI7-8;Q7KZI7-5;Q7KZI7-9;Q7KZI7-11;Q7KZI7-4;Q7KZI7-14;Q7KZI7-13;Q7KZI7-2;Q7KZI7-3;Q7KZI7-6;Q7KZI7-12;Q7KZI7-7;Q7KZI7-10;A0A7I2V3R3;F5H4F6;A0A7I2YQF3;Q96L34;F5H6N2;K7EK17;Q6IPE9;F5H4J8;K7EKG8;K7EN95	Q7KZI7-16;A0A7I2YQR3;E7ETY4;E9PC69;Q7KZI7-15;Q7KZI7;A0A0A0MRU9;Q7KZI7-8;Q7KZI7-5;Q7KZI7-9;Q7KZI7-11;Q7KZI7-4;Q7KZI7-14;Q7KZI7-13;Q7KZI7-2;Q7KZI7-3;Q7KZI7-6;Q7KZI7-12;Q7KZI7-7;Q7KZI7-10;A0A7I2V3R3	24;24;24;24;24;23;23;23;23;23;23;23;22;22;21;21;21;21;21;21;17;4;3;2;2;1;1;1;1;1	24;24;24;24;24;23;23;23;23;23;23;23;22;22;21;21;21;21;21;21;17;4;3;2;2;1;1;1;1;1	16;16;16;16;16;15;15;15;15;15;15;15;14;14;13;13;13;13;13;13;10;1;3;0;1;0;0;1;0;0	Serine/threonine-protein kinase MARK2	MARK2	sp|Q7KZI7-16|MARK2_HUMAN Isoform 16 of Serine/threonine-protein kinase MARK2 OS=Homo sapiens OX=9606 GN=MARK2;tr|A0A7I2YQR3|A0A7I2YQR3_HUMAN Serine/threonine-protein kinase MARK2 OS=Homo sapiens OX=9606 GN=MARK2 PE=4 SV=1;tr|E7ETY4|E7ETY4_HUMAN Non-specifi	30	24	24	16	10	8	11	14	14	15	11	16	14	13	13	10	10	8	11	14	14	15	11	16	14	13	13	10	7	5	7	10	9	11	7	10	9	9	8	6	46.3	46.3
O96028;O96028-5;O96028-3;A0A7I2YQS5;O96028-6;D6R9V2;O96028-7	O96028;O96028-5;O96028-3;A0A7I2YQS5;O96028-6;D6R9V2	3;3;3;3;3;2;1	3;3;3;3;3;2;1	3;3;3;3;3;2;1	Histone-lysine N-methyltransferase NSD2	WHSC1	sp|O96028|NSD2_HUMAN Histone-lysine N-methyltransferase NSD2 OS=Homo sapiens OX=9606 GN=NSD2 PE=1 SV=1;sp|O96028-5|NSD2_HUMAN Isoform 5 of Histone-lysine N-methyltransferase NSD2 OS=Homo sapiens OX=9606 GN=NSD2;sp|O96028-3|NSD2_HUMAN Isoform 3 of Histone-l	7	3	3	3	1	0	0	2	1	2	0	1	1	0	0	1	1	0	0	2	1	2	0	1	1	0	0	1	1	0	0	2	1	2	0	1	1	0	0	1	3.2	3.2
Q8NDF8-5;A0A7N4YH79;Q8NDF8;Q8NDF8-3	Q8NDF8-5;A0A7N4YH79;Q8NDF8;Q8NDF8-3	2;2;1;1	2;2;1;1	2;2;1;1	Non-canonical poly(A) RNA polymerase PAPD5	PAPD5	sp|Q8NDF8-5|PAPD5_HUMAN Isoform 5 of Terminal nucleotidyltransferase 4B OS=Homo sapiens OX=9606 GN=TENT4B;tr|A0A7N4YH79|A0A7N4YH79_HUMAN Terminal nucleotidyltransferase 4B OS=Homo sapiens OX=9606 GN=TENT4B PE=1 SV=1;sp|Q8NDF8|PAPD5_HUMAN Terminal nucleotid	4	2	2	2	0	0	1	2	2	0	0	1	2	0	2	0	0	0	1	2	2	0	0	1	2	0	2	0	0	0	1	2	2	0	0	1	2	0	2	0	4.7	4.7
A0AVT1;A0AVT1-2;H0Y8S8;A0AVT1-3;A0AVT1-4;H0Y9U5	A0AVT1;A0AVT1-2	41;28;12;11;10;2	41;28;12;11;10;2	41;28;12;11;10;2	Ubiquitin-like modifier-activating enzyme 6	UBA6	sp|A0AVT1|UBA6_HUMAN Ubiquitin-like modifier-activating enzyme 6 OS=Homo sapiens OX=9606 GN=UBA6 PE=1 SV=1;sp|A0AVT1-2|UBA6_HUMAN Isoform 2 of Ubiquitin-like modifier-activating enzyme 6 OS=Homo sapiens OX=9606 GN=UBA6	6	41	41	41	18	22	19	27	21	23	28	33	28	34	28	30	18	22	19	27	21	23	28	33	28	34	28	30	18	22	19	27	21	23	28	33	28	34	28	30	56.5	56.5
A0JLT2;J3KR33;A0JLT2-2	A0JLT2;J3KR33;A0JLT2-2	2;2;2	2;2;2	2;2;2	Mediator of RNA polymerase II transcription subunit 19	MED19	sp|A0JLT2|MED19_HUMAN Mediator of RNA polymerase II transcription subunit 19 OS=Homo sapiens OX=9606 GN=MED19 PE=1 SV=2;tr|J3KR33|J3KR33_HUMAN Mediator of RNA polymerase II transcription subunit 19 OS=Homo sapiens OX=9606 GN=MED19 PE=1 SV=3;sp|A0JLT2-2|MED	3	2	2	2	1	0	0	2	0	2	1	0	1	0	1	0	1	0	0	2	0	2	1	0	1	0	1	0	1	0	0	2	0	2	1	0	1	0	1	0	15.2	15.2
A0PJW6	A0PJW6	3	3	3	Transmembrane protein 223	TMEM223	sp|A0PJW6|TM223_HUMAN Transmembrane protein 223 OS=Homo sapiens OX=9606 GN=TMEM223 PE=1 SV=1	1	3	3	3	1	1	2	3	3	3	2	1	3	3	2	3	1	1	2	3	3	3	2	1	3	3	2	3	1	1	2	3	3	3	2	1	3	3	2	3	22.3	22.3
A0PK00;H0YG77	A0PK00;H0YG77	4;3	4;3	4;3	Transmembrane protein 120B	TMEM120B	sp|A0PK00|T120B_HUMAN Transmembrane protein 120B OS=Homo sapiens OX=9606 GN=TMEM120B PE=1 SV=1;tr|H0YG77|H0YG77_HUMAN Transmembrane protein 120B (Fragment) OS=Homo sapiens OX=9606 GN=TMEM120B PE=1 SV=1	2	4	4	4	1	2	3	3	3	2	3	3	3	3	3	4	1	2	3	3	3	2	3	3	3	3	3	4	1	2	3	3	3	2	3	3	3	3	3	4	14.7	14.7
A1A4S6;H0Y8W5	A1A4S6;H0Y8W5	14;7	14;7	14;7	Rho GTPase-activating protein 10	ARHGAP10	sp|A1A4S6|RHG10_HUMAN Rho GTPase-activating protein 10 OS=Homo sapiens OX=9606 GN=ARHGAP10 PE=1 SV=1;tr|H0Y8W5|H0Y8W5_HUMAN Rho GTPase-activating protein 10 (Fragment) OS=Homo sapiens OX=9606 GN=ARHGAP10 PE=1 SV=1	2	14	14	14	7	5	7	9	6	4	9	8	8	9	7	7	7	5	7	9	6	4	9	8	8	9	7	7	7	5	7	9	6	4	9	8	8	9	7	7	22	22
A1L0T0;M0R026;E9PJS0;M0QZX5;M0R1B5;E9PL44;E9PNL1	A1L0T0;M0R026	27;23;11;10;7;6;1	27;23;11;10;7;6;1	27;23;11;10;7;6;1	Acetolactate synthase-like protein	ILVBL	sp|A1L0T0|HACL2_HUMAN 2-hydroxyacyl-CoA lyase 2 OS=Homo sapiens OX=9606 GN=ILVBL PE=1 SV=2;tr|M0R026|M0R026_HUMAN 2-hydroxyacyl-CoA lyase 2 OS=Homo sapiens OX=9606 GN=ILVBL PE=1 SV=1	7	27	27	27	15	18	18	18	25	15	20	20	21	18	22	22	15	18	18	18	25	15	20	20	21	18	22	22	15	18	18	18	25	15	20	20	21	18	22	22	65.8	65.8
A1L188	A1L188	1	1	1	Uncharacterized protein C17orf89	C17orf89	sp|A1L188|NDUF8_HUMAN NADH dehydrogenase [ubiquinone] 1 alpha subcomplex assembly factor 8 OS=Homo sapiens OX=9606 GN=NDUFAF8 PE=1 SV=1	1	1	1	1	0	1	1	0	0	0	0	1	0	0	0	0	0	1	1	0	0	0	0	1	0	0	0	0	0	1	1	0	0	0	0	1	0	0	0	0	17.6	17.6
A1X283;G3V144;A0A1B0GUF2	A1X283	11;4;4	9;2;2	9;2;2	SH3 and PX domain-containing protein 2B	SH3PXD2B	sp|A1X283|SPD2B_HUMAN SH3 and PX domain-containing protein 2B OS=Homo sapiens OX=9606 GN=SH3PXD2B PE=1 SV=3	3	11	9	9	5	4	4	4	4	8	6	8	7	6	5	5	3	3	4	3	3	7	5	6	6	5	4	4	3	3	4	3	3	7	5	6	6	5	4	4	18.2	16.2
O43759;O43759-2;A2A283;F8WCE4;B5MCD7	O43759;O43759-2;A2A283;F8WCE4;B5MCD7	1;1;1;1;1	1;1;1;1;1	1;1;1;1;1	Synaptogyrin-1	SYNGR1	sp|O43759|SNG1_HUMAN Synaptogyrin-1 OS=Homo sapiens OX=9606 GN=SYNGR1 PE=1 SV=2;sp|O43759-2|SNG1_HUMAN Isoform 1B of Synaptogyrin-1 OS=Homo sapiens OX=9606 GN=SYNGR1;tr|A2A283|A2A283_HUMAN Synaptogyrin-1 OS=Homo sapiens OX=9606 GN=SYNGR1 PE=1 SV=1;tr|F8WCE	5	1	1	1	1	1	1	1	1	1	1	1	1	1	1	1	1	1	1	1	1	1	1	1	1	1	1	1	1	1	1	1	1	1	1	1	1	1	1	1	5.2	5.2
P16949;A2A2D0;P16949-2	P16949;A2A2D0;P16949-2	5;5;5	5;5;5	3;3;3	Stathmin	STMN1	sp|P16949|STMN1_HUMAN Stathmin OS=Homo sapiens OX=9606 GN=STMN1 PE=1 SV=3;tr|A2A2D0|A2A2D0_HUMAN Stathmin (Fragment) OS=Homo sapiens OX=9606 GN=STMN1 PE=1 SV=8;sp|P16949-2|STMN1_HUMAN Isoform 2 of Stathmin OS=Homo sapiens OX=9606 GN=STMN1	3	5	5	3	4	5	5	4	4	3	4	4	4	4	4	2	4	5	5	4	4	3	4	4	4	4	4	2	3	3	3	3	3	2	3	3	3	3	3	1	30.2	30.2
Q9Y312;A2A2Q9	Q9Y312;A2A2Q9	1;1	1;1	1;1	Protein AAR2 homolog	AAR2	sp|Q9Y312|AAR2_HUMAN Protein AAR2 homolog OS=Homo sapiens OX=9606 GN=AAR2 PE=1 SV=2;tr|A2A2Q9|A2A2Q9_HUMAN AAR2 splicing factor homolog OS=Homo sapiens OX=9606 GN=AAR2 PE=1 SV=1	2	1	1	1	0	0	1	1	1	0	1	1	1	1	1	0	0	0	1	1	1	0	1	1	1	1	1	0	0	0	1	1	1	0	1	1	1	1	1	0	4.2	4.2
P04156;A2A2V1;X6RKS3	P04156;A2A2V1;X6RKS3	5;5;3	5;5;3	5;5;3	Major prion protein	PRNP	sp|P04156|PRIO_HUMAN Major prion protein OS=Homo sapiens OX=9606 GN=PRNP PE=1 SV=1;tr|A2A2V1|A2A2V1_HUMAN Major prion protein (Fragment) OS=Homo sapiens OX=9606 GN=PRNP PE=1 SV=1;tr|X6RKS3|X6RKS3_HUMAN Major prion protein (Fragment) OS=Homo sapiens OX=9606	3	5	5	5	3	3	3	3	4	3	4	4	4	3	2	4	3	3	3	3	4	3	4	4	4	3	2	4	3	3	3	3	4	3	4	4	4	3	2	4	34.4	34.4
Q8IV20;A2A3Z5	Q8IV20;A2A3Z5	1;1	1;1	1;1	Laccase domain-containing protein 1	LACC1	sp|Q8IV20|LACC1_HUMAN Purine nucleoside phosphorylase LACC1 OS=Homo sapiens OX=9606 GN=LACC1 PE=1 SV=1;tr|A2A3Z5|A2A3Z5_HUMAN Purine nucleoside phosphorylase LACC1 (Fragment) OS=Homo sapiens OX=9606 GN=LACC1 PE=1 SV=1	2	1	1	1	1	1	1	1	1	1	1	1	1	1	1	1	1	1	1	1	1	1	1	1	1	1	1	1	1	1	1	1	1	1	1	1	1	1	1	1	2.8	2.8
P10321;A2AEA2;O19617;A0A140T921;A0A140T9H5;A0A140T9U8;P10321-2	P10321;A2AEA2;O19617;A0A140T921;A0A140T9H5;A0A140T9U8;P10321-2	12;12;11;11;11;11;10	1;1;1;1;1;1;1	1;1;1;1;1;1;1	HLA class I histocompatibility antigen, Cw-7 alpha chain	HLA-C	sp|P10321|HLAC_HUMAN HLA class I histocompatibility antigen, C alpha chain OS=Homo sapiens OX=9606 GN=HLA-C PE=1 SV=3;tr|A2AEA2|A2AEA2_HUMAN HLA class I histocompatibility antigen, C alpha chain OS=Homo sapiens OX=9606 GN=HLA-C PE=1 SV=2;tr|O19617|O19617_H	7	12	1	1	11	11	11	8	9	7	9	9	8	7	9	9	1	1	1	1	1	1	1	1	1	1	1	1	1	1	1	1	1	1	1	1	1	1	1	1	45.9	4.4
A2RRP1;A2RRP1-2;H0Y5G7;H7C007;C9JCM7;H7BZU5;H7C1Y9;H7BZR3;H7C1U4	A2RRP1;A2RRP1-2;H0Y5G7	70;65;41;7;7;6;5;5;4	70;65;41;7;7;6;5;5;4	70;65;41;7;7;6;5;5;4	Neuroblastoma-amplified sequence	NBAS	sp|A2RRP1|NBAS_HUMAN Neuroblastoma-amplified sequence OS=Homo sapiens OX=9606 GN=NBAS PE=1 SV=2;sp|A2RRP1-2|NBAS_HUMAN Isoform 2 of Neuroblastoma-amplified sequence OS=Homo sapiens OX=9606 GN=NBAS;tr|H0Y5G7|H0Y5G7_HUMAN Neuroblastoma-amplified sequence (Fr	9	70	70	70	35	40	41	46	45	47	47	44	45	41	52	46	35	40	41	46	45	47	47	44	45	41	52	46	35	40	41	46	45	47	47	44	45	41	52	46	40.2	40.2
A3KMH1;A3KMH1-3;A3KMH1-2	A3KMH1;A3KMH1-3;A3KMH1-2	49;49;36	49;49;36	49;49;36	von Willebrand factor A domain-containing protein 8	VWA8	sp|A3KMH1|VWA8_HUMAN von Willebrand factor A domain-containing protein 8 OS=Homo sapiens OX=9606 GN=VWA8 PE=1 SV=2;sp|A3KMH1-3|VWA8_HUMAN Isoform 3 of von Willebrand factor A domain-containing protein 8 OS=Homo sapiens OX=9606 GN=VWA8;sp|A3KMH1-2|VWA8_HUMA	3	49	49	49	33	29	28	28	29	26	27	25	28	25	26	31	33	29	28	28	29	26	27	25	28	25	26	31	33	29	28	28	29	26	27	25	28	25	26	31	31.7	31.7
A4D1E9;C9J8R7;C9JNI1;A4D1E9-2;C9JEQ8;F8WBY0;F8WCN4;F8WBB5;A4D1E9-3	A4D1E9;C9J8R7;C9JNI1;A4D1E9-2;C9JEQ8	6;5;5;4;3;1;1;1;1	6;5;5;4;3;1;1;1;1	6;5;5;4;3;1;1;1;1	GTP-binding protein 10	GTPBP10	sp|A4D1E9|GTPBA_HUMAN GTP-binding protein 10 OS=Homo sapiens OX=9606 GN=GTPBP10 PE=1 SV=1;tr|C9J8R7|C9J8R7_HUMAN GTP-binding protein 10 (Fragment) OS=Homo sapiens OX=9606 GN=GTPBP10 PE=1 SV=1;tr|C9JNI1|C9JNI1_HUMAN GTP-binding protein 10 (Fragment) OS=Homo	9	6	6	6	2	1	3	6	5	6	6	6	6	6	6	5	2	1	3	6	5	6	6	6	6	6	6	5	2	1	3	6	5	6	6	6	6	6	6	5	20.4	20.4
A5A3E0;A0A0C4DH93;A0A087X092;Q495V5;A0A087X187;A0A0A6YYL3;A0A087WTB9;D7UEQ8;A0A0G2JQB7;A6NC16;A0A0G2JQ08;A0A087WXQ7;A0A0D9SFE8;A0A0G2JMU2;A0A0G2JRD4;Q6S5H5;A0JP26;H3BUK9;A0JP26-3;Q6S5H5-2;Q6S8J7-2;Q6S8J3-2;A0JP26-2;Q6S8J3-3;B2RU33;Q6S8J7;A6NI47;Q6S545;A0A087X067	A5A3E0	12;1;1;1;1;1;1;1;1;1;1;1;1;1;1;1;1;1;1;1;1;1;1;1;1;1;1;1;1	1;0;0;0;0;0;0;0;0;0;0;0;0;0;0;0;0;0;0;0;0;0;0;0;0;0;0;0;0	1;0;0;0;0;0;0;0;0;0;0;0;0;0;0;0;0;0;0;0;0;0;0;0;0;0;0;0;0	POTE ankyrin domain family member F	POTEF	sp|A5A3E0|POTEF_HUMAN POTE ankyrin domain family member F OS=Homo sapiens OX=9606 GN=POTEF PE=1 SV=2	29	12	1	1	9	9	9	11	9	10	9	9	9	9	9	9	0	0	0	1	0	0	0	0	0	0	0	0	0	0	0	1	0	0	0	0	0	0	0	0	11.5	2.1
A5PLL7;A5PLL7-2;Q5TGE2	A5PLL7;A5PLL7-2;Q5TGE2	7;7;6	2;2;2	2;2;2	Transmembrane protein 189	TMEM189	sp|A5PLL7|PDES1_HUMAN Plasmanylethanolamine desaturase OS=Homo sapiens OX=9606 GN=PEDS1 PE=1 SV=3;sp|A5PLL7-2|PDES1_HUMAN Isoform 2 of Plasmanylethanolamine desaturase OS=Homo sapiens OX=9606 GN=PEDS1;tr|Q5TGE2|Q5TGE2_HUMAN HCG2044780, isoform CRA_b OS=Hom	3	7	2	2	3	3	3	6	4	4	5	7	4	5	5	6	1	1	1	2	1	1	1	2	1	2	1	1	1	1	1	2	1	1	1	2	1	2	1	1	40	14.4
A5PLN9;A5PLN9-2;A5PLN9-4;A5PLN9-5	A5PLN9;A5PLN9-2;A5PLN9-4;A5PLN9-5	1;1;1;1	1;1;1;1	1;1;1;1	Trafficking protein particle complex subunit 13	TRAPPC13	sp|A5PLN9|TPC13_HUMAN Trafficking protein particle complex subunit 13 OS=Homo sapiens OX=9606 GN=TRAPPC13 PE=1 SV=2;sp|A5PLN9-2|TPC13_HUMAN Isoform 2 of Trafficking protein particle complex subunit 13 OS=Homo sapiens OX=9606 GN=TRAPPC13;sp|A5PLN9-4|TPC13_H	4	1	1	1	0	0	0	1	0	1	0	0	0	0	0	0	0	0	0	1	0	1	0	0	0	0	0	0	0	0	0	1	0	1	0	0	0	0	0	0	5	5
A5YKK6;A5YKK6-2;A5YKK6-3;A5YKK6-4;H3BMZ2;H3BNB1;H3BVC9;H3BTH2;H3BR89;H3BMH0;H3BT18;H3BU44	A5YKK6;A5YKK6-2;A5YKK6-3;A5YKK6-4	48;47;42;29;7;5;5;3;3;3;1;1	48;47;42;29;7;5;5;3;3;3;1;1	48;47;42;29;7;5;5;3;3;3;1;1	CCR4-NOT transcription complex subunit 1	CNOT1	sp|A5YKK6|CNOT1_HUMAN CCR4-NOT transcription complex subunit 1 OS=Homo sapiens OX=9606 GN=CNOT1 PE=1 SV=2;sp|A5YKK6-2|CNOT1_HUMAN Isoform 2 of CCR4-NOT transcription complex subunit 1 OS=Homo sapiens OX=9606 GN=CNOT1;sp|A5YKK6-3|CNOT1_HUMAN Isoform 3 of CC	12	48	48	48	14	17	17	31	24	26	29	27	26	23	24	28	14	17	17	31	24	26	29	27	26	23	24	28	14	17	17	31	24	26	29	27	26	23	24	28	26.2	26.2
Q10588;A6NC48;Q10588-2;H0Y984;H0Y9Q9;H0Y8G4	Q10588;A6NC48;Q10588-2;H0Y984	3;3;3;2;1;1	3;3;3;2;1;1	3;3;3;2;1;1	ADP-ribosyl cyclase/cyclic ADP-ribose hydrolase 2	BST1	sp|Q10588|BST1_HUMAN ADP-ribosyl cyclase/cyclic ADP-ribose hydrolase 2 OS=Homo sapiens OX=9606 GN=BST1 PE=1 SV=2;tr|A6NC48|A6NC48_HUMAN ADP-ribosyl cyclase/cyclic ADP-ribose hydrolase OS=Homo sapiens OX=9606 GN=BST1 PE=1 SV=1;sp|Q10588-2|BST1_HUMAN Isoform	6	3	3	3	1	3	0	0	0	0	0	0	0	0	0	0	1	3	0	0	0	0	0	0	0	0	0	0	1	3	0	0	0	0	0	0	0	0	0	0	12.9	12.9
Q9Y5U2;A6NCC9;E9PME3;C9JHT9;C9JJV1;Q9Y5U2-2;E9PL88;C9JDU0	Q9Y5U2;A6NCC9;E9PME3;C9JHT9;C9JJV1;Q9Y5U2-2;E9PL88;C9JDU0	3;3;3;3;3;3;2;2	3;3;3;3;3;3;2;2	3;3;3;3;3;3;2;2	Protein TSSC4	TSSC4	sp|Q9Y5U2|TSSC4_HUMAN Protein TSSC4 OS=Homo sapiens OX=9606 GN=TSSC4 PE=1 SV=3;tr|A6NCC9|A6NCC9_HUMAN Protein TSSC4 OS=Homo sapiens OX=9606 GN=TSSC4 PE=1 SV=1;tr|E9PME3|E9PME3_HUMAN Protein TSSC4 (Fragment) OS=Homo sapiens OX=9606 GN=TSSC4 PE=1 SV=1;tr|C9J	8	3	3	3	0	2	0	2	2	2	1	2	2	2	2	1	0	2	0	2	2	2	1	2	2	2	2	1	0	2	0	2	2	2	1	2	2	2	2	1	10	10
Q9GZQ8;A6NCE7;H3BTL1	Q9GZQ8;A6NCE7;H3BTL1	3;3;3	3;3;3	1;1;1	Microtubule-associated proteins 1A/1B light chain 3B;Microtubule-associated proteins 1A/1B light chain 3 beta 2	MAP1LC3B;MAP1LC3B2	sp|Q9GZQ8|MLP3B_HUMAN Microtubule-associated proteins 1A/1B light chain 3B OS=Homo sapiens OX=9606 GN=MAP1LC3B PE=1 SV=3;sp|A6NCE7|MP3B2_HUMAN Microtubule-associated proteins 1A/1B light chain 3 beta 2 OS=Homo sapiens OX=9606 GN=MAP1LC3B2 PE=2 SV=1;tr|H3BT	3	3	3	1	2	2	3	3	2	3	3	3	3	2	2	3	2	2	3	3	2	3	3	3	3	2	2	3	0	0	1	1	1	1	1	1	1	1	1	1	22.4	22.4
A6ND36;A6ND36-2;K7EKG0	A6ND36;A6ND36-2	4;3;1	4;3;1	4;3;1	Protein FAM83G	FAM83G	sp|A6ND36|FA83G_HUMAN Protein FAM83G OS=Homo sapiens OX=9606 GN=FAM83G PE=1 SV=2;sp|A6ND36-2|FA83G_HUMAN Isoform 2 of Protein FAM83G OS=Homo sapiens OX=9606 GN=FAM83G	3	4	4	4	0	0	1	4	0	3	1	1	0	0	0	1	0	0	1	4	0	3	1	1	0	0	0	1	0	0	1	4	0	3	1	1	0	0	0	1	6.7	6.7
A6NDG6;H3BV17	A6NDG6	7;1	7;1	7;1	Phosphoglycolate phosphatase	PGP	sp|A6NDG6|PGP_HUMAN Glycerol-3-phosphate phosphatase OS=Homo sapiens OX=9606 GN=PGP PE=1 SV=1	2	7	7	7	0	1	3	4	3	3	3	5	5	3	6	1	0	1	3	4	3	3	3	5	5	3	6	1	0	1	3	4	3	3	3	5	5	3	6	1	24.9	24.9
P51610-4;A6NEM2;P51610-3	P51610-4;A6NEM2	39;39;15	39;39;15	2;2;0	Host cell factor 1;HCF N-terminal chain 1;HCF N-terminal chain 2;HCF N-terminal chain 3;HCF N-terminal chain 4;HCF N-terminal chain 5;HCF N-terminal chain 6;HCF C-terminal chain 1;HCF C-terminal chain 2;HCF C-terminal chain 3;HCF C-terminal chain 4;HCF C-terminal chain 5;HCF C-terminal chain 6	HCFC1	sp|P51610-4|HCFC1_HUMAN Isoform 4 of Host cell factor 1 OS=Homo sapiens OX=9606 GN=HCFC1;tr|A6NEM2|A6NEM2_HUMAN Host cell factor 1 OS=Homo sapiens OX=9606 GN=HCFC1 PE=1 SV=2	3	39	39	2	27	27	26	26	28	26	23	24	25	22	25	24	27	27	26	26	28	26	23	24	25	22	25	24	1	1	0	0	1	0	0	0	1	0	0	0	30.7	30.7
Q8NG11;A6NEP9;Q8NG11-2;H7BXY6;Q8NG11-3	Q8NG11;A6NEP9;Q8NG11-2;H7BXY6;Q8NG11-3	3;3;3;2;2	3;3;3;2;2	3;3;3;2;2	Tetraspanin-14;Tetraspanin	TSPAN14	sp|Q8NG11|TSN14_HUMAN Tetraspanin-14 OS=Homo sapiens OX=9606 GN=TSPAN14 PE=1 SV=1;tr|A6NEP9|A6NEP9_HUMAN Tetraspanin (Fragment) OS=Homo sapiens OX=9606 GN=TSPAN14 PE=1 SV=2;sp|Q8NG11-2|TSN14_HUMAN Isoform 2 of Tetraspanin-14 OS=Homo sapiens OX=9606 GN=TSPA	5	3	3	3	2	2	3	3	3	3	3	3	3	3	2	3	2	2	3	3	3	3	3	3	3	3	2	3	2	2	3	3	3	3	3	3	3	3	2	3	15.9	15.9
Q9UKK9;A6NFX8;A6NJU6;A6NCQ0;H0YEY4;C9JYY9	Q9UKK9;A6NFX8;A6NJU6	11;11;7;5;3;2	11;11;7;5;3;2	11;11;7;5;3;2	ADP-sugar pyrophosphatase	NUDT5	sp|Q9UKK9|NUDT5_HUMAN ADP-sugar pyrophosphatase OS=Homo sapiens OX=9606 GN=NUDT5 PE=1 SV=1;tr|A6NFX8|A6NFX8_HUMAN ADP-sugar pyrophosphatase OS=Homo sapiens OX=9606 GN=NUDT5 PE=1 SV=1;tr|A6NJU6|A6NJU6_HUMAN ADP-sugar pyrophosphatase OS=Homo sapiens OX=9606	6	11	11	11	9	7	9	8	8	8	10	10	7	9	8	9	9	7	9	8	8	8	10	10	7	9	8	9	9	7	9	8	8	8	10	10	7	9	8	9	59.8	59.8
Q969T9;K7EIJ0;K7ENL2;A6NG10;K7EMC9;K7EIN1;K7ESN4;Q969T9-2;K7EIK1	Q969T9;K7EIJ0;K7ENL2;A6NG10;K7EMC9;K7EIN1;K7ESN4;Q969T9-2	4;4;4;4;4;3;3;3;1	4;4;4;4;4;3;3;3;1	4;4;4;4;4;3;3;3;1	WW domain-binding protein 2	WBP2	sp|Q969T9|WBP2_HUMAN WW domain-binding protein 2 OS=Homo sapiens OX=9606 GN=WBP2 PE=1 SV=1;tr|K7EIJ0|K7EIJ0_HUMAN WW domain-binding protein 2 (Fragment) OS=Homo sapiens OX=9606 GN=WBP2 PE=1 SV=1;tr|K7ENL2|K7ENL2_HUMAN WW domain-binding protein 2 OS=Homo sa	9	4	4	4	3	3	3	0	0	2	1	3	2	3	1	3	3	3	3	0	0	2	1	3	2	3	1	3	3	3	3	0	0	2	1	3	2	3	1	3	16.9	16.9
P51808;A6NGJ0;F2Z328	P51808;A6NGJ0;F2Z328	4;4;3	4;4;3	4;4;3	Dynein light chain Tctex-type 3	DYNLT3	sp|P51808|DYLT3_HUMAN Dynein light chain Tctex-type 3 OS=Homo sapiens OX=9606 GN=DYNLT3 PE=1 SV=1;tr|A6NGJ0|A6NGJ0_HUMAN Dynein light chain Tctex-type 3 OS=Homo sapiens OX=9606 GN=DYNLT3 PE=1 SV=1;tr|F2Z328|F2Z328_HUMAN Dynein light chain Tctex-type 3 OS=H	3	4	4	4	3	2	3	3	4	3	3	4	4	3	4	4	3	2	3	3	4	3	3	4	4	3	4	4	3	2	3	3	4	3	3	4	4	3	4	4	73.3	73.3
Q9H910;H3BMT0;H3BTV5;H3BU16;A6NGP5;H3BMV3;Q9H910-2;Q9H910-3;H3BMM8;B4E1P3	Q9H910;H3BMT0;H3BTV5;H3BU16;A6NGP5;H3BMV3;Q9H910-2;Q9H910-3	4;4;4;4;4;4;4;4;1;1	4;4;4;4;4;4;4;4;1;1	4;4;4;4;4;4;4;4;1;1	Hematological and neurological expressed 1-like protein	HN1L	sp|Q9H910|JUPI2_HUMAN Jupiter microtubule associated homolog 2 OS=Homo sapiens OX=9606 GN=JPT2 PE=1 SV=1;tr|H3BMT0|H3BMT0_HUMAN Jupiter microtubule-associated homolog 2 (Fragment) OS=Homo sapiens OX=9606 GN=JPT2 PE=1 SV=1;tr|H3BTV5|H3BTV5_HUMAN Jupiter mic	10	4	4	4	3	3	3	4	4	3	4	4	3	4	1	3	3	3	3	4	4	3	4	4	3	4	1	3	3	3	3	4	4	3	4	4	3	4	1	3	30	30
O95070;A6NGW1;C9JST7;E9PIZ0;E9PS11	O95070;A6NGW1;C9JST7;E9PIZ0	6;6;5;3;1	6;6;5;3;1	6;6;5;3;1	Protein YIF1A	YIF1A	sp|O95070|YIF1A_HUMAN Protein YIF1A OS=Homo sapiens OX=9606 GN=YIF1A PE=1 SV=2;tr|A6NGW1|A6NGW1_HUMAN Protein YIF1A OS=Homo sapiens OX=9606 GN=YIF1A PE=1 SV=1;tr|C9JST7|C9JST7_HUMAN Protein YIF1A (Fragment) OS=Homo sapiens OX=9606 GN=YIF1A PE=1 SV=2;tr|E9P	5	6	6	6	3	3	3	5	6	3	5	6	4	4	5	4	3	3	3	5	6	3	5	6	4	4	5	4	3	3	3	5	6	3	5	6	4	4	5	4	26.6	26.6
A6NHL2;A6NHL2-2	A6NHL2;A6NHL2-2	4;4	1;1	1;1	Tubulin alpha chain-like 3	TUBAL3	sp|A6NHL2|TBAL3_HUMAN Tubulin alpha chain-like 3 OS=Homo sapiens OX=9606 GN=TUBAL3 PE=1 SV=2;sp|A6NHL2-2|TBAL3_HUMAN Isoform 2 of Tubulin alpha chain-like 3 OS=Homo sapiens OX=9606 GN=TUBAL3	2	4	1	1	4	4	4	4	4	4	4	4	4	4	4	4	1	1	1	1	1	1	1	1	1	1	1	1	1	1	1	1	1	1	1	1	1	1	1	1	8.3	3.8
A6NHQ2	A6NHQ2	3	1	1	rRNA/tRNA 2-O-methyltransferase fibrillarin-like protein 1	FBLL1	sp|A6NHQ2|FBLL1_HUMAN rRNA/tRNA 2-O-methyltransferase fibrillarin-like protein 1 OS=Homo sapiens OX=9606 GN=FBLL1 PE=3 SV=2	1	3	1	1	2	2	2	3	2	1	2	2	2	2	2	2	1	1	1	1	1	0	1	1	1	1	1	1	1	1	1	1	1	0	1	1	1	1	1	1	11.1	3.3
A6NHR9;A6NHR9-2;J3KTL8;A6NHR9-3;A0A2R8YCU7;A0A2R8YE92;J3KRK8;J3QSH1	A6NHR9;A6NHR9-2;J3KTL8	60;58;35;27;9;4;2;2	60;58;35;27;9;4;2;2	60;58;35;27;9;4;2;2	Structural maintenance of chromosomes flexible hinge domain-containing protein 1	SMCHD1	sp|A6NHR9|SMHD1_HUMAN Structural maintenance of chromosomes flexible hinge domain-containing protein 1 OS=Homo sapiens OX=9606 GN=SMCHD1 PE=1 SV=2;sp|A6NHR9-2|SMHD1_HUMAN Isoform 2 of Structural maintenance of chromosomes flexible hinge domain-containing p	8	60	60	60	35	40	36	36	41	38	37	32	33	29	24	36	35	40	36	36	41	38	37	32	33	29	24	36	35	40	36	36	41	38	37	32	33	29	24	36	42.1	42.1
Q99640;A6NHV6;B4DZM6;Q99640-4;Q99640-2;Q99640-3	Q99640;A6NHV6;B4DZM6;Q99640-4;Q99640-2;Q99640-3	1;1;1;1;1;1	1;1;1;1;1;1	1;1;1;1;1;1	Membrane-associated tyrosine- and threonine-specific cdc2-inhibitory kinase	PKMYT1	sp|Q99640|PMYT1_HUMAN Membrane-associated tyrosine- and threonine-specific cdc2-inhibitory kinase OS=Homo sapiens OX=9606 GN=PKMYT1 PE=1 SV=1;tr|A6NHV6|A6NHV6_HUMAN Membrane-associated tyrosine- and threonine-specific cdc2-inhibitory kinase OS=Homo sapiens	6	1	1	1	0	0	0	1	1	0	0	0	0	0	0	0	0	0	0	1	1	0	0	0	0	0	0	0	0	0	0	1	1	0	0	0	0	0	0	0	2.6	2.6
A6NIH7;Q13432;K7EJU3;K7EN86;C9JSK0;Q13432-2	A6NIH7	4;1;1;1;1;1	4;1;1;1;1;1	4;1;1;1;1;1	Protein unc-119 homolog B	UNC119B	sp|A6NIH7|U119B_HUMAN Protein unc-119 homolog B OS=Homo sapiens OX=9606 GN=UNC119B PE=1 SV=1	6	4	4	4	2	3	2	0	0	2	2	1	0	3	0	1	2	3	2	0	0	2	2	1	0	3	0	1	2	3	2	0	0	2	2	1	0	3	0	1	25.5	25.5
P46020;A6NIT2;A6NMN0;P46020-3;P46020-2	P46020;A6NIT2;A6NMN0;P46020-3;P46020-2	1;1;1;1;1	1;1;1;1;1	1;1;1;1;1	Phosphorylase b kinase regulatory subunit alpha, skeletal muscle isoform	PHKA1	sp|P46020|KPB1_HUMAN Phosphorylase b kinase regulatory subunit alpha, skeletal muscle isoform OS=Homo sapiens OX=9606 GN=PHKA1 PE=1 SV=2;tr|A6NIT2|A6NIT2_HUMAN Phosphorylase b kinase regulatory subunit OS=Homo sapiens OX=9606 GN=PHKA1 PE=1 SV=1;tr|A6NMN0|A	5	1	1	1	0	0	0	0	0	1	1	1	1	1	1	1	0	0	0	0	0	1	1	1	1	1	1	1	0	0	0	0	0	1	1	1	1	1	1	1	0.9	0.9
Q5JSL3;A6NIW2;A0A0J9YW64	Q5JSL3;A6NIW2;A0A0J9YW64	4;4;3	4;4;3	4;4;3	Dedicator of cytokinesis protein 11	DOCK11	sp|Q5JSL3|DOC11_HUMAN Dedicator of cytokinesis protein 11 OS=Homo sapiens OX=9606 GN=DOCK11 PE=1 SV=2;tr|A6NIW2|A6NIW2_HUMAN Dedicator of cytokinesis protein 11 OS=Homo sapiens OX=9606 GN=DOCK11 PE=1 SV=2;tr|A0A0J9YW64|A0A0J9YW64_HUMAN Dedicator of cytokin	3	4	4	4	2	2	2	1	1	1	1	0	2	2	2	2	2	2	2	1	1	1	1	0	2	2	2	2	2	2	2	1	1	1	1	0	2	2	2	2	2.5	2.5
A6NJ78	A6NJ78	1	1	1	Probable methyltransferase-like protein 15	METTL15	sp|A6NJ78|MET15_HUMAN 12S rRNA N4-methylcytidine (m4C) methyltransferase OS=Homo sapiens OX=9606 GN=METTL15 PE=1 SV=1	1	1	1	1	1	1	0	0	0	1	1	1	1	1	1	0	1	1	0	0	0	1	1	1	1	1	1	0	1	1	0	0	0	1	1	1	1	1	1	0	3.4	3.4
A6NKD9	A6NKD9	1	1	1	Coiled-coil domain-containing protein 85C	CCDC85C	sp|A6NKD9|CC85C_HUMAN Coiled-coil domain-containing protein 85C OS=Homo sapiens OX=9606 GN=CCDC85C PE=1 SV=1	1	1	1	1	0	0	0	1	0	0	0	0	0	0	0	0	0	0	0	1	0	0	0	0	0	0	0	0	0	0	0	1	0	0	0	0	0	0	0	0	5.3	5.3
A6NKT7;J3KNE0;Q7Z3J3;O14715;Q99666;J3KQ37;F8W705;Q99666-2	A6NKT7;J3KNE0;Q7Z3J3;O14715;Q99666;J3KQ37	43;43;37;31;28;27;18;16	4;4;3;2;2;1;1;1	2;2;1;0;0;0;0;0	RanBP2-like and GRIP domain-containing protein 3;RanBP2-like and GRIP domain-containing protein 4;RANBP2-like and GRIP domain-containing protein 8;RANBP2-like and GRIP domain-containing protein 5/6	RGPD3;RGPD4;RGPD8;RGPD5	sp|A6NKT7|RGPD3_HUMAN RanBP2-like and GRIP domain-containing protein 3 OS=Homo sapiens OX=9606 GN=RGPD3 PE=3 SV=2;tr|J3KNE0|J3KNE0_HUMAN RanBP2-like and GRIP domain-containing protein 3 OS=Homo sapiens OX=9606 GN=RGPD3 PE=1 SV=2;sp|Q7Z3J3|RGPD4_HUMAN RanBP	8	43	4	2	23	22	24	27	28	30	27	25	28	26	27	30	1	1	2	2	3	1	2	2	2	3	2	3	1	1	1	1	1	0	1	1	1	2	1	1	31.1	3.4
A6NLH6;Q9P003	A6NLH6;Q9P003	1;1	1;1	1;1	Protein cornichon homolog 4	CNIH4	tr|A6NLH6|A6NLH6_HUMAN Protein cornichon homolog 4 OS=Homo sapiens OX=9606 GN=CNIH4 PE=1 SV=1;sp|Q9P003|CNIH4_HUMAN Protein cornichon homolog 4 OS=Homo sapiens OX=9606 GN=CNIH4 PE=1 SV=1	2	1	1	1	1	1	1	1	1	1	1	1	1	1	1	1	1	1	1	1	1	1	1	1	1	1	1	1	1	1	1	1	1	1	1	1	1	1	1	1	14.6	14.6
Q92599;Q92599-4;A6NMH6;Q92599-2;A6NFQ9;F8W8I8;A0A087X142;Q92599-3;C9JV02;C9J4G8;A0A0A0MRP8	Q92599;Q92599-4;A6NMH6;Q92599-2;A6NFQ9;F8W8I8;A0A087X142;Q92599-3	17;17;17;17;16;16;15;13;5;4;3	14;14;14;14;13;13;12;10;4;4;3	14;14;14;14;13;13;12;10;4;4;3	Septin-8	2022-09-08	sp|Q92599|SEPT8_HUMAN Septin-8 OS=Homo sapiens OX=9606 GN=SEPTIN8 PE=1 SV=4;sp|Q92599-4|SEPT8_HUMAN Isoform 4 of Septin-8 OS=Homo sapiens OX=9606 GN=SEPTIN8;tr|A6NMH6|A6NMH6_HUMAN Septin OS=Homo sapiens OX=9606 GN=SEPTIN8 PE=1 SV=1;sp|Q92599-2|SEPT8_HUMAN	11	17	14	14	10	8	14	11	15	11	16	14	13	15	10	15	7	5	11	8	12	8	13	11	10	12	7	12	7	5	11	8	12	8	13	11	10	12	7	12	49.1	42
P60033;E9PJK1;E9PRJ8;H0YDL9;H0YDJ9;E9PIF1;A6NMH8;E9PM31;H0YEE2	P60033;E9PJK1;E9PRJ8;H0YDL9;H0YDJ9;E9PIF1;A6NMH8	4;4;4;4;4;4;4;1;1	4;4;4;4;4;4;4;1;1	4;4;4;4;4;4;4;1;1	CD81 antigen;Tetraspanin	CD81	sp|P60033|CD81_HUMAN CD81 antigen OS=Homo sapiens OX=9606 GN=CD81 PE=1 SV=1;tr|E9PJK1|E9PJK1_HUMAN Tetraspanin OS=Homo sapiens OX=9606 GN=CD81 PE=1 SV=1;tr|E9PRJ8|E9PRJ8_HUMAN Tetraspanin (Fragment) OS=Homo sapiens OX=9606 GN=CD81 PE=1 SV=1;tr|H0YDL9|H0YDL	9	4	4	4	4	4	4	4	4	4	3	3	3	3	3	3	4	4	4	4	4	4	3	3	3	3	3	3	4	4	4	4	4	4	3	3	3	3	3	3	27.5	27.5
A6NML8;C9J6U3;O60879-2;O60879;K4DI95;O60879-3	A6NML8;C9J6U3;O60879-2;O60879;K4DI95;O60879-3	7;7;7;6;6;6	7;7;7;6;6;6	7;7;7;6;6;6	Protein diaphanous homolog 2	DIAPH2	tr|A6NML8|A6NML8_HUMAN Diaphanous homolog 2 (Drosophila), isoform CRA_c OS=Homo sapiens OX=9606 GN=DIAPH2 PE=1 SV=3;tr|C9J6U3|C9J6U3_HUMAN Protein diaphanous homolog 2 OS=Homo sapiens OX=9606 GN=DIAPH2 PE=1 SV=3;sp|O60879-2|DIAP2_HUMAN Isoform 2 of Protein	6	7	7	7	0	2	2	3	1	2	2	2	0	2	3	0	0	2	2	3	1	2	2	2	0	2	3	0	0	2	2	3	1	2	2	2	0	2	3	0	7.8	7.8
O43768;O43768-3;A6NMQ3;Q5T5H1;O43768-6;O43768-5;O43768-2;O43768-9;O43768-7;O43768-4;H3BQ52;A0A1W2PRU0	O43768;O43768-3;A6NMQ3;Q5T5H1;O43768-6;O43768-5;O43768-2;O43768-9;O43768-7;O43768-4;H3BQ52;A0A1W2PRU0	2;2;2;2;2;2;2;2;2;2;1;1	2;2;2;2;2;2;2;2;2;2;1;1	1;1;1;1;1;1;1;1;1;1;0;1	Alpha-endosulfine	ENSA;ARPP19	sp|O43768|ENSA_HUMAN Alpha-endosulfine OS=Homo sapiens OX=9606 GN=ENSA PE=1 SV=1;sp|O43768-3|ENSA_HUMAN Isoform 3 of Alpha-endosulfine OS=Homo sapiens OX=9606 GN=ENSA;tr|A6NMQ3|A6NMQ3_HUMAN Alpha-endosulfine OS=Homo sapiens OX=9606 GN=ENSA PE=1 SV=2;tr|Q5T	12	2	2	1	1	1	1	1	1	1	1	1	1	2	1	1	1	1	1	1	1	1	1	1	1	2	1	1	0	0	0	0	0	0	0	0	0	1	0	0	16.5	16.5
Q15257;Q15257-2;Q15257-3;A6PVN5;F6WIT2;Q15257-4;A6PVN9;Q68CR8;Q5T948;Q5T949;B7ZBQ0;A6PVN6;C9IZ76;A6PVN8;H0Y6E5;B4DDQ6;A0A6Q8PH23;B7ZBP7;A6PVN7;B7ZBP9	Q15257;Q15257-2;Q15257-3;A6PVN5;F6WIT2;Q15257-4;A6PVN9;Q68CR8;Q5T948;Q5T949	10;10;10;10;8;7;6;6;6;6;4;4;3;3;2;2;2;2;2;2	10;10;10;10;8;7;6;6;6;6;4;4;3;3;2;2;2;2;2;2	10;10;10;10;8;7;6;6;6;6;4;4;3;3;2;2;2;2;2;2	Serine/threonine-protein phosphatase 2A activator	PPP2R4;DKFZp781M17165	sp|Q15257|PTPA_HUMAN Serine/threonine-protein phosphatase 2A activator OS=Homo sapiens OX=9606 GN=PTPA PE=1 SV=3;sp|Q15257-2|PTPA_HUMAN Isoform 1 of Serine/threonine-protein phosphatase 2A activator OS=Homo sapiens OX=9606 GN=PTPA;sp|Q15257-3|PTPA_HUMAN Is	20	10	10	10	7	7	4	5	6	6	7	8	6	5	6	7	7	7	4	5	6	6	7	8	6	5	6	7	7	7	4	5	6	6	7	8	6	5	6	7	40.2	40.2
Q99755;Q99755-4;A6PW57;Q99755-3;Q99755-2;A6PW58;A2A5X0	Q99755;Q99755-4;A6PW57;Q99755-3;Q99755-2	12;12;12;12;11;1;1	9;9;9;9;8;1;1	5;5;5;5;4;1;1	Phosphatidylinositol 4-phosphate 5-kinase type-1 alpha	PIP5K1A	sp|Q99755|PI51A_HUMAN Phosphatidylinositol 4-phosphate 5-kinase type-1 alpha OS=Homo sapiens OX=9606 GN=PIP5K1A PE=1 SV=1;sp|Q99755-4|PI51A_HUMAN Isoform 4 of Phosphatidylinositol 4-phosphate 5-kinase type-1 alpha OS=Homo sapiens OX=9606 GN=PIP5K1A;tr|A6PW	7	12	9	5	6	8	9	8	8	7	7	6	5	6	8	7	3	5	6	6	6	5	4	3	2	3	5	4	1	3	3	4	3	3	2	1	1	2	2	2	35.9	30.8
P17936;A6XND1;A6XND0;P17936-2;H0Y5K2;B3KWK7;C9JMX4;H0Y485	P17936;A6XND1;A6XND0;P17936-2;H0Y5K2;B3KWK7;C9JMX4;H0Y485	8;8;8;8;5;5;4;4	8;8;8;8;5;5;4;4	8;8;8;8;5;5;4;4	Insulin-like growth factor-binding protein 3	IGFBP3	sp|P17936|IBP3_HUMAN Insulin-like growth factor-binding protein 3 OS=Homo sapiens OX=9606 GN=IGFBP3 PE=1 SV=2;tr|A6XND1|A6XND1_HUMAN Insulin-like growth factor-binding protein 3 OS=Homo sapiens OX=9606 GN=IGFBP3 PE=1 SV=1;tr|A6XND0|A6XND0_HUMAN Insulin-lik	8	8	8	8	7	7	8	5	5	5	4	4	3	3	3	2	7	7	8	5	5	5	4	4	3	3	3	2	7	7	8	5	5	5	4	4	3	3	3	2	38.8	38.8
A6ZKI3;Q9BWD3;Q17RB0	A6ZKI3;Q9BWD3;Q17RB0	4;3;2	4;3;2	4;3;2	Protein FAM127A;Protein FAM127B;Protein FAM127C	FAM127A;FAM127B;FAM127C	sp|A6ZKI3|RTL8C_HUMAN Retrotransposon Gag-like protein 8C OS=Homo sapiens OX=9606 GN=RTL8C PE=1 SV=1;sp|Q9BWD3|RTL8A_HUMAN Retrotransposon Gag-like protein 8A OS=Homo sapiens OX=9606 GN=RTL8A PE=1 SV=3;sp|Q17RB0|RTL8B_HUMAN Retrotransposon Gag-like protein	3	4	4	4	3	3	4	3	3	3	4	2	2	2	3	4	3	3	4	3	3	3	4	2	2	2	3	4	3	3	4	3	3	3	4	2	2	2	3	4	31	31
CON__Q3SX28;A7XZE4	CON__Q3SX28;A7XZE4	27;27	2;2	0;0		TPM2b	;tr|A7XZE4|A7XZE4_HUMAN Beta tropomyosin isoform OS=Homo sapiens OX=9606 GN=TPM2 PE=1 SV=1	2	27	2	0	23	26	26	21	23	24	23	21	19	25	20	22	2	2	2	1	1	2	2	2	1	2	1	1	0	0	0	0	0	0	0	0	0	0	0	0	68	10.2
A8CG34;A8CG34-2;A6NF01;C9JFL1;Q6PJE2;A8MY32;C9JER0;C9J370;A0A0J9YWR1;Q6PJE2-5	A8CG34;A8CG34-2	14;11;5;3;1;1;1;1;1;1	14;11;5;3;1;1;1;1;1;1	4;2;1;0;0;0;0;0;0;0	Nuclear envelope pore membrane protein POM 121C	POM121C	sp|A8CG34|P121C_HUMAN Nuclear envelope pore membrane protein POM 121C OS=Homo sapiens OX=9606 GN=POM121C PE=1 SV=3;sp|A8CG34-2|P121C_HUMAN Isoform 2 of Nuclear envelope pore membrane protein POM 121C OS=Homo sapiens OX=9606 GN=POM121C	10	14	14	4	6	4	8	11	9	9	8	5	10	6	9	8	6	4	8	11	9	9	8	5	10	6	9	8	0	0	1	2	2	3	1	1	2	2	1	3	17.3	17.3
A8K7Q2	A8K7Q2	29	1	1		HSPA8	tr|A8K7Q2|A8K7Q2_HUMAN Heat shock cognate 71 kDa protein OS=Homo sapiens OX=9606 GN=HSPA8 PE=1 SV=1	1	29	1	1	24	23	25	24	24	24	25	25	23	26	22	27	0	0	0	1	1	1	0	1	1	0	0	0	0	0	0	1	1	1	0	1	1	0	0	0	77.6	2.2
Q06787;Q06787-7;R9WNI0;A8MQB8;G3V0J0;Q06787-4;Q06787-3;Q06787-8;Q06787-9;Q06787-5;Q06787-6;Q06787-2;Q06787-10;Q06787-11;A0A087WXI3;Q8IXW7;A0A087WY29;A0A087WWR6	Q06787;Q06787-7;R9WNI0;A8MQB8;G3V0J0;Q06787-4;Q06787-3;Q06787-8;Q06787-9;Q06787-5;Q06787-6;Q06787-2;Q06787-10;Q06787-11;A0A087WXI3	7;7;7;7;7;7;7;7;7;7;7;7;6;6;6;3;3;2	5;5;5;5;5;5;5;5;5;5;5;5;5;5;5;2;2;1	5;5;5;5;5;5;5;5;5;5;5;5;5;5;5;2;2;1	Fragile X mental retardation protein 1	FMR1	sp|Q06787|FMR1_HUMAN Synaptic functional regulator FMR1 OS=Homo sapiens OX=9606 GN=FMR1 PE=1 SV=1;sp|Q06787-7|FMR1_HUMAN Isoform 7 of Synaptic functional regulator FMR1 OS=Homo sapiens OX=9606 GN=FMR1;tr|R9WNI0|R9WNI0_HUMAN Synaptic functional regulator FM	18	7	5	5	3	3	4	4	5	4	4	2	3	3	3	4	1	1	2	2	3	2	2	0	1	1	1	2	1	1	2	2	3	2	2	0	1	1	1	2	12.5	8.2
O14972;A8MTY9;O14972-2;A8MY26	O14972;A8MTY9;O14972-2;A8MY26	8;8;7;6	8;8;7;6	8;8;7;6	Down syndrome critical region protein 3	DSCR3	sp|O14972|VP26C_HUMAN Vacuolar protein sorting-associated protein 26C OS=Homo sapiens OX=9606 GN=VPS26C PE=1 SV=1;tr|A8MTY9|A8MTY9_HUMAN Vacuolar protein sorting-associated protein 26C OS=Homo sapiens OX=9606 GN=VPS26C PE=1 SV=1;sp|O14972-2|VP26C_HUMAN Iso	4	8	8	8	3	5	6	5	6	4	6	6	5	7	5	6	3	5	6	5	6	4	6	6	5	7	5	6	3	5	6	5	6	4	6	6	5	7	5	6	40.4	40.4
Q9BVK8;A8MU21;Q9BVK8-2	Q9BVK8;A8MU21;Q9BVK8-2	4;4;3	4;4;3	4;4;3	Transmembrane protein 147	TMEM147	sp|Q9BVK8|TM147_HUMAN Transmembrane protein 147 OS=Homo sapiens OX=9606 GN=TMEM147 PE=1 SV=1;tr|A8MU21|A8MU21_HUMAN Transmembrane protein 147 OS=Homo sapiens OX=9606 GN=TMEM147 PE=1 SV=1;sp|Q9BVK8-2|TM147_HUMAN Isoform 2 of Transmembrane protein 147 OS=Hom	3	4	4	4	4	2	3	3	3	3	2	2	2	2	1	2	4	2	3	3	3	3	2	2	2	2	1	2	4	2	3	3	3	3	2	2	2	2	1	2	20.1	20.1
Q53HC9;A8MUM1;C9J0U9;D3YTH5;F8WDS8;C9JVR6;F8WDX0;F8WB12	Q53HC9;A8MUM1;C9J0U9;D3YTH5	9;9;5;5;4;4;2;2	9;9;5;5;4;4;2;2	9;9;5;5;4;4;2;2	Protein TSSC1	TSSC1	sp|Q53HC9|EIPR1_HUMAN EARP and GARP complex-interacting protein 1 OS=Homo sapiens OX=9606 GN=EIPR1 PE=1 SV=2;tr|A8MUM1|A8MUM1_HUMAN EARP and GARP complex-interacting protein 1 OS=Homo sapiens OX=9606 GN=EIPR1 PE=1 SV=2;tr|C9J0U9|C9J0U9_HUMAN EARP and GARP	8	9	9	9	1	4	5	5	5	4	6	6	5	4	6	7	1	4	5	5	5	4	6	6	5	4	6	7	1	4	5	5	5	4	6	6	5	4	6	7	32.3	32.3
P62750;H7BY10;K7EJV9;K7ERT8;A8MUS3;K7EMA7	P62750;H7BY10;K7EJV9;K7ERT8;A8MUS3;K7EMA7	11;11;11;11;11;7	11;11;11;11;11;7	11;11;11;11;11;7	60S ribosomal protein L23a	RPL23A	sp|P62750|RL23A_HUMAN 60S ribosomal protein L23a OS=Homo sapiens OX=9606 GN=RPL23A PE=1 SV=1;tr|H7BY10|H7BY10_HUMAN 60S ribosomal protein L23a (Fragment) OS=Homo sapiens OX=9606 GN=RPL23A PE=1 SV=1;tr|K7EJV9|K7EJV9_HUMAN 60S ribosomal protein L23a (Fragmen	6	11	11	11	10	10	10	11	10	11	10	11	11	10	11	11	10	10	10	11	10	11	10	11	11	10	11	11	10	10	10	11	10	11	10	11	11	10	11	11	44.9	44.9
E9PN41;A8MVV6;J3KQ42;O14817;J3KNL1;E9PSH3;E9PPX8	E9PN41;A8MVV6;J3KQ42;O14817;J3KNL1	3;3;3;3;2;1;1	3;3;3;3;2;1;1	3;3;3;3;2;1;1	Tetraspanin;Tetraspanin-4	TSPAN4	tr|E9PN41|E9PN41_HUMAN Tetraspanin-4 (Fragment) OS=Homo sapiens OX=9606 GN=TSPAN4 PE=1 SV=1;tr|A8MVV6|A8MVV6_HUMAN Tetraspanin OS=Homo sapiens OX=9606 GN=TSPAN4 PE=1 SV=1;tr|J3KQ42|J3KQ42_HUMAN Tetraspanin OS=Homo sapiens OX=9606 GN=TSPAN4 PE=1 SV=1;sp|O14	7	3	3	3	2	2	2	2	1	2	2	2	2	1	3	3	2	2	2	2	1	2	2	2	2	1	3	3	2	2	2	2	1	2	2	2	2	1	3	3	42.4	42.4
Q96G01;Q96G01-4;Q96G01-3;A8MVZ6;F8VZX7;F8W056;Q96G01-2	Q96G01;Q96G01-4;Q96G01-3;A8MVZ6	5;5;5;5;1;1;1	4;4;4;4;1;1;1	4;4;4;4;1;1;1	Protein bicaudal D homolog 1	BICD1	sp|Q96G01|BICD1_HUMAN Protein bicaudal D homolog 1 OS=Homo sapiens OX=9606 GN=BICD1 PE=1 SV=3;sp|Q96G01-4|BICD1_HUMAN Isoform 4 of Protein bicaudal D homolog 1 OS=Homo sapiens OX=9606 GN=BICD1;sp|Q96G01-3|BICD1_HUMAN Isoform 3 of Protein bicaudal D homolog	7	5	4	4	2	3	2	3	2	2	4	3	3	4	2	2	2	2	2	2	2	2	3	2	2	3	2	1	2	2	2	2	2	2	3	2	2	3	2	1	6.8	5.4
P18074;A8MX75;E7EVE9;P18074-2;K7EIT8;K7ENL1;K7EKF3;B4E0F6	P18074;A8MX75;E7EVE9;P18074-2	11;11;7;7;5;4;3;1	11;11;7;7;5;4;3;1	11;11;7;7;5;4;3;1	TFIIH basal transcription factor complex helicase XPD subunit	ERCC2	sp|P18074|ERCC2_HUMAN General transcription and DNA repair factor IIH helicase subunit XPD OS=Homo sapiens OX=9606 GN=ERCC2 PE=1 SV=1;tr|A8MX75|A8MX75_HUMAN General transcription and DNA repair factor IIH helicase subunit XPD (Fragment) OS=Homo sapiens OX=	8	11	11	11	3	4	6	11	9	7	9	7	6	5	7	5	3	4	6	11	9	7	9	7	6	5	7	5	3	4	6	11	9	7	9	7	6	5	7	5	22.4	22.4
Q7Z5J4;A8MXE8;Q7Z5J4-4;Q7Z5J4-3	Q7Z5J4;A8MXE8;Q7Z5J4-4;Q7Z5J4-3	1;1;1;1	1;1;1;1	1;1;1;1	Retinoic acid-induced protein 1	RAI1	sp|Q7Z5J4|RAI1_HUMAN Retinoic acid-induced protein 1 OS=Homo sapiens OX=9606 GN=RAI1 PE=1 SV=2;tr|A8MXE8|A8MXE8_HUMAN Retinoic acid-induced protein 1 (Fragment) OS=Homo sapiens OX=9606 GN=RAI1 PE=1 SV=1;sp|Q7Z5J4-4|RAI1_HUMAN Isoform 4 of Retinoic acid-ind	4	1	1	1	0	0	0	1	1	0	1	1	0	0	1	0	0	0	0	1	1	0	1	1	0	0	1	0	0	0	0	1	1	0	1	1	0	0	1	0	1.9	1.9
A8MXV4	A8MXV4	11	11	11	Nucleoside diphosphate-linked moiety X motif 19, mitochondrial	NUDT19	sp|A8MXV4|NUD19_HUMAN Nucleoside diphosphate-linked moiety X motif 19 OS=Homo sapiens OX=9606 GN=NUDT19 PE=1 SV=1	1	11	11	11	5	5	5	10	10	8	9	8	10	7	8	9	5	5	5	10	10	8	9	8	10	7	8	9	5	5	5	10	10	8	9	8	10	7	8	9	55.5	55.5
P52657;A8MYR4;H0YK39	P52657;A8MYR4;H0YK39	1;1;1	1;1;1	1;1;1	Transcription initiation factor IIA subunit 2	GTF2A2	sp|P52657|T2AG_HUMAN Transcription initiation factor IIA subunit 2 OS=Homo sapiens OX=9606 GN=GTF2A2 PE=1 SV=1;tr|A8MYR4|A8MYR4_HUMAN Transcription initiation factor IIA gamma chain OS=Homo sapiens OX=9606 GN=GTF2A2 PE=1 SV=1;tr|H0YK39|H0YK39_HUMAN Transcr	3	1	1	1	1	1	1	1	1	1	1	1	1	1	1	1	1	1	1	1	1	1	1	1	1	1	1	1	1	1	1	1	1	1	1	1	1	1	1	1	8.3	8.3
P55039;A8MZF9;J3QKW7;J3KRL5;J3QR71;J3QRI9;J3QL90;J3QKV7	P55039;A8MZF9;J3QKW7	8;8;4;2;2;2;1;1	8;8;4;2;2;2;1;1	8;8;4;2;2;2;1;1	Developmentally-regulated GTP-binding protein 2	DRG2	sp|P55039|DRG2_HUMAN Developmentally-regulated GTP-binding protein 2 OS=Homo sapiens OX=9606 GN=DRG2 PE=1 SV=1;tr|A8MZF9|A8MZF9_HUMAN Developmentally-regulated GTP-binding protein 2 OS=Homo sapiens OX=9606 GN=DRG2 PE=1 SV=1;tr|J3QKW7|J3QKW7_HUMAN Developme	8	8	8	8	1	3	0	6	3	3	4	6	4	4	4	4	1	3	0	6	3	3	4	6	4	4	4	4	1	3	0	6	3	3	4	6	4	4	4	4	24.7	24.7
P53801;A8MZH8;A8MXQ1	P53801;A8MZH8;A8MXQ1	2;2;1	2;2;1	2;2;1	Pituitary tumor-transforming gene 1 protein-interacting protein	PTTG1IP	sp|P53801|PTTG_HUMAN Pituitary tumor-transforming gene 1 protein-interacting protein OS=Homo sapiens OX=9606 GN=PTTG1IP PE=1 SV=1;tr|A8MZH8|A8MZH8_HUMAN Pituitary tumor-transforming gene 1 protein-interacting protein OS=Homo sapiens OX=9606 GN=PTTG1IP PE=1	3	2	2	2	1	2	2	1	1	2	1	1	1	1	1	1	1	2	2	1	1	2	1	1	1	1	1	1	1	2	2	1	1	2	1	1	1	1	1	1	16.1	16.1
Q96GF1;A9X3U0;Q96GF1-2	Q96GF1;A9X3U0	4;4;1	4;4;1	4;4;1	E3 ubiquitin-protein ligase RNF185	RNF185	sp|Q96GF1|RN185_HUMAN E3 ubiquitin-protein ligase RNF185 OS=Homo sapiens OX=9606 GN=RNF185 PE=1 SV=1;tr|A9X3U0|A9X3U0_HUMAN BSK65-TEST2 OS=Homo sapiens OX=9606 GN=RNF185 PE=1 SV=1	3	4	4	4	2	2	2	2	3	1	3	3	2	3	2	3	2	2	2	2	3	1	3	3	2	3	2	3	2	2	2	2	3	1	3	3	2	3	2	3	40.6	40.6
Q8IYB3;A9Z1X7;Q8IYB3-2;E9PCT1;M0R088;M0QXG5;M0R1E7	Q8IYB3;A9Z1X7;Q8IYB3-2;E9PCT1;M0R088	11;11;11;10;8;4;3	11;11;11;10;8;4;3	11;11;11;10;8;4;3	Serine/arginine repetitive matrix protein 1	SRRM1	sp|Q8IYB3|SRRM1_HUMAN Serine/arginine repetitive matrix protein 1 OS=Homo sapiens OX=9606 GN=SRRM1 PE=1 SV=2;tr|A9Z1X7|A9Z1X7_HUMAN Serine/arginine repetitive matrix protein 1 OS=Homo sapiens OX=9606 GN=SRRM1 PE=1 SV=1;sp|Q8IYB3-2|SRRM1_HUMAN Isoform 2 of	7	11	11	11	6	8	8	10	10	8	10	10	9	9	11	9	6	8	8	10	10	8	10	10	9	9	11	9	6	8	8	10	10	8	10	10	9	9	11	9	15.5	15.5
B0I1T2;A0A3B3IU30	B0I1T2;A0A3B3IU30	2;1	2;1	2;1	Unconventional myosin-Ig;Minor histocompatibility antigen HA-2	MYO1G	sp|B0I1T2|MYO1G_HUMAN Unconventional myosin-Ig OS=Homo sapiens OX=9606 GN=MYO1G PE=1 SV=2;tr|A0A3B3IU30|A0A3B3IU30_HUMAN Unconventional myosin-Ig OS=Homo sapiens OX=9606 GN=MYO1G PE=1 SV=1	2	2	2	2	1	1	1	1	1	0	1	1	1	2	1	1	1	1	1	1	1	0	1	1	1	2	1	1	1	1	1	1	1	0	1	1	1	2	1	1	1.8	1.8
Q01844;B0QYK0;Q01844-6;Q01844-3;Q01844-5;A0A0D9SFL3;C9JGE3;Q01844-2;H7BY36;Q01844-4	Q01844;B0QYK0;Q01844-6;Q01844-3;Q01844-5;A0A0D9SFL3;C9JGE3;Q01844-2;H7BY36	9;9;9;9;9;8;8;8;7;1	9;9;9;9;9;8;8;8;7;1	9;9;9;9;9;8;8;8;7;1	RNA-binding protein EWS	EWSR1	sp|Q01844|EWS_HUMAN RNA-binding protein EWS OS=Homo sapiens OX=9606 GN=EWSR1 PE=1 SV=1;tr|B0QYK0|B0QYK0_HUMAN RNA-binding protein EWS OS=Homo sapiens OX=9606 GN=EWSR1 PE=1 SV=1;sp|Q01844-6|EWS_HUMAN Isoform 6 of RNA-binding protein EWS OS=Homo sapiens OX=9	10	9	9	9	8	8	8	7	7	7	8	9	8	8	7	8	8	8	8	7	7	7	8	9	8	8	7	8	8	8	8	7	7	7	8	9	8	8	7	8	16.2	16.2
P02656;B0YIW2	P02656;B0YIW2	1;1	1;1	1;1	Apolipoprotein C-III	APOC3	sp|P02656|APOC3_HUMAN Apolipoprotein C-III OS=Homo sapiens OX=9606 GN=APOC3 PE=1 SV=1;tr|B0YIW2|B0YIW2_HUMAN Apolipoprotein C-III OS=Homo sapiens OX=9606 GN=APOC3 PE=1 SV=1	2	1	1	1	0	0	0	0	0	0	1	1	1	1	0	1	0	0	0	0	0	0	1	1	1	1	0	1	0	0	0	0	0	0	1	1	1	1	0	1	16.2	16.2
[truncated: 5,592 more rows]
[truncated: 95 more columns]

## Sheet: Table S2
Supplementary Table 2: Global Dataset - Perseus Statiscal Analysis
D0-1	D0-2	D0-3	D2-1	D2-2	D2-3	D4-1	D4-2	D4-3	D6-1	D6-2	D6-3	MS/MS count	ANOVA p value	ANOVA q-value	Average D0	Average D2	Average D4	Average D6	Protein IDs	Majority protein IDs	Fasta headers	Protein names	Gene names
[truncated: 4,960 more rows]

## Sheet: Table S3
Supplementary Table 3: Phospho Dataset MaxQuant Output (Phospho STY)
[truncated: 19,249 more rows]
[truncated: 121 more columns]

## Sheet: Table S4
Supplementary Table 4:Phospho STY Dataset - Perseus Statiscal Analysis
[truncated: 10,674 more rows]

## Sheet: Table S5
Supplementary Table 5: shPIN1 Dataset MaxQuant Output (ProteinGroups)
[truncated: 5,363 more rows]
[truncated: 95 more columns]

[truncated: 7 more sheets: Table S6, Table S7, Table S8, Table S9, Table S10, Table S11, Table S12]
